# Supplementary material for: Habitat Diversity Sustains Ecosystem Functioning in Plateau Arid‐Region Wetlands
Source: Ecol Evol. 2025 Dec 17;15(12):e72747. doi: 10.1002/ece3.72747 (PMC12711441; doi:10.1002/ece3.72747)
Supplement: Supplementary file 1 — Data S1: Database Annotation Results.xlsx. [file ECE3-15-e72747-s002.xlsx]

## Sheet: carbon fixation subtype
Enrichment variation of carbon fixation subtype genes among habitats. Significance of gene abundance changes was evaluated using a negative binomial generalized linear model. P-values were derived from two-sided likelihood ratio tests (LRTs) and adjusted for multiple comparisons using the Benjamini-Hochberg false discovery rate (FDR) procedure. Abbreviations: logFC (log2-fold change); logCPM (log…
SM habitat	Coefficient: -0.5*PB -0.5*LS 1*SM
Subtypes	logFC	logCPM	LR	P-Value	FDR
3-Hydroxypropionate Bicycle	0.143593	17.2125	0.676115	0.410928	0.709784
3-Hydroxypropionate/4-Hydroxybutyrate Cycle	0.128912	13.5814	0.302028	0.582614	0.740736
Acetyl-CoA <=> CO, CoA	-0.204155	14.0001	0.298553	0.584791	0.740736
Aerobic oxidation	0.00496574	17.8428	0.000997505	0.974804	0.993114
Anaerobic oxidation of methane	-0.294669	16.85	2.94097	0.086359	0.205103
Calvin-Benson-Bassham Cycle	0.0015368	16.4498	7.4482e-05	0.993114	0.993114
CO, Oxidized ferredoxin <=> CO2, Reduced ferredoxin	-0.380407	13.7132	1.2699	0.259786	0.548437
CO, Quinone <=> CO2, Hydroquinone	0.99486	11.4388	6.4431	0.0111384	0.0302327
CO2 <=> methane	-2.02437	9.35271	14.5258	0.000138251	0.00102362
CO2 <=> Quinolinate	0.870571	6.90126	0.844844	0.358015	0.680229
Cytochrome b6f complex	1.5156	7.99177	10.1268	0.00146126	0.00642294
Dicarboxylate/4-hydroxybutyrate cycle	-0.0990851	16.734	0.363947	0.546322	0.740736
Photosynthesis proteins	0.0305879	12.5874	0.00478557	0.944848	0.993114
Photosynthetic electron transport	8.67118	8.00415	39.9242	2.64006e-10	5.01611e-09
Photosynthetic phosphorylation	0.128162	17.4378	0.574063	0.448649	0.710361
Photosystem I	1.51133	12.082	8.44171	0.00366712	0.0116125
Photosystem II	1.50419	12.2483	14.2317	0.000161624	0.00102362
Reductive acetyl-CoA pathway	-0.0576698	15.7046	0.108145	0.742267	0.881441
Reductive tricarboxylic acid cycle	-1.05226	11.9711	9.85876	0.00169025	0.00642294
PB habitat	Coefficient: -0.5*SM -0.5*LS 1*PB
Subtypes	logFC	logCPM	LR	P-Value	FDR
3-Hydroxypropionate Bicycle	-0.0793417	17.2125	0.204653	0.650991	0.951448
3-Hydroxypropionate/4-Hydroxybutyrate Cycle	0.111485	13.5814	0.225744	0.634698	0.951448
Acetyl-CoA <=> CO, CoA	-0.0936001	14.0001	0.0630746	0.801701	0.95202
Aerobic oxidation	0.0544508	17.8428	0.120167	0.728853	0.95202
Anaerobic oxidation of methane	-0.141016	16.85	0.678578	0.410077	0.779146
Calvin-Benson-Bassham Cycle	-0.0222976	16.4498	0.0156643	0.900399	0.993177
CO, Oxidized ferredoxin <=> CO2, Reduced ferredoxin	0.0247878	13.7132	0.00549575	0.940904	0.993177
CO, Quinone <=> CO2, Hydroquinone	0.676079	11.4388	2.97224	0.0847045	0.376224
CO2 <=> methane	0.610819	9.35271	1.56052	0.211589	0.502524
CO2 <=> Quinolinate	-0.613417	6.90126	0.398454	0.527889	0.911808
Cytochrome b6f complex	-1.50389	7.99177	8.89821	0.00285451	0.0271178
Dicarboxylate/4-hydroxybutyrate cycle	0.0423337	16.734	0.0668215	0.796022	0.95202
Photosynthesis proteins	-0.614317	12.5874	1.86728	0.171786	0.466277
Photosynthetic electron transport	1.14657	8.00415	2.34155	0.125964	0.398885
Photosynthetic phosphorylation	0.167594	17.4378	0.982953	0.321471	0.678661
Photosystem I	-1.2347	12.082	5.16312	0.0230714	0.146119
Photosystem II	-1.51257	12.2483	12.876	0.000332818	0.00632354
Reductive acetyl-CoA pathway	0.00017493	15.7046	9.9736e-07	0.999203	0.999203
Reductive tricarboxylic acid cycle	0.531715	11.9711	2.72148	0.0990064	0.376224
LS habitat	Coefficient: -0.5*PB -0.5*SM 1*LS
Subtypes	logFC	logCPM	LR	P-Value	FDR
3-Hydroxypropionate Bicycle	-0.0642512	17.2125	0.100156	0.751643	0.972427
3-Hydroxypropionate/4-Hydroxybutyrate Cycle	-0.240398	13.5814	0.759741	0.38341	0.80942
Acetyl-CoA <=> CO, CoA	0.297756	14.0001	0.498872	0.479996	0.911993
Aerobic oxidation	-0.0594165	17.8428	0.10627	0.744431	0.972427
Anaerobic oxidation of methane	0.435685	16.85	5.15817	0.0231372	0.109902
Calvin-Benson-Bassham Cycle	0.0207608	16.4498	0.0102211	0.919472	0.985518
CO, Oxidized ferredoxin <=> CO2, Reduced ferredoxin	0.355619	13.7132	0.885939	0.34658	0.80942
CO, Quinone <=> CO2, Hydroquinone	-1.67094	11.4388	10.6208	0.00111825	0.0106233
CO2 <=> methane	1.41355	9.35271	7.20033	0.00728902	0.0461638
CO2 <=> Quinolinate	-0.257154	6.90126	0.0524309	0.818886	0.972427
Cytochrome b6f complex	-0.0117106	7.99177	0.000431074	0.983435	0.985518
Dicarboxylate/4-hydroxybutyrate cycle	0.0567514	16.734	0.0905722	0.763451	0.972427
Photosynthesis proteins	0.583729	12.5874	1.40174	0.236432	0.641745
Photosynthetic electron transport	-9.81775	8.00415	22.4508	2.15595e-06	4.09631e-05
Photosynthetic phosphorylation	-0.295756	17.4378	2.19515	0.138446	0.480841
Photosystem I	-0.276633	12.082	0.202487	0.652721	0.972427
Photosystem II	0.00838543	12.2483	0.000329492	0.985518	0.985518
Reductive acetyl-CoA pathway	0.0574949	15.7046	0.0814055	0.775402	0.972427
Reductive tricarboxylic acid cycle	0.520542	11.9711	2.05362	0.151845	0.480841

## Sheet: carbon release subtype
Enrichment variation of carbon release subtype genes among habitats. Significance of gene abundance changes was evaluated using a negative binomial generalized linear model. P-values were derived from two-sided likelihood ratio tests (LRTs) and adjusted for multiple comparisons using the Benjamini-Hochberg false discovery rate (FDR) procedure. Abbreviations: logFC (log2-fold change); logCPM (log2…
SM habitat	Coefficient: -0.5*PB -0.5*LS 1*SM
Subtypes	logFC	logCPM	LR	P-Value	FDR
Aceticlastic methanogenesis	-0.0253129	17.0924	0.296511	0.586078	0.586078
Central methanogenic pathway	-0.879395	15.6949	29.1739	6.61661e-08	3.96997e-07
CO	0.0879085	15.9953	0.358263	0.549472	0.586078
CO2	0.0587696	19.4826	2.19414	0.138537	0.21778
Hydrogenotrophic methanogenesis	-0.375353	12.4177	2.1221	0.145187	0.21778
Methylotrophic methanogenesis	0.584756	11.9074	6.52154	0.0106576	0.0319727
PB habitat	Coefficient: -0.5*SM -0.5*LS 1*PB
Subtypes	logFC	logCPM	LR	P-Value	FDR
Aceticlastic methanogenesis	0.17199	17.0924	13.7889	0.000204537	0.00122722
Central methanogenic pathway	0.0334573	15.6949	0.0444418	0.833034	0.833034
CO	-0.0737791	15.9953	0.250737	0.616557	0.833034
CO2	-0.0219372	19.4826	0.304748	0.580921	0.833034
Hydrogenotrophic methanogenesis	0.302517	12.4177	1.41764	0.233792	0.701376
Methylotrophic methanogenesis	-0.0510101	11.9074	0.0487172	0.825311	0.833034
LS habitat	Coefficient: -0.5*PB -0.5*SM 1*LS
Subtypes	logFC	logCPM	LR	P-Value	FDR
Aceticlastic methanogenesis	-0.146677	17.0924	7.33418	0.00676556	0.0202967
Central methanogenic pathway	0.845938	15.6949	23.5224	1.23468e-06	7.40808e-06
CO	-0.0141294	15.9953	0.0069057	0.933772	0.933772
CO2	-0.0368325	19.4826	0.641856	0.423039	0.634559
Hydrogenotrophic methanogenesis	0.0728358	12.4177	0.0615815	0.804014	0.933772
Methylotrophic methanogenesis	-0.533746	11.9074	3.73513	0.0532795	0.106559

## Sheet: organic biosynthesis subtype
Enrichment variation of organic biosynthesis subtype genes among habitats. Significance of gene abundance changes was evaluated using a negative binomial generalized linear model. P-values were derived from two-sided likelihood ratio tests (LRTs) and adjusted for multiple comparisons using the Benjamini-Hochberg false discovery rate (FDR) procedure. Abbreviations: logFC (log2-fold change); logCPM…
SM habitat	Coefficient: -0.5*PB -0.5*LS 1*SM
Subtypes	logFC	logCPM	LR	P-Value	FDR
ATPase	0.0818702	15.5306	0.433227	0.51041	0.846324
C4 cycle	0.0120152	12.7386	0.0101246	0.919851	0.942539
Calvin cycle	-0.0892122	15.0574	1.36088	0.243385	0.730155
Monosaccharide	-0.0658676	15.2104	0.365377	0.545535	0.846324
Disaccharide	1.81745	7.56244	10.3207	0.00131548	0.0197322
Glycolipid	0.912282	10.02	7.88137	0.00499467	0.03746
Fatty acid	0.0428511	15.5375	0.427342	0.513296	0.846324
Aliphatic amino acid	0.0410358	16.7103	0.602247	0.437722	0.846324
Aromatic amino acid	-0.0384367	14.7184	0.434973	0.509559	0.846324
Alcohol amino acid	0.0122808	14.5311	0.0296192	0.863357	0.925025
S side-chain amino acid	0.0356377	15.1577	0.278446	0.597722	0.846324
Cationic amino acid	0.00387465	15.9656	0.00519541	0.942539	0.942539
Anionic amino acid	-0.0302747	15.7903	0.269271	0.603821	0.846324
Purine	-0.0213098	16.6943	0.173455	0.677059	0.846324
Pyrimidine	-0.0475819	15.3532	0.737714	0.390394	0.846324
Vitamin B	0.0402692	16.9248	0.533643	0.465079	0.846324
Vitamin E	-0.0652741	11.5853	0.196658	0.657432	0.846324
Vitamin K	-0.46456	11.4575	5.65242	0.0174313	0.0871567
PB habitat	Coefficient: -0.5*SM -0.5*LS 1*PB
Subtypes	logFC	logCPM	LR	P-Value	FDR
ATPase	0.148987	15.5306	1.43812	0.230444	0.851032
C4 cycle	-0.0766277	12.7386	0.410322	0.521806	0.851032
Calvin cycle	-0.022341	15.0574	0.0855906	0.76986	0.894801
Monosaccharide	0.0781902	15.2104	0.517841	0.471764	0.851032
Disaccharide	-0.282056	7.56244	0.244293	0.621122	0.851032
Glycolipid	0.273565	10.02	0.702134	0.402068	0.851032
Fatty acid	0.0163485	15.5375	0.0621402	0.803145	0.894801
Aliphatic amino acid	0.0369075	16.7103	0.487102	0.485223	0.851032
Aromatic amino acid	0.026771	14.7184	0.211588	0.645526	0.851032
Alcohol amino acid	-0.0421415	14.5311	0.348011	0.555241	0.851032
S side-chain amino acid	-0.100778	15.1577	2.21416	0.136749	0.748846
Cationic amino acid	-0.055034	15.9656	1.04563	0.306516	0.851032
Anionic amino acid	0.00210276	15.7903	0.00130078	0.97123	0.97123
Purine	-0.0272877	16.6943	0.284359	0.593859	0.851032
Pyrimidine	-0.0752266	15.3532	1.84188	0.174731	0.748846
Vitamin B	-0.0319718	16.9248	0.335425	0.562482	0.851032
Vitamin E	0.140021	11.5853	0.912324	0.339498	0.851032
Vitamin K	-0.28472	11.4575	2.1446	0.143072	0.748846
LS habitat	Coefficient: -0.5*PB -0.5*SM 1*LS
Subtypes	logFC	logCPM	LR	P-Value	FDR
ATPase	-0.230857	15.5306	2.49922	0.113903	0.249847
C4 cycle	0.0646125	12.7386	0.221426	0.637956	0.77888
Calvin cycle	0.111553	15.0574	1.62521	0.202366	0.383176
Monosaccharide	-0.0123226	15.2104	0.009603	0.921936	0.921936
Disaccharide	-1.5354	7.56244	4.46569	0.0345822	0.172911
Glycolipid	-1.18585	10.02	8.3391	0.00388009	0.0291007
Fatty acid	-0.0591996	15.5375	0.606208	0.436219	0.654329
Aliphatic amino acid	-0.0779432	16.7103	1.61093	0.20436	0.383176
Aromatic amino acid	0.0116657	14.7184	0.0301617	0.862124	0.921936
Alcohol amino acid	0.0298607	14.5311	0.131831	0.716541	0.796157
S side-chain amino acid	0.0651407	15.1577	0.702795	0.401846	0.645891
Cationic amino acid	0.0511593	15.9656	0.683858	0.408261	0.645891
Anionic amino acid	0.028172	15.7903	0.175775	0.67503	0.77888
Purine	0.0485975	16.6943	0.681518	0.409064	0.645891
Pyrimidine	0.122808	15.3532	3.7527	0.0527224	0.175741
Vitamin B	-0.0082974	16.9248	0.0169497	0.896415	0.921936
Vitamin E	-0.074747	11.5853	0.192231	0.661066	0.77888
Vitamin K	0.74928	11.4575	12.3517	0.000440586	0.0066088

## Sheet: organic degradation subtype
Enrichment variation of organic degradation subtype genes among habitats. Significance of gene abundance changes was evaluated using a negative binomial generalized linear model. P-values were derived from two-sided likelihood ratio tests (LRTs) and adjusted for multiple comparisons using the Benjamini-Hochberg false discovery rate (FDR) procedure. Abbreviations: logFC (log2-fold change); logCPM …
SM habitat	Coefficient: -0.5*PB -0.5*LS 1*SM
Subtypes	logFC	logCPM	LR	P-Value	FDR
Glycolysis	-0.0894012	15.8397	1.10499	0.293174	0.455356
Pentose phosphate	-0.0887461	14.9764	0.781273	0.376752	0.539273
Citrate cycle	0.0105157	15.64	0.0136892	0.906859	0.919455
Glyoxylate cycle	0.063332	13.4102	0.35053	0.553813	0.697041
Oxidative phosphorylation	-0.0125713	16.8205	0.0236251	0.877843	0.915464
Fermentation	-0.163089	15.1971	3.17072	0.0749695	0.152022
Anaerobic oxidation of methane	-0.372338	14.4184	10.0488	0.00152447	0.0111286
RuMP pathway	-0.24291	13.4038	3.47104	0.0624521	0.130257
Oxidation of formate	-0.204315	11.9714	2.32823	0.127046	0.237805
Oxidation of formaldehyde	0.748765	11.1124	11.7865	0.000596616	0.00490171
serine cycle	-0.0629583	14.6225	0.409722	0.522111	0.668668
Monosaccharide	0.0872355	15.0837	0.854119	0.35539	0.529458
Disaccharide	0.500091	7.73434	2.04696	0.15251	0.278331
Starch	-0.0695171	13.1248	0.261928	0.608799	0.728562
Cellulose	0.439636	11.0266	5.57029	0.0182677	0.0579802
Chitin	0.420862	10.9668	4.62512	0.0315071	0.0775274
Hemicellulose	0.361114	12.1603	4.63175	0.0313856	0.0775274
Pectin	0.563303	11.3873	7.70332	0.00551194	0.0265769
Glycolipid	0.900382	9.53008	7.82497	0.00515294	0.0265769
Peptidoglycan	-0.244163	6.24151	0.455448	0.499759	0.651472
Fatty acid	0.0881441	14.5014	0.704252	0.401359	0.544914
Aliphatic amino acid	0.0471214	15.8749	0.296723	0.585944	0.712899
Aromatic amino acid	-0.110989	13.055	1.14067	0.28551	0.455356
Alcohol-containing amino acid	0.176936	12.194	1.89596	0.168532	0.300068
Sulfur-containing Side Chain amino acid	0.239492	10.9366	1.12306	0.28926	0.455356
Cationic amino acid	0.106931	14.6624	1.33331	0.248218	0.421393
Anionic amino acid	0.0524356	14.7808	0.302511	0.582312	0.712899
Purine	-0.0613172	15.6385	0.496438	0.48107	0.638511
Pyrimidine	0.0044951	14.4518	0.00214213	0.963085	0.963085
Vitamin B	0.0335187	15.4897	0.137608	0.710671	0.816678
Vitamin E	0.332968	11.2747	3.08599	0.0789694	0.155805
Vitamin K	-0.977173	6.16625	7.95561	0.00479386	0.0265769
PB habitat	Coefficient: -0.5*SM -0.5*LS 1*PB
Subtypes	logFC	logCPM	LR	P-Value	FDR
Glycolysis	0.0143677	15.8397	0.0286612	0.865564	0.941787
Pentose phosphate	0.0343781	14.9764	0.117823	0.731407	0.941787
Citrate cycle	-0.00780612	15.64	0.00753751	0.930816	0.968548
Glyoxylate cycle	-0.166706	13.4102	2.40476	0.120967	0.367941
Oxidative phosphorylation	0.0167233	16.8205	0.041855	0.837896	0.941787
Fermentation	0.0485075	15.1971	0.282998	0.594743	0.941787
Anaerobic oxidation of methane	-0.156954	14.4184	1.80496	0.179115	0.450874
RuMP pathway	0.145094	13.4038	1.25858	0.26192	0.61678
Oxidation of formate	-0.457375	11.9714	11.5064	0.000693577	0.0144256
Oxidation of formaldehyde	0.392794	11.1124	3.22505	0.0725194	0.264696
serine cycle	0.0417742	14.6225	0.181132	0.670402	0.941787
Monosaccharide	0.0268748	15.0837	0.0808716	0.77612	0.941787
Disaccharide	1.00293	7.73434	8.26385	0.00404422	0.0260589
Starch	0.0209374	13.1248	0.0238445	0.877281	0.941787
Cellulose	0.55464	11.0266	8.88227	0.00287954	0.0260589
Chitin	0.547428	10.9668	7.84226	0.00510389	0.0260589
Hemicellulose	0.276215	12.1603	2.70318	0.100148	0.332309
Pectin	0.629048	11.3873	9.61349	0.00193153	0.0235003
Glycolipid	0.285461	9.53008	0.779327	0.377347	0.766186
Peptidoglycan	1.18707	6.24151	11.1316	0.000848679	0.0144256
Fatty acid	-0.0276654	14.5014	0.0690595	0.792711	0.941787
Aliphatic amino acid	0.0717835	15.8749	0.689192	0.406439	0.801894
Aromatic amino acid	0.101875	13.055	0.969088	0.324908	0.697596
Alcohol-containing amino acid	-0.0463353	12.194	0.128891	0.719585	0.941787
Sulfur-containing Side Chain amino acid	-0.642903	10.9366	7.75562	0.00535456	0.0260589
Cationic amino acid	0.0148415	14.6624	0.0255929	0.872898	0.941787
Anionic amino acid	0.0231001	14.7808	0.058639	0.80866	0.941787
Purine	0.00632174	15.6385	0.0052912	0.942013	0.968548
Pyrimidine	-0.148888	14.4518	2.33436	0.126547	0.368313
Vitamin B	0.000333293	15.4897	1.3587e-05	0.997059	0.997059
Vitamin E	0.141584	11.2747	0.554601	0.456444	0.876853
Vitamin K	-0.102033	6.16625	0.0911003	0.762783	0.941787
LS habitat	Coefficient: -0.5*PB -0.5*SM 1*LS
Subtypes	logFC	logCPM	LR	P-Value	FDR
Glycolysis	0.0750334	15.8397	0.591554	0.441819	0.608543
Pentose phosphate	0.054368	14.9764	0.22225	0.637331	0.762707
Citrate cycle	-0.00270957	15.64	0.000681085	0.979179	0.990725
Glyoxylate cycle	0.103374	13.4102	0.707805	0.400174	0.561782
Oxidative phosphorylation	-0.00415194	16.8205	0.00193262	0.964935	0.990725
Fermentation	0.114581	15.1971	1.19939	0.273444	0.443588
Anaerobic oxidation of methane	0.529292	14.4184	16.5383	4.7677e-05	0.00030714
RuMP pathway	0.0978167	13.4038	0.432055	0.510982	0.654416
Oxidation of formate	0.66169	11.9714	20.0145	7.68587e-06	0.000102755
Oxidation of formaldehyde	-1.14156	11.1124	17.2638	3.25332e-05	0.000296865
serine cycle	0.0211841	14.6225	0.034972	0.851654	0.914276
Monosaccharide	-0.11411	15.0837	1.07631	0.299525	0.472164
Disaccharide	-1.50302	7.73434	11.0894	0.000868234	0.00352117
Starch	0.0485797	13.1248	0.0967933	0.755712	0.848723
Cellulose	-0.994276	11.0266	18.4098	1.78137e-05	0.000185771
Chitin	-0.96829	10.9668	15.8848	6.73183e-05	0.00030714
Hemicellulose	-0.63733	12.1603	9.81872	0.00172745	0.00630518
Pectin	-1.19235	11.3873	21.6405	3.28836e-06	8.00168e-05
Glycolipid	-1.18584	9.53008	8.49205	0.00356702	0.011836
Peptidoglycan	-0.942911	6.24151	4.52714	0.0333613	0.0785606
Fatty acid	-0.0604787	14.5014	0.245872	0.619997	0.75433
Aliphatic amino acid	-0.118905	15.8749	1.39271	0.237948	0.413576
Aromatic amino acid	0.00911345	13.055	0.00580033	0.939292	0.979547
Alcohol-containing amino acid	-0.1306	12.194	0.7565	0.384426	0.561262
Sulfur-containing Side Chain amino acid	0.403411	10.9366	2.49074	0.114518	0.219995
Cationic amino acid	-0.121773	14.6624	1.27121	0.25954	0.430601
Anionic amino acid	-0.0755357	14.7808	0.465249	0.495181	0.654416
Purine	0.0549954	15.6385	0.302367	0.582402	0.733024
Pyrimidine	0.144393	14.4518	1.68788	0.193881	0.345202
Vitamin B	-0.033852	15.4897	0.104665	0.746302	0.848723
Vitamin E	-0.474553	11.2747	4.36469	0.0366912	0.0837018
Vitamin K	1.07921	6.16625	8.72653	0.00313613	0.0109018

## Sheet: nitrogen cycling
Enrichment variation of key nitrogen cycling genes among habitats. Significance of gene abundance changes was evaluated using a negative binomial generalized linear model. P-values were derived from two-sided likelihood ratio tests (LRTs) and adjusted for multiple comparisons using the Benjamini-Hochberg false discovery rate (FDR) procedure. Abbreviations: logFC (log2-fold change); logCPM (log2-c…
SM habitat	Coefficient: -0.5*PB -0.5*LS 1*SM
Genes	logFC	logCPM	LR	P-Value	FDR
napA	-0.432875	14.2506	1.69564	0.19286	0.41539
narG	0.185786	13.6661	0.192088	0.661185	0.806651
narH	0.0732397	14.7176	0.0599022	0.806651	0.806651
narI	-0.159413	11.5043	0.0729755	0.787053	0.806651
narB	0.974985	14.4858	6.66385	0.00983884	0.0393553
nasA	0.66085	11.7286	1.53078	0.215996	0.431992
nxrA	4.39049	12.1904	18.8993	1.37806e-05	0.000192929
norB	-0.100548	14.2659	0.118448	0.730723	0.806651
norC	-2.00013	9.4403	5.29453	0.0213925	0.0598991
nosZ	-0.196358	17.2525	0.815019	0.36664	0.57033
nirK	-0.523455	15.9194	3.99398	0.0456632	0.116234
nirS	-0.0694351	16.5939	0.095883	0.756827	0.806651
nifD	-0.0787423	15.7169	0.0676042	0.794858	0.806651
nifH	-0.189028	14.0188	0.415592	0.519145	0.703245
nifK	-0.81914	14.7029	7.49217	0.0061968	0.0289184
nirB	0.437806	14.9241	1.69595	0.192819	0.41539
nirD	1.36986	9.81635	6.18225	0.0129038	0.0412528
nirA	2.45492	8.98837	6.13411	0.0132598	0.0412528
hao	-0.41528	12.024	0.902346	0.342153	0.57033
ureA	1.43992	10.4979	8.35497	0.00384633	0.0215394
ureC	0.270995	15.5542	0.944814	0.331043	0.57033
gdh_K15371	1.21544	14.6103	9.03169	0.00265339	0.0215394
glnA	0.136032	18.114	0.399333	0.527434	0.703245
glsA	-0.896359	13.8563	8.48015	0.00359042	0.0215394
nmo	0.182802	15.7852	0.463323	0.496075	0.703245
PB habitat	Coefficient: -0.5*SM -0.5*LS 1*PB
Genes	logFC	logCPM	LR	P-Value	FDR
napA	-1.1729	14.2506	11.8294	0.000583032	0.00408122
narG	-1.25556	13.6661	8.05403	0.00454024	0.018161
narH	-0.0655326	14.7176	0.0476935	0.827127	0.890752
narI	0.225861	11.5043	0.148681	0.699799	0.85193
narB	-1.1499	14.4858	8.48362	0.00358357	0.0167233
nasA	0.326714	11.7286	0.371788	0.542031	0.758844
nxrA	3.01029	12.1904	10.1635	0.00143246	0.0080218
norB	-0.253993	14.2659	0.750368	0.38636	0.67613
norC	-0.0671278	9.4403	0.00684696	0.934053	0.968648
nosZ	-0.05575	17.2525	0.066116	0.797078	0.890752
nirK	0.111787	15.9194	0.187789	0.664763	0.846063
nirS	0.195394	16.5939	0.766828	0.3812	0.67613
nifD	-0.235235	15.7169	0.598985	0.438966	0.682835
nifH	-0.209326	14.0188	0.509133	0.475514	0.700758
nifK	0.00478935	14.7029	0.000268156	0.986935	0.986935
nirB	-0.525103	14.9241	2.34441	0.125733	0.377173
nirD	-1.41142	9.81635	5.89973	0.0151432	0.0530013
nirA	-1.17205	8.98837	1.34491	0.24617	0.528838
hao	1.96044	12.024	20.3917	6.31031e-06	8.83444e-05
ureA	-0.625501	10.4979	1.50687	0.219618	0.528838
ureC	-0.0926665	15.5542	0.109031	0.74125	0.864792
gdh_K15371	0.479557	14.6103	1.40318	0.236191	0.528838
glnA	0.239839	18.114	1.24547	0.264419	0.528838
glsA	0.139304	13.8563	0.216648	0.641606	0.846063
nmo	0.208083	15.7852	0.600817	0.438267	0.682835
LS habitat	Coefficient: -0.5*PB -0.5*SM 1*LS
Genes	logFC	logCPM	LR	P-Value	FDR
napA	1.60578	14.2506	21.212	4.11171e-06	5.7564e-05
narG	1.06977	13.6661	5.36691	0.0205224	0.0691942
narH	-0.00770712	14.7176	0.000495621	0.982239	0.982239
narI	-0.0664483	11.5043	0.0094938	0.92238	0.982239
narB	0.174917	14.4858	0.161476	0.687802	0.802435
nasA	-0.987565	11.7286	2.20432	0.137625	0.314265
nxrA	-7.40078	12.1904	19.4774	1.01797e-05	9.50106e-05
norB	0.354541	14.2659	1.15933	0.281605	0.427998
norC	2.06726	9.4403	6.01892	0.0141533	0.0566131
nosZ	0.252108	17.2525	1.04911	0.305713	0.427998
nirK	0.411668	15.9194	2.00161	0.157133	0.314265
nirS	-0.125959	16.5939	0.233491	0.628947	0.765675
nifD	0.313977	15.7169	0.841194	0.359056	0.478741
nifH	0.398354	14.0188	1.46655	0.22589	0.372055
nifK	0.81435	14.7029	6.40287	0.0113936	0.0531703
nirB	0.0872964	14.9241	0.0504547	0.822274	0.920947
nirD	0.0415532	9.81635	0.00424189	0.948071	0.982239
nirA	-1.28287	8.98837	1.08968	0.296543	0.427998
hao	-1.54516	12.024	7.72457	0.00544745	0.0305057
ureA	-0.814423	10.4979	1.77449	0.182828	0.341279
ureC	-0.178328	15.5542	0.297048	0.585739	0.745486
gdh_K15371	-1.695	14.6103	10.2496	0.00136712	0.00956984
glnA	-0.375871	18.114	2.16522	0.141164	0.314265
glsA	0.757055	13.8563	5.22683	0.022241	0.0691942
nmo	-0.390885	15.7852	1.49913	0.220805	0.372055

## Sheet: sulfur cycling
Enrichment variation of key sulfur cycling genes among habitats. Significance of gene abundance changes was evaluated using a negative binomial generalized linear model. P-values were derived from two-sided likelihood ratio tests (LRTs) and adjusted for multiple comparisons using the Benjamini-Hochberg false discovery rate (FDR) procedure. Abbreviations: logFC (log2-fold change); logCPM (log2-cou…
SM habitat	Coefficient: -0.5*PB -0.5*LS 1*SM
Genes	logFC	logCPM	LR	P-Value	FDR
ttrA	-0.501237	10.1694	0.676201	0.410898	0.51008
ttrB	-0.94133	14.9334	11.2552	0.000794024	0.00714621
soxA	0.436394	13.8699	1.88287	0.170009	0.306016
soxB	0.78302	16.9629	7.21766	0.00721899	0.0371262
soxC	0.548715	13.8245	1.6506	0.198878	0.339276
soxD	-0.255919	11.2072	0.132479	0.715876	0.831339
soxX	-0.178835	10.1071	0.0416144	0.838357	0.914571
soxY	-0.878772	11.3415	1.41206	0.234714	0.3493
soxZ	1.1021	9.94154	4.26999	0.0387913	0.114114
sseA	-0.32483	12.1056	0.730397	0.392754	0.50497
cysD	0.0384072	15.4588	0.0260273	0.871834	0.923118
cysN	0.00566316	15.8823	0.000530532	0.981624	0.981624
aprA	-0.370084	16.7914	1.3656	0.242569	0.3493
aprB	-1.21297	13.5299	11.5448	0.000679388	0.00714621
cysC	-0.214458	15.733	0.732979	0.391919	0.50497
cysH	0.750762	13.3819	5.28335	0.0215302	0.0968861
cysI	0.37267	14.4485	1.39123	0.238198	0.3493
cysJ	1.85995	13.5139	14.2419	0.00016075	0.005787
asrB	-0.827331	13.559	3.81758	0.0507175	0.114114
dsrA	-0.948058	15.7491	10.0104	0.00155659	0.0112074
dsrB	-0.643074	15.3284	4.36695	0.0366425	0.114114
fccB	-0.883224	13.8625	4.41113	0.0357051	0.114114
phsC	0.861364	8.81229	1.58994	0.207335	0.339276
cysE	0.0644248	14.6667	0.0594293	0.8074	0.908325
cysK	0.0265875	16.408	0.0127178	0.91021	0.936216
metB	0.58244	14.4319	3.84562	0.0498761	0.114114
metZ	-0.133192	15.4422	0.222706	0.636986	0.764383
dddP	1.55635	10.4047	4.63664	0.0312962	0.114114
dmdB	0.531678	15.1043	2.80317	0.094078	0.178253
dmdC	0.309046	16.3274	0.942433	0.331653	0.459212
dmdD	0.867314	11.8668	3.96285	0.0465149	0.114114
comA	1.80397	11.7306	12.0786	0.000510028	0.00714621
comB	1.20741	12.1951	8.96569	0.00275097	0.0165058
suyA	0.622126	13.6219	3.316	0.0686085	0.145289
suyB	-0.659372	14.3831	3.03901	0.0812856	0.162571
PB habitat	Coefficient: -0.5*SM -0.5*LS 1*PB
Genes	logFC	logCPM	LR	P-Value	FDR
ttrA	-0.562358	10.1694	0.848097	0.357091	0.845434
ttrB	0.601705	14.9334	4.93524	0.0263144	0.458533
soxA	-0.511457	13.8699	2.48728	0.11477	0.845434
soxB	0.195645	16.9629	0.445632	0.504417	0.864714
soxC	-0.0124091	13.8245	0.000830605	0.977008	0.977008
soxD	0.855483	11.2072	1.52576	0.21675	0.845434
soxX	-0.0589621	10.1071	0.00454797	0.946232	0.977008
soxY	-0.67092	11.3415	0.83487	0.360868	0.845434
soxZ	-0.598055	9.94154	1.19604	0.274115	0.845434
sseA	0.474268	12.1056	1.60343	0.205418	0.845434
cysD	0.180021	15.4588	0.574678	0.448406	0.849611
cysN	0.283752	15.8823	1.34449	0.246244	0.845434
aprA	-0.266244	16.7914	0.710635	0.399233	0.845434
aprB	0.0990999	13.5299	0.0834098	0.772729	0.959249
cysC	0.13039	15.733	0.274871	0.600083	0.900124
cysH	0.205208	13.3819	0.390532	0.53202	0.870578
cysI	0.299795	14.4485	0.898597	0.343158	0.845434
cysJ	1.01121	13.5139	4.2956	0.0382111	0.458533
asrB	-0.362191	13.559	0.753143	0.385483	0.845434
dsrA	-0.0171813	15.7491	0.00346997	0.953027	0.977008
dsrB	-0.0291409	15.3284	0.0092634	0.923325	0.977008
fccB	-0.166426	13.8625	0.163473	0.685979	0.931558
phsC	-0.144945	8.81229	0.0438589	0.834116	0.977008
cysE	-0.358311	14.6667	1.80291	0.179361	0.845434
cysK	0.101419	16.408	0.185567	0.666632	0.931558
metB	-0.16588	14.4319	0.30473	0.580932	0.900124
metZ	-0.196578	15.4422	0.483684	0.486758	0.864714
dddP	-0.784694	10.4047	1.11817	0.290312	0.845434
dmdB	0.0542051	15.1043	0.028756	0.865344	0.977008
dmdC	0.246359	16.3274	0.597824	0.439409	0.849611
dmdD	0.499431	11.8668	1.30911	0.252556	0.845434
comA	0.0398658	11.7306	0.00592307	0.938654	0.977008
comB	-1.02724	12.1951	6.00419	0.0142719	0.458533
suyA	-0.126635	13.6219	0.134392	0.713921	0.931558
suyB	0.13067	14.3831	0.124179	0.724545	0.931558
LS habitat	Coefficient: -0.5*PB -0.5*SM 1*LS
Genes	logFC	logCPM	LR	P-Value	FDR
ttrA	1.0636	10.1694	2.6472	0.103733	0.248958
ttrB	0.339625	14.9334	1.2103	0.271273	0.46504
soxA	0.075063	13.8699	0.0416176	0.83835	0.83835
soxB	-0.978665	16.9629	7.27213	0.00700328	0.0464319
soxC	-0.536306	13.8245	1.08421	0.297758	0.469986
soxD	-0.599565	11.2072	0.509299	0.475443	0.570531
soxX	0.237798	10.1071	0.0573073	0.810804	0.833969
soxY	1.54969	11.3415	4.09022	0.0431319	0.135345
soxZ	-0.504041	9.94154	0.614861	0.432963	0.538483
sseA	-0.149438	12.1056	0.115426	0.73405	0.800782
cysD	-0.218428	15.4588	0.612688	0.433778	0.538483
cysN	-0.289415	15.8823	1.00026	0.317248	0.471214
aprA	0.636328	16.7914	3.32842	0.0680922	0.188563
aprB	1.11387	13.5299	8.94409	0.00278368	0.0334042
cysC	0.084068	15.733	0.086198	0.769067	0.814307
cysH	-0.95597	13.3819	5.54257	0.0185594	0.0668137
cysI	-0.672465	14.4485	3.06778	0.0798586	0.205351
cysJ	-2.87115	13.5139	17.081	3.58189e-05	0.00128948
asrB	1.18952	13.559	7.09298	0.00773864	0.0464319
dsrA	0.96524	15.7491	9.20059	0.00241937	0.0334042
dsrB	0.672215	15.3284	4.01434	0.0451148	0.135345
fccB	1.04965	13.8625	5.54554	0.0185279	0.0668137
phsC	-0.716419	8.81229	0.734873	0.391308	0.521744
cysE	0.293886	14.6667	0.95982	0.327232	0.471214
cysK	-0.128006	16.408	0.217225	0.641163	0.744576
metB	-0.41656	14.4319	1.37397	0.241132	0.434037
metZ	0.32977	15.4422	1.073	0.300269	0.469986
dddP	-0.771651	10.4047	0.763201	0.382329	0.521744
dmdB	-0.585883	15.1043	2.32536	0.127281	0.286381
dmdC	-0.555405	16.3274	2.09845	0.147449	0.312244
dmdD	-1.36674	11.8668	6.00326	0.0142795	0.0642577
comA	-1.84383	11.7306	7.32027	0.00681811	0.0464319
comB	-0.180177	12.1951	0.14379	0.704542	0.79261
suyA	-0.495491	13.6219	1.45279	0.228081	0.432153
suyB	0.528702	14.3831	1.61877	0.203263	0.406526
