# Supplementary material for: Habitat Diversity Sustains Ecosystem Functioning in Plateau Arid‐Region Wetlands
Source: Ecol Evol. 2025 Dec 17;15(12):e72747. doi: 10.1002/ece3.72747 (PMC12711441; doi:10.1002/ece3.72747)
Supplement: Supplementary file 2 — Data S2: Data Analysis Results.xlsx. [file ECE3-15-e72747-s001.xlsx]

## Sheet: CAZyme family
Family	SM1	SM2	SM3	SM4	SM5	SM6	SM7	PB1	PB2	PB3	PB4	PB5	PB6	PB7	LS1	LS2	LS3	LS4	Cazy-activities
AA1	332.274	308.307	480.809	444.124	469.954	497.09	477.685	155.136	233.604	315.746	395.486	275.914	482.708	268.699	200.078	192.993	195.454	191.953	Laccase / p-diphenol:oxygen oxidoreductase / ferroxidase (EC 1.10.3.2); ; ferroxidase (EC 1.10.3.-); Laccase-like multicopper oxidase (EC 1.10.3.-)
AA10	2.50082	0	0	0	0	0.049031	0	0	0	0	0	0	0	0	0	0	0	0	AA10 (formerly CBM33) proteins are copper-dependent lytic polysaccharide monooxygenases (LPMOs); some proteins have been shown to act on chitin, others on cellulose; lytic cellulose monooxygenase (C1-hydroxylating) (EC 1.14.99.54); lytic cellulose monooxygenase (C4-dehydrogenating)(EC 1.14.99.56); lytic chitin monooxygenase (EC 1.14.99.53); lytic xylan monooxygenase / xylan oxidase (glycosidic bo…
AA12	188.007	128.429	74.0406	230.832	112.573	242.94	125.958	152.921	197.845	188.02	208.415	154.756	157.812	110.304	76.3721	74.9045	61.5627	90.9693	The pyrroloquinoline quinone-dependent oxidoreductase activity was demonstrated for the CC1G_09525 protein of Coprinopsis cinerea.
AA15	2.92263	0.909118	0	0	2.0529	0.395363	0	1.05812	0	0.274153	0	0	0.179658	0.450186	0	0	0.149369	0.407427	lytic cellulose monooxygenase (C1-hydroxylating) (EC 1.14.99.54); lytic chitin monooxygenase (EC 1.14.99.53)
AA16	0.288266	1.12872	0.305663	2.46708	3.34481	7.78371	0.8165	0.256007	0.35634	0.389001	0.75312	0.243861	0.764759	0.479083	0.150977	0.215736	0	0.563653	Lytic cellulose monooxygenase (C1-hydroxylating) (EC 1.14.99.54)
AA2	427.157	467.666	291.889	460.282	302.496	475.416	333.868	452.236	545.105	495.927	417.879	504.249	524.454	412.131	493.934	457.884	452.914	494.775	manganese peroxidase (EC 1.11.1.13); versatile peroxidase (EC 1.11.1.16); lignin peroxidase (EC 1.11.1.14); peroxidase (EC 1.11.1.-); cytochrome-c peroxidase (EC 1.11.1.5); ascorbate peroxidase (EC 1.11.1.11)
AA3	683.491	584.853	357.808	760.868	408.898	729.931	355.003	682.132	541.85	438.229	411.112	433.675	392.218	324.723	421.93	394.783	351.324	507.094	cellobiose dehydrogenase (EC 1.1.99.18); glucose 1-oxidase (EC 1.1.3.4); aryl alcohol oxidase (EC 1.1.3.7); alcohol oxidase (EC 1.1.3.13); pyranose oxidase (EC 1.1.3.10); glucose 1-dehydrogenase (FAD, quinone) (EC 1.1.5.9); pyranose dehydrogenase (EC 1.1.99.29); oligosaccharide dehydrogenase (FAD) (EC 1.1.5.-)
AA4	295.778	274.69	320.217	328.672	449.031	468.853	389.1	277.893	400.549	419.583	361.756	420.132	492.182	616.784	480.187	485.431	390.85	450.62	vanillyl-alcohol oxidase (EC 1.1.3.38)
AA5	29.7491	0.57497	0.177361	21.5305	0.657252	4.55512	4.0982	6.86722	13.4659	8.25708	16.4033	12.4241	10.1931	5.80565	6.13454	4.55588	4.03004	10.2128	Oxidase with oxygen as acceptor (EC 1.1.3.-); galactose oxidase (EC 1.1.3.9); glyoxal oxidase (EC 1.2.3.15); alcohol oxidase (EC 1.1.3.13); raffinose oxidase (EC 1.1.3.-)
AA6	497.891	503.469	752.833	529.923	882.722	554.609	726.41	535.199	621.235	746.145	775.047	757.603	659.188	943.44	708.603	645.024	660.174	752.164	1,4-benzoquinone reductase (EC. 1.6.5.6)
AA7	383.66	202.207	226.201	440.667	223.726	379.175	272.184	349.313	328.177	428.114	502.206	395.496	411.083	325.061	334.189	278.712	282.636	244.967	glucooligosaccharide oxidase (EC 1.1.3.-); chitooligosaccharide oxidase (EC 1.1.3.-); cellooligosaccharide dehydrogenase (EC 1.1.99.-)
CBM11	42.4835	17.3703	26.263	17.2384	34.4893	41.9365	31.6177	36.1139	27.74	29.6206	51.7836	34.1483	23.7121	30.0856	26.2202	15.4686	21.7956	35.0712	Modules of approx. 180-200 residues. The CBM11 of Clotridium thermocellum Cel26A-Cel5E has been shown to bind both beta-1,4-glucan and beta-1,3-1,4-mixed linked glucans.
CBM12	5.3366	10.7226	23.983	3.10652	4.12005	1.84037	5.42753	0.957489	2.4006	0.58548	6.58777	1.19516	0.159415	1.51004	10.0161	56.8289	8.12135	10.2943	Modules of approx. 40-60 residues. The majority of these modules is found among chitinases where the function is chitin-binding. Distantly related to the CBM5 family.
CBM13	12.7684	15.8969	28.7385	20.5493	35.1497	13.1646	30.5133	15.6092	16.1452	20.4341	20.643	10.6222	15.8766	21.6628	10.9281	17.3485	13.3039	11.3476	Modules of approx. 150 residues which always appear as a threefold internal repeat. The only apparent exception to this, xylanase II of Actinomadura sp. FC7 (GenBank U08894), is in fact not completely sequenced. These modules were first identified in several plant lectins such as ricin or agglutinin of Ricinus communis which bind galactose residues. The three-dimensional structure of a plant lect…
CBM14	24.6444	2.02409	0.074774	9.13555	4.49149	6.53965	1.93901	10.986	1.63725	2.73125	1.6273	2.05063	5.62368	2.19691	0.07179	0.102583	0.527631	3.75678	Modules of approx. 70 residues. The chitin-binding function has been demonstrated in several cases. These modules are found attached to a number of chitinase catalytic domains, but also in non-catalytic proteins either in isolation or as multiple repeats; chitin binding (EC IIa.chitin)
CBM15	0	0	0	0	0	0	0	0	0	0.287861	0	0	0	1.41808	0	0	0	0	Binding to xylan and xylooligosaccharides has been demonstrated in the case of Xyn10C of Cellvibrio mixtus.
CBM16	58.4377	67.2767	115.637	64.6354	71.0077	41.507	115.199	117.986	60.333	105.062	93.4782	100.144	77.7343	115.628	75.812	99.1418	86.7931	71.5809	Carbohydrate-binding module 16. Binding to cellulose and glucomannan demonstrated [B. Bae et al (2008) J Biol Chem. 283:12415-25 (PMID: 18025086)]
CBM2	6.85743	9.83315	54.5425	5.80199	18.6911	5.0502	9.02232	23.3811	6.26844	3.70492	6.9696	4.25371	20.5355	5.75634	9.79049	12.7129	9.3741	4.41714	Modules of approx. 100 residues and which are found in a large number of bacterial enzymes. The cellulose-binding function has been demonstrated in many cases. Several of these modules have been shown to also bind chitin or xylan.
CBM20	53.8283	112.499	174.587	63.6832	98.6049	63.9604	138.312	98.3124	72.2984	66.6044	74.6372	74.4043	122.719	66.3883	66.2707	87.654	105.262	134.406	The granular starch-binding function has been demonstrated in several cases. Interact strongly with cyclodextrins. Often designated as starch-binding domains (SBD).
CBM21	7.68624	1.27876	0.087735	1.4687	0	1.08479	0	1.55456	4.47989	1.94503	4.79698	4.11649	5.30452	2.91633	24.7679	25.1597	33.7247	11.7129	Modules of approx. 100 residues. The granular starch-binding function has been demonstrated in one case. Sometimes designated as starch-binding domains (SBD).
CBM22	13.8744	25.6506	29.61	19.9205	23.4309	10.0827	44.1007	20.4704	16.0788	20.1052	15.8478	26.764	51.2818	11.9802	11.0737	8.35273	9.40131	9.20487	A xylan binding function has been demonstrated in several cases and affinity with mixed beta-1,3/beta-1,4-glucans in one. In several cases a thermostabilizing effect has also been seen.
CBM23	19.69	27.8084	58.1971	23.0822	41.8763	34.0323	30.1865	25.0322	34.9728	41.2134	31.6277	31.6214	42.8875	39.6424	58.7136	76.5091	82.9748	49.0641	Mannan-binding function demonstrated in one case.
CBM25	4.57877	1.08407	3.51415	0.282474	2.46727	0.143149	1.80789	0.290337	0.838772	0.209651	0.763129	0.384385	0.129604	0.212843	2.13628	3.76201	2.57997	1.58293	Starch-binding function demonstrated in one case.
CBM26	6.1907	11.526	5.66072	7.99153	1.1111	4.12738	1.31762	13.5555	20.8936	6.98696	7.52918	17.2421	4.38372	11.0052	26.9032	21.6784	30.8681	14.8962	Starch-binding function demonstrated in two cases.
CBM27	0.372116	0.953196	2.61115	0.623094	5.51387	1.68928	1.32857	6.87953	2.42307	5.72233	6.55306	3.76364	9.12008	12.0732	2.47628	4.03603	1.30902	2.04454	Mannan-binding function demonstrated in two cases
CBM28	0	0	0	0	1.67572	0	0	0	0	0	0.075734	0.05722	0	0	0	0	0	0	The module from the endo-1,4-glucanase of Bacillus sp. 1139 binds to non-crystalline cellulose, cellooligosaccharides, and beta-(1,3)(1,4)-glucans
CBM29	0	0.397739	1.8278	0	0.495528	0	0	0	0.146495	0.159923	0.442308	0	0.314401	0.393912	0	0	0.130698	0	Binding to mannan/glucomannan has been demonstrated.
CBM3	0.667606	0.393504	18.0594	1.2642	3.74431	0.63461	7.38881	4.60518	1.16921	2.06705	4.50903	3.30925	5.93881	2.47398	0.169277	0.101927	0	0.251646	Modules of approx. 150 residues found in bacterial enzymes. The cellulose-binding function has been demonstrated in many cases. In one instance binding to chitin has been reported.
CBM30	12.743	44.3779	12.1137	36.2283	11.8651	37.5901	34.1593	23.246	29.4243	34.9356	22.9499	29.792	22.1503	38.8142	10.691	8.98122	10.3884	15.6402	Binding to cellulose has been demonstrated for the N-terminal module of Fibrobacter succinogenes CelF.
CBM31	0	0	0	6.79863	0.196898	2.03442	0	0	0	0	0.421804	0	0	0	0	0	0	0	Binding to beta-1,3-xylan has been demonstrated for the C-terminal module of the beta-1,3-xylanase of Alcaligenes sp. XY234.
CBM32	260.659	364.583	401.39	321.609	570.045	410.865	475.674	365.531	370.003	375.475	309.045	354.703	354.323	388.142	373.477	443.631	484.942	366.478	Binding to galactose and lactose has been demonstrated for the module of Micromonospora viridifaciens sialidase (PMID: 16239725). Binding to polygalacturonic acid has been shown for a Yersinia member (PMID: 17292916). Binding to LacNAc (beta-D-galactosyl-1,4-beta-D-N-acetylglucosamine) has been shown for an N-acetylglucosaminidase from Clostridium perfingens (PMID: 16990278).
CBM34	10.6686	29.8025	16.8391	21.1401	20.7682	21.3023	85.0514	15.3939	13.2431	13.3191	31.315	15.4566	35.1966	9.74463	30.0846	23.138	32.2038	13.427	Modules of approx. 120 residues. Granular starch-binding function has been demonstrated in the case of Thermoactinomyces vulgaris R-47 alpha-amylase 1 (TVAI).
CBM35	110.436	147.94	100.639	72.9721	79.4197	69.3268	127.342	114.596	102.077	111.37	102.417	109.891	66.8068	90.9956	112.578	108.529	125.018	112.773	Modules of approx. 130 residues. A module that is conserved in three Cellvibrio xylan-degrading enzymes binds to xylan and the interaction is calcium dependent, while a module from a Cellvibrio mannanase binds to decorated soluble mannans and mannooligosaccharides. A module in a Phanerochaete chrysosporium galactan 1,3-beta-galactosidase binds to beta-galactan.
CBM35inCE17	0	0	6.77892	0.155489	0.611099	0	0.050514	0	0	0	0	0	0	0	0	0	0	0	NA
CBM36	1.33671	15.6412	0	0.497394	0.308082	0.065034	0	0.05653	2.03793	0.180383	0.083149	0.188467	0	0	0.046673	2.17303	0.04914	0.804216	Modules of approx. 120-130 residues displaying structural similarities to CBM6 modules. The only CBM36 currently characterised, that from Paenbacillus polymyxa xylanase 43A, shows calcium-dependent binding of xylans and xylooligosaccharides. X-ray crystallography shows that there is a direct interaction between calcium and ligand.
CBM37	42.9077	82.3321	48.765	78.6158	31.2272	29.3108	59.9061	55.7021	53.6105	36.4941	25.6336	32.9138	32.5253	40.2341	38.7389	44.1324	41.2958	71.8225	Modules of approx. 100 residues, conserved in numerous R. albus polysaccharide-degrading enzymes and other proteins from this bacterium. Several members of CBM37 have been shown to exhibit rather broad binding specificity to xylan, chitin, microcrystalline and phosphoric-acid swollen cellulose, as well as more heterogeneous substrates, such as alfalfa cell walls, banana stem and wheat straw.
CBM38	20.0759	20.3219	22.0995	22.0071	31.8099	11.6483	27.6763	4.92507	13.9137	5.39963	11.1537	6.34637	6.1642	9.7224	53.2796	56.5918	65.3161	27.8874	The inulin-binding function has been demonstrated in the case of the cycloinulo-oligosaccharide fructanotransferase from Paenibacillus macerans (Bacillus macerans) by Lee et al. (2004) FEMS Microbiol Lett 234:105-10. (PMID:15109727).
CBM39	0	0.795478	0.137085	0	1.63524	1.66053	0	0.360848	0	0	0	0	0.754562	0	0	0	0	0.641697	Modules generally found at the N-terminus of a GH16 module (itself frequently lacking a catalytic machinery) and more seldomly in isolation. The beta-1,3-glucan binding function has been demonstrated, along with binding to lipopolysaccharide and lipoteichoic acid.
CBM4	39.5642	157.168	80.1125	70.3604	56.749	87.9253	189.295	88.112	71.8155	77.1654	54.3666	85.0459	98.603	69.2999	45.4925	68.9108	51.8917	53.0565	Modules of approx. 150 residues found in bacterial enzymes. Binding of these modules has been demonstrated with xylan, beta-1,3-glucan, beta-1,3-1,4-glucan, beta-1,6-glucan and amorphous cellulose but not with crystalline cellulose.
CBM40	152.329	200.737	309.168	131.942	207.698	137.682	230.649	189.714	152.159	176.895	131.609	177.767	189.337	165.739	191.298	255.969	242.495	242.836	Modules of approx. 200 residues, found at the N-terminus of GH33 sialidases. Can also be found inserted in the beta-propeller of GH33 sialidases. The sialic acid binding function has been demonstrated for the N-terminal CBM40 of Vibrio cholerae sialidase (Moustafa et al. (2004) J Biol Chem 279:40819-26) (PMID: 15226294).
CBM41	6.23974	18.9044	17.1069	6.42347	9.91437	1.03292	3.07367	1.82077	2.97426	3.68212	6.68209	1.97772	1.47471	3.48634	31.9684	20.5545	29.4595	1.92203	Modules of approx. 100 residues found in primarily in bacterial pullulanases. The N-terminal module from Thermotoga maritima Pul13 has been shown to bind to the alpha-glucans amylose, amylopectin, pullulan, and oligosaccharide fragments derived from these polysaccharides (Lammerts van Bueren et al. (2004) Biochemistry 43:15633-42) (PMID: 15581376).
CBM42	0	0.123971	0	0.100317	0	0	0	0.889293	0	1.52798	0	1.06431	0	0.806494	0.580379	1.17487	2.01648	0.243298	Modules of approx. 160 residues found mostly at the C-terminus of GH54 catalytic domains. Binding to arabinofuranose (present in arabinoxylan) has been demonstrated.
CBM44	5.08662	0.53104	1.5146	1.98187	0.51877	1.67766	0.172739	0.425585	0.121731	3.3897	2.17607	2.69366	4.13664	7.26825	4.77409	1.35718	2.74717	14.751	The C-terminal CBM44 module of the Clostridium thermocellum enzyme has been demonstrated to bind equally well cellulose and xyloglucan
CBM45	0	0	0	0.035634	3.59939	0	0	0	0	0.051984	0.215663	0.054161	0	0	0.902812	2.10231	0.591442	0.115557	Modules of approx. 100 residues, found at the N-terminus of plastidial alpha-amylases and of alpha-glucan, water dikinases. Starch-binding activity demonstrated in the case of potato alpha-glucan, water dikinase.
CBM46	0.958677	1.01801	15.7955	6.44515	4.49392	13.0298	1.47996	0.612479	8.87008	2.81354	1.9926	3.98145	0.368079	1.50971	3.2373	1.6444	4.32363	4.82628	Modules of approx. 100 residues, found at the C-terminus of several GH5 cellulases. Cellulose-binding function demonstrated in one case.
CBM47	35.5166	24.4766	10.9673	14.4674	18.5419	8.2655	10.1715	13.2423	17.2936	11.0168	13.3705	11.4676	20.0412	12.3053	54.6017	57.3175	59.8513	16.3292	Modules of approx 150 residues. Fucose-binding activity demonstrated
CBM48	496.385	541.035	610.989	544.924	632.279	470.763	696.855	602.601	549.146	720.483	708.759	696.352	759.423	782.258	494.013	496.227	563.879	590.213	Modules of approx. 100 residues with glycogen-binding function, appended to GH13 modules. Also found in the beta subunit (glycogen-binding) of AMP-activated protein kinases (AMPK)
CBM49	0.138405	0.143545	5.07113	0.231754	0	0.363618	4.63231	0.474106	0.620552	1.34981	3.98667	0.361819	3.63512	1.0351	0.652397	1.70909	2.06064	1.3115	Modules of approx. 100 residues found at the C-terminus of plant GH9 enzymes. Distantly related to CBM2 modules. Binding to crystalline cellulose demonstrated in the case of Solanum lycopersicum Cel8 enzyme (SlCel9C1).
CBM5	11.4018	7.99141	9.55129	1.05079	0.198579	3.86712	3.18424	0.200843	0.012704	0.070462	2.9385	0.35034	0.340769	0.00854	0.741382	4.61031	0.271966	5.8453	Modules of approx. 60 residues found in bacterial enzymes. Chitin-binding described in several cases. Distantly related to the CBM12 family.
CBM50	1236.62	829.086	1643.35	1138.23	1557.56	1234.13	2009.58	1131.36	1194.47	1269.52	1364.68	1379.27	1571.01	1243	1297.07	1194.01	1188.52	1124.67	Modules of approx. 50 residues found attached to various enzymes from families GH18, GH19, GH23, GH24, GH25 and GH73, i.e. enzymes cleaving either chitin or peptidoglycan. Binding to chitopentaose demonstrated in the case of Pteris ryukyuensis chitinase A [Ohnuma T et al. (2008) J. Biol. Chem. 283:5178-87 (PMID: 18083709)]. CBM50 modules are also found in a multitude of other enzymes targeting th…
CBM51	51.2302	29.1603	36.6484	17.7747	24.2629	31.9052	30.6685	19.5841	44.9387	26.7395	30.0295	37.6362	48.8872	32.3494	60.9019	65.1144	65.7759	32.7753	Modules of approx. 150 residues found attached to various enzymes from families GH2, GH27, GH31, GH95, GH98 and GH101 . Binding to galactose and to blood group A/B-antigens demonstrated in the case of C. perfringens GH95CBM51 and GH98CBM51 respectively [Gregg KJ et al. (2008) J. Biol. Chem. 283:12604-13 PMID: 18292090].
CBM53	15.2305	2.03449	1.7856	0	0.067893	0.139932	0	0.343664	2.48609	0.570896	1.04223	0.19096	2.51521	0.225093	0.856802	1.19584	0.634399	1.84143	Starch-binding function demonstrated by Valdez et al. (2008) [PMID: 18260645]
CBM54	5.31115	0.483515	9.40321	0.905983	14.7504	1.1278	0	0.737215	0.301228	2.17008	10.2739	3.0162	4.00861	10.4734	1.69883	6.55563	2.92779	0	Binding to xylan, yeast cell wall glucan and chitin shown in Dvortsov et al., Microbiology UK (2009) in press.
CBM56	10.3897	46.9411	70.4297	14.3924	42.9308	10.5693	31.7472	21.2235	22.3049	26.2841	17.8419	26.3134	20.3182	38.3722	40.9727	40.3744	35.1386	19.0374	beta-1,3-glucan binding function demonstrated by Yamamoto et al. (1998) FEBS Letters 433:41-43 [PMID: 9738929]
CBM57	86.7705	105.716	45.9042	46.8657	71.8877	39.15	33.0095	305.109	73.3672	71.2924	45.1185	69.3224	51.2638	59.4342	68.4706	64.4128	72.7112	95.4093	Created from reading Schallus et al (2008) Mol Biol Cell. 19:3404-3414 [PMID: 18524852] and finding related domains attached to various glycosidases.
CBM59	0	0	0	4.37935	0	0.143149	0	0.746581	0	0.2647	0.366048	0	0	0	1.2328	0	0.865311	4.13047	Binding to mannan, xylan, and cellulose demonstrated for the CBM59 of ManF-X10 xylanase from an environmental genomic DNA library (Li et al. (2009) World Journal of Microbiology and Biotechnology 25:2071-2078; doi:10.1007/s11274-009-0111-6)
CBM6	99.1877	109.579	158.207	94.4637	217.876	98.9988	193.335	147.636	89.8789	137.458	162.227	112.837	157.744	144.695	77.5946	92.8897	83.0884	120.778	Modules of approx. 120 residues. The cellulose-binding function has been demonstrated in one case on amorphous cellulose and beta-1,4-xylan. Some of these modules also bind beta-1,3-glucan, beta-1,3-1,4-glucan, and beta-1,4-glucan.
CBM60	0.459846	0.275763	1.56262	0.561767	1.12312	2.22554	25.3974	2.10543	2.62535	2.05016	1.33575	1.12537	5.96268	1.77164	0.720053	0.130951	0.174264	0.693333	Modules of approx 120 residues usually found appended to xylanases. The xylan-binding function and the relatedness (circular permutation) to family CBM36 has been demonstrated [PMID: 20659893].
CBM61	29.5315	22.4175	18.3313	12.8883	10.9028	21.1973	37.7105	68.4498	27.063	45.5504	20.4498	44.7792	42.132	30.2849	11.2332	10.8839	13.459	20.4433	Modules of approx. 150 residues found appended to GH16, GH30, GH31, GH43, GH53 and GH66 catalytic domains. A beta-1,4-galactan binding function has been demonstrated for the CBM61 of Thermotoga maritima GH53 galactanase [PMID: 20826814].
CBM62	0.6509	0.255238	16.3109	1.26099	4.05432	0.378689	2.74906	0.159564	0.184607	0.201928	1.18533	0.249826	0.135957	0.094913	2.96592	2.38361	2.79175	0.165621	The CBM62 module of Clostridium thermocellum Cthe_2193 protein binds galactose moieties found on xyloglucan, arabinogalactan and galactomannan.
CBM63	1.5503	10.9371	3.8653	1.60295	4.79144	3.31614	19.5488	6.36946	3.82286	3.14314	7.12431	4.707	5.52695	2.46213	4.2547	6.194	6.36419	2.17696	The CBM63 module of Bacillus subtilis expansin EXLX1 has been shown to bind cellulose.
CBM64	0	0	0	0	0	0	0	1.75284	0	0.276208	0	0.180367	0	0.127564	0	0	0	0.692687	Module found at C-term of several Spirochaeta thermophila proteins. Binding to cellulose shown by Angelov, Loderer, Pompei Liebl (2011) AEM, 77:5483-5489 [PMID - 21685171]
CBM66	425.316	336.081	576.143	274.441	586.287	359.318	674.63	423.47	356.863	408.34	376.881	439.199	531.715	371.082	285.964	334.101	308.432	378.935	The CBM66 module, derived from the Bacillus subtilis exo-acting beta-fructosidase SacC, targets the terminal fructoside residue of fructans.
CBM67	149.017	171.028	306.933	143.815	253.333	208.529	364.77	256.062	217.943	269.121	239.735	283.231	255.592	249.245	235.099	262.93	279.71	288.454	Fujimoto et al. [PMID : 23486481] disclosed the L-rhamnose binding activity and 3-D structure of the CBM67 of Streptomyces avermitilis alpha-L-rhamnosidase (SaRha78A);
CBM68	0	17.9102	0.059387	0.656267	1.64328	0.419796	1.19386	0.500315	0	0.646698	1.11794	0	0	0.039834	0	0	0	0	Binding to maltotriose and maltotetraose shown for the pullulanase of Anoxybacillus sp. LM18-11. Binding function derived from crystal structure and deletion of the CBM, which showed reduced specific activity and increased Km value compared to the wild type enzyme.
CBM69	10.7415	27.9178	23.3056	10.4403	27.4556	37.5809	13.5268	14.3673	17.48	14.6349	11.7885	15.1096	14.3576	17.8987	5.02678	9.0743	7.29863	16.7165	starch-binding function demonstrated in one case; distantly related to families CBM20 and CBM48
CBM70	21.213	8.77238	14.579	12.9511	16.2534	5.40176	13.939	4.4135	7.47843	9.13487	10.753	7.75158	11.1474	7.41888	32.358	49.841	45.3959	18.1789	The hyaluronan-specific binding function of the N-terminal CBM70 module of Streptococcus pneumoniae hyaluronate lyase has been demonstrated.
CBM72	0	0.644982	4.33486	0	3.49548	0	0	0	0	0	0	0	0	0	0	0	0	0	Modules of 130-180 residues found at the C-terminus glycoside hydrolases from various families, sometimes as tandem repeats. The CBM72 found on an endoglucanase from an uncultivated microorganism was found to bind a broad spectrum of polysaccharides including soluble and insoluble cellulose, beta-1,3/1,4-mixed linked glucans, xylan, and beta-mannan [PMID=26765840].
CBM73	0	0.171995	0	2.64586	0	0.785384	0.103683	0	0	0	0	0	0	0.063878	0	0	0	0	Modules of approx 65 residues found on various enzymes active of chitin. Chitin-binding function demonstrated for the Cellvibrio japonicus CjLPMO10A protein.
CBM76	0.579689	3.87263	7.41355	4.96101	6.43414	7.58804	3.31508	1.41467	2.39574	6.30905	5.11263	0.929891	3.49942	4.1967	0	0.167606	0.148193	1.49148	Modules of approx. 170 residues appended to GH44 enzymes. So far found exclusively in Ruminococci. Broad specificity binding to beta-glucans demontsrated for the R. flavefaciens module, which binds xyloglucan, glucomannan, and barley beta-glucan.
CBM77	0	1.56721	0.184144	0	0	0	0.171773	0	0	0	0.118829	0	0	0	0	0	0	0	Pectin binding modules of approx. 110 residues. The Ruminococcus flavefaciens CBM77 was shown to bind various pectins of low degree of esterification.
CBM78	0	0	0	0.643587	2.51535	12.8913	1.69928	0	0.071753	0	0	0	0	0	0.119971	0	0	0	Modules of approx. 150 residues appended to the C-terminus of GH5 and GH26 enzymes. So far found exclusively in Ruminococcal enzymes. The R. flavefaciens module has been shown to bind decorated beta-1,4-glucans with a preference for xyloglucan.
CBM79	0	0	0	0.256051	2.87726	0	8.16751	0.174604	0.085062	0	0.385236	0.38808	3.83366	0.800532	0	0	0	0	Modules of approx. 130 residues found so far only in ruminococcal proteins. Binding to various beta-glucans was shown for the R. flavefaciens GH9 enzyme.
CBM8	7.99667	16.2554	25.9302	5.35628	7.4861	4.74204	19.2451	8.88246	7.28097	6.66316	3.78472	4.03525	16.4726	5.85769	5.87091	5.24258	8.89142	3.71556	The cellulose-binding module from a cellulase of the slime mold Dictyostelium discoideum has been experimentally shown to bind cellulose.
CBM80	0	0.079382	0	0	0	0	0	0	0	0	0.066208	0	0.094124	0.117928	2.48996	2.12417	1.56512	0	Modules of approx. 90 residues found so far only in ruminococcal enzymes of families GH5 or GH26. Broad specificity for beta-glycans (xyloglucan, glucomannan, galactomannan, barley beta-glucan).
CBM82	0	0	0	0	0	0	0	0	0	0	0	0	0	0	0.288591	4.06313	0.035746	0	The boundaries, structure and starch-binding function of the CBM82 module of Eubacterium rectale Amy13K have been reported by Cockburn and coworkers in Molec. Microbiol. (2017) (PMID=29139580)
CBM84	5.69249	13.2028	28.8166	9.5557	26.7915	5.85629	6.06149	14.3465	9.90768	13.4711	14.2391	12.8706	13.124	15.201	0.707601	3.77252	1.26087	7.76683	Modules of approx. 140 aminoacids appended to enzymes of different families of CAZymes. A xanthan-binding function was reported for the GH9 xanthanase of Paenibacillus nanensis by Moroz et al. ACS Catal., 2018, 8 (7), pp 6021-6034.
CBM85	21.7808	12.6019	23.3205	3.89017	11.8216	0.551123	1.11964	7.78359	5.37878	2.9127	3.62237	3.19209	1.13963	2.0145	2.18432	2.2978	2.20999	5.25256	NA
CBM87	0.023294	0.07576	6.47973	0.572258	1.30318	10.0576	0.228349	0.488723	0.439175	0.535555	0.611978	0.077592	0.898288	1.05532	6.16896	2.04315	1.14898	0.204021	Binding to alpha-1,4-N-acetylgalactosamine-rich regions of galactosaminogalactan
CBM88	154.125	342.396	264.087	140.594	313.195	171.827	272.462	342.321	198.551	311.472	276.785	249.656	249.973	274.486	29.2126	71.8311	33.8898	145.095	Binding to terminal galactose in galactoxyloglucan and galactomannan
CBM89	1.46711	0.767142	0.302765	3.34335	3.21311	6.72854	0.985101	0.891455	0.398879	1.81688	1.03768	0.842112	0.863314	0.539306	0.656645	2.83443	0.444969	1.56648	beechwood xylan and rye arabinoxylan binding
CBM9	409.893	476.823	718.233	362.581	1187.71	459.458	759.038	767.949	677.59	903.693	746.528	941.049	752.792	878.369	477.853	529.465	557.335	710.512	Modules of approx. 170 residues found so far only in xylanases. The cellulose-binding function has been demonstrated in one case.
CBM90	0.187737	0.616445	0.122763	0.473885	0	0.18588	0	0	0.472283	0	0	0.359118	0	0	0.796441	0.843007	0.559025	0.381206	Modules of approx 110 residues appended to PL24 and PL28 ulvan lyases; ulvan-binding function demonstrated for the CBM90 module of PL28 ulvan lyase from Nonlabens ulvanivorans
CBM91	59.4688	75.8112	147.056	95.3295	124.051	66.2394	207.31	119.393	94.5798	125.852	141.534	109.403	175.023	138.15	48.31	49.6926	60.7204	82.7647	Binding to xylans (birchwood and oat spelt)
CBM92	2.22627	9.69928	5.1566	7.10433	1.19202	5.65104	14.1589	3.19154	0.862209	5.2874	4.23377	3.23895	2.21428	8.16874	1.77697	2.51357	0.482955	1.18101	尾-1,3- and 尾-1,6-glucan binding
CBM93	1.94857	0.267695	2.40234	0.617632	2.30529	1.50461	1.47141	5.44245	3.19009	4.04141	2.63088	7.65746	4.28791	4.43694	1.78764	2.01989	2.32943	3.23172	Modules of approx. 160 residues with broad specificity glycan-binding properties, located at the N-terminus of GH33 sialidases.
CBM95	0	0	0.227423	0	5.34348	0	0.106072	0	0	0	0	0	0	0	0	0	0	0	pectic rhamnogalacturonan-I binding
CBM96	63.1535	65.3895	161.344	42.5057	141.161	39.7409	150.686	77.3909	62.7976	80.25	82.5978	81.9947	93.6397	111.525	64.1455	68.2799	71.4945	52.1162	alginate binding
CBM97	2.03809	0.592903	0	0.888534	0	0.61883	3.13485	0	0	0.128893	0.356487	0.628457	0.675727	0.370395	0.555145	0.132211	0	0	polygalacturonic acid binding
CE1	4706.41	4132.26	3815.59	4102.26	4027.24	3522.14	3921.19	4408.38	4330.01	3746.83	3969.11	3744.08	3440.74	2988	2568.87	2476.1	2411.41	3250.04	acetyl xylan esterase (EC 3.1.1.72); cinnamoyl esterase (EC 3.1.1.-); feruloyl esterase (EC 3.1.1.73); carboxylesterase (EC 3.1.1.1); S-formylglutathione hydrolase (EC 3.1.2.12); diacylglycerol O-acyltransferase (EC 2.3.1.20); trehalose 6-O-mycolyltransferase (EC 2.3.1.122)
CE11	256.789	234.132	222.074	274.156	213.122	305.633	176.902	242.173	248.97	256.782	271.923	248.7	248.052	284.246	225.943	252.919	226.518	262.273	UDP-3-0-acyl N-acetylglucosamine deacetylase (EC 3.5.1.108).
CE12	73.4385	88.0597	67.6869	65.3948	82.8695	64.8443	101.745	59.1586	28.8415	47.9349	57.8265	53.124	46.1095	67.3724	45.7445	47.5363	52.1329	49.946	pectin acetylesterase (EC 3.1.1.-); rhamnogalacturonan acetylesterase (EC 3.1.1.-); acetyl xylan esterase (EC 3.1.1.72)
CE13	20.0578	10.1601	37.8323	12.4218	5.24354	8.82471	7.50146	16.9998	14.9177	17.2956	15.8686	6.49718	6.44071	11.707	9.60958	12.4236	9.64464	12.2344	pectin acetylesterase (EC 3.1.1.-)
CE14	429.3	394.05	409.596	316.986	544.791	369.326	634.928	386.832	371.274	412.164	397.673	426.908	491.902	438.157	323.707	328.326	301.111	375.243	N-acetyl-1-D-myo-inosityl-2-amino-2-deoxy-alpha-D-glucopyranoside deacetylase (EC 3.5.1.89); diacetylchitobiose deacetylase (EC 3.5.1.-); mycothiol S-conjugate amidase (EC 3.5.1.-)
CE15	42.7497	95.2521	182.83	37.7193	115.857	28.2818	106.605	104.632	69.7552	77.8871	91.7649	88.6694	94.4742	92.555	29.9023	51.2669	32.007	44.9353	4-O-methyl-glucuronoyl methylesterase (EC 3.1.1.-)
CE16	95.9867	35.9335	31.312	62.2657	17.6948	49.3447	20.569	65.2033	62.3255	44.7841	57.3031	37.4999	34.9182	22.4408	22.5146	20.6971	19.9573	13.5527	acetylesterase (EC 3.1.1.6) active on various carbohydrate acetyl esters
CE17	12.7573	20.9129	23.7617	16.4029	38.2271	30.1006	31.384	37.2516	28.9467	29.0535	29.8164	35.239	21.8223	29.3315	63.462	60.6449	83.7347	41.3859	acetylmannan esterase (3.1.1.-)
CE18	0.145923	0.718079	6.62877	0.266592	12.3606	2.22346	3.41887	0.90041	2.26765	1.04677	0.985176	3.07165	0.178948	0.335644	6.13715	1.36535	1.02577	0.152181	N-acetylgalactosamine deacetylase (EC 3.5.1.-)
CE19	277.916	211.569	338.039	168.309	367.01	176.149	337.339	293.564	254.843	273.26	258.075	301.744	251.784	271.117	186.712	181.677	203.451	207.187	Pectin methylesterase (EC 3.1.1.11);
CE2	12.9863	12.6392	9.08252	17.1822	15.9718	24.4855	18.0654	17.0599	13.7303	15.0839	18.4836	15.1475	13.8064	11.3659	13.7284	24.5297	19.3362	20.0219	acetyl xylan esterase (EC 3.1.1.72).
CE20	169.8	169.182	123.69	145.147	114.158	96.0343	150.924	180.762	128.923	141.442	132.999	135.827	127.166	125.466	168.859	212.549	222.127	173.644	Sialate O-acetylesterase (EC 3.1.1.53);Acetylesterase (EC 3.1.1.6);
CE3	465.578	443.768	277.381	522.411	319.367	415.398	402.394	453.612	438.517	404.685	394.906	416.97	317.741	360.269	295.228	269.333	269.819	375.833	acetyl xylan esterase (EC 3.1.1.72).
CE4	672.556	688.464	620.265	628.052	821.139	762.083	688.426	728.773	768.798	718.665	656.508	696.435	605.341	678.037	643.598	628.019	666.128	673.351	acetyl xylan esterase (EC 3.1.1.72); chitin deacetylase (EC 3.5.1.41); chitooligosaccharide deacetylase (EC 3.5.1.-); peptidoglycan GlcNAc deacetylase (EC 3.5.1.-); peptidoglycan N-acetylmuramic acid deacetylase (EC 3.5.1.-).
CE5	24.203	13.1374	3.96983	40.4419	20.1928	41.0269	12.4519	11.6682	25.6864	21.8044	13.5145	7.59317	8.17866	4.46265	0.351962	0.366135	0.517279	8.62102	acetyl xylan esterase (EC 3.1.1.72); cutinase (EC 3.1.1.74)
CE6	30.6331	44.4812	25.108	35.9548	46.11	33.265	78.1874	32.9195	30.3861	35.1602	53.7872	39.9766	40.3856	36.6323	32.9173	29.6565	58.609	34.0284	acetyl xylan esterase (EC 3.1.1.72).
CE7	475.613	389.685	319.711	396.286	357.207	299.843	434.574	427.668	446.954	432.371	446.677	452.73	336.293	347.853	393.902	358.203	379.925	404.255	acetyl xylan esterase (EC 3.1.1.72); cephalosporin-C deacetylase (EC 3.1.1.41).
CE8	28.3814	38.6735	171.28	52.4082	146.949	26.3735	83.0891	86.6153	39.1347	49.3928	54.3102	45.8848	51.2781	60.5909	48.5021	39.711	56.9661	59.2246	pectin methylesterase (EC 3.1.1.11).
CE9	62.6598	128.471	162.605	105.952	195.014	125.711	205.776	93.2473	109.814	103.29	132.541	86.9748	137.369	131.065	61.9789	57.4221	56.7031	74.9245	N-acetylglucosamine 6-phosphate deacetylase (EC 3.5.1.25); N-acetylgalactosamine 6-phosphate deacetylase (EC 3.5.1.80)
GH1	202.286	215.505	296.307	322.89	273.789	185.421	333.783	203.421	155.969	164.741	204.949	196.119	220.555	174.761	108.669	100.884	113.032	167.258	beta-glucosidase (EC 3.2.1.21); beta-galactosidase (EC 3.2.1.23); beta-mannosidase (EC 3.2.1.25); beta-glucuronidase (EC 3.2.1.31); beta-xylosidase (EC 3.2.1.37); beta-D-fucosidase (EC 3.2.1.38); phlorizin hydrolase (EC 3.2.1.62); exo-beta-1,4-glucanase (EC 3.2.1.74); 6-phospho-beta-galactosidase (EC 3.2.1.85); 6-phospho-beta-glucosidase (EC 3.2.1.86); strictosidine beta-glucosidase (EC 3.2.1.105…
GH10	70.6782	173.005	239.125	60.1955	173.266	48.2989	249.743	120.093	87.5472	123.009	144.148	105.072	136.472	149.271	34.4695	42.978	37.5251	69.3523	endo-1,4-beta-xylanase (EC 3.2.1.8); endo-1,3-beta-xylanase (EC 3.2.1.32); tomatinase (EC 3.2.1.-); xylan endotransglycosylase (EC 2.4.2.-); endo-beta-1,4-glucanase (EC 3.2.1.4); [retaining] arabinoxylan-specific endo-beta-1,4-xylanase (EC 3.2.1.-); oligosaccharide reducing-end xylanase (EC 3.2.1.156)
GH100	11.8916	7.10138	28.0769	16.6017	22.8991	8.16571	15.0564	12.5454	13.8332	25.074	26.1259	12.8008	29.8802	22.5832	7.9664	10.0216	11.7361	6.2007	alkaline and neutral invertase (EC 3.2.1.26)
GH101	0	0.095172	3.15894	0.126621	0	0.844335	4.03897	0.302205	0.462709	0.29848	0.063502	0.263879	0	0.141384	0.106933	0	0.018764	0.051182	endo-alpha-N-acetylgalactosaminidase (EC 3.2.1.97)
GH102	108.083	57.1187	38.9405	120	57.6658	140.594	51.7972	111.272	118.207	137.017	118.103	126.632	75.2859	117.233	113.039	100.182	82.7722	117.617	peptidoglycan lytic transglycosylase (EC 3.2.1.-)
GH103	170.435	138.967	105.399	208.118	104.618	263.266	92.2479	203.142	191.512	175.667	160.609	164.628	95.2959	135.108	212.137	179.148	189.363	206.402	peptidoglycan lytic transglycosylase (EC 3.2.1.-)
GH104	23.5635	42.3977	36.2409	21.2654	5.13124	36.0817	2.58601	15.9155	29.5167	27.9993	26.8874	61.0325	12.9713	41.395	60.0984	52.2455	54.1275	27.0832	peptidoglycan lytic transglycosylase (EC 3.2.1.-)
GH105	55.4198	127.588	208.928	102.997	188.737	125.769	175.682	178.556	123.661	169.509	179.082	167.112	181.345	189.671	72.8926	75.7922	84.5513	105.529	unsaturated rhamnogalacturonyl hydrolase (EC 3.2.1.172); d-4,5-unsaturated beta-glucuronyl hydrolase (EC 3.2.1.-); d-4,5-unsaturated alpha-galacturonidase (EC 3.2.1.-)
GH106	140.051	140.553	202.817	152.607	306.931	223.056	269.294	465.638	288.541	439.4	354.61	545.704	330.823	427.481	228.854	294.548	281.373	365.926	alpha-L-rhamnosidase (EC 3.2.1.40); rhamnogalacturonan alpha-L-rhamnohydrolase (EC 3.2.1.174)
GH107	0	0.088592	0	0.147333	0	0.057791	0	0	0	0	3.91612	0	1.05044	0	0	0	0	0	endo-alpha-1,4-L-fucanase (EC 3.2.1.212)
GH108	17.7554	8.52089	5.3659	20.5363	20.182	23.2876	9.93286	47.2347	13.6645	21.7868	27.8204	16.7261	15.8836	10.121	19.931	66.364	25.5932	25.7904	N-acetylmuramidase (EC 3.2.1.17)
GH109	587.063	723.315	981.321	577.828	1280.2	729.807	785.226	830.366	729.183	901.515	869.555	893.147	870.271	846.924	547.284	640.149	613.962	820.705	alpha-N-acetylgalactosaminidase (EC 3.2.1.49); beta-N-acetylhexosaminidase (EC 3.2.1.52)
GH11	0	0	3.51072	0	0.543872	0	0	0	0	0	0	0	0	0	0	0	0	0	endo-beta-1,4-xylanase (EC 3.2.1.8); exo-1,4-beta-xylosidase (EC 3.2.1.-)
GH110	14.3562	97.122	12.3637	13.0235	10.1499	17.0967	12.9996	10.8663	10.4283	7.86491	6.34459	10.9203	4.56537	4.97697	43.2455	88.4611	46.3228	16.0945	alpha-galactosidase (EC 3.2.1.22); alpha-1,3-galactosidase (EC 3.2.1.-)
GH111	0	0	0	0	0	0.252872	0	0	0	0.116898	0	0	0	0	0.090739	1.51271	0.191071	0	keratan sulfate hydrolase (endo-beta-N-acetylglucosaminidase) (EC 3.2.1.-)
GH112	0.984807	0.862324	1.32026	0.625057	2.84595	0.03412	1.07578	0.329441	0.533367	0.31267	2.89468	0.43789	0.186056	0.212017	5.42012	5.03559	26.4837	0.68414	lacto-N-biose phosphorylase or galacto-N-biose phosphorylase (EC 2.4.1.211); D-galactosyl-beta-1,4-L-rhamnose phosphorylase (EC 2.4.1.247)
GH113	50.1959	43.0892	20.3057	17.1769	29.6962	22.4237	63.1804	47.0326	37.7039	34.8118	29.5297	35.4448	38.7922	36.1445	15.8514	11.3532	12.3145	32.2089	beta-mannanase (EC 3.2.1.78); beta-mannosidase (EC 3.2.1.25); [retaining] reducing end exo-beta-mannosidase (EC 3.2.1.-)
GH114	3.75309	4.75194	17.5184	11.1583	26.0123	15.7341	37.8039	21.7896	20.1095	18.2743	18.5704	23.8633	32.9751	25.1493	15.1943	12.8312	13.8032	13.8771	endo-alpha-1,4-polygalactosaminidase (EC 3.2.1.109)
GH115	8.64856	61.3696	41.6918	27.3368	52.349	17.9157	76.8217	37.2717	16.8864	43.8293	47.314	21.5641	41.5909	57.887	7.17124	11.5431	7.05563	12.3076	xylan alpha-1,2-glucuronidase (3.2.1.131); alpha-(4-O-methyl)-glucuronidase (3.2.1.-)
GH116	50.9794	42.4454	81.4936	40.417	124.221	41.5282	100.754	86.2256	81.8338	110.472	106.106	115.406	102.874	114.071	52.495	51.8181	67.2439	90.3223	beta-glucosidase (EC 3.2.1.21); beta-xylosidase (EC 3.2.1.37); acid beta-glucosidase/beta-glucosylceramidase (EC 3.2.1.45); beta-N-acetylglucosaminidase (EC 3.2.1.52)
GH117	19.3162	31.8739	67.6169	18.7178	27.4994	21.0446	26.7697	32.0557	26.8827	32.2728	26.7039	32.2562	18.514	26.7928	52.4675	68.0208	80.9106	26.0702	beta-D-galactofuranosidase (EC 3.2.1.146); alpha-neoagaro-oligosaccharide hydrolase (EC 3.2.1.159)
GH119	5.94402	3.05018	5.72217	1.81564	1.02458	1.74546	7.31149	5.48435	0.796953	2.74365	1.20132	2.12886	1.43679	1.45318	2.77484	2.15887	5.7073	1.54162	alpha-amylase (EC 3.2.1.1)
GH12	0.093869	6.00622	11.9327	0.342262	9.26492	0.169813	1.27317	2.98474	1.69288	0.924746	0.53077	1.87809	0.315496	0.395285	0	0	0.093171	0.470641	endoglucanase (EC 3.2.1.4); xyloglucan hydrolase (EC 3.2.1.151); beta-1,3-1,4-glucanase (EC 3.2.1.73); xyloglucan endotransglycosylase (EC 2.4.1.207)
GH120	20.2747	31.0541	90.2492	23.7193	55.6695	21.7212	39.0999	47.0586	49.8785	42.5826	49.7138	56.588	47.2983	46.7199	61.2865	67.6813	76.0062	56.6752	beta-xylosidase (EC 3.2.1.37)
GH123	4.40554	8.04988	30.4885	4.38791	37.4651	5.03617	29.8524	26.3976	86.278	23.4065	17.131	27.3852	27.3519	22.1935	23.6534	21.6847	25.8491	9.52348	beta-N-acetylgalactosaminidase (EC 3.2.1.53); glycosphingolipid beta-N-acetylgalactosaminidase (EC 3.2.1.-)
GH124	0	0	0.039831	0	0.043194	0	0	0.891197	0.102156	0.22304	0	0.349554	0	0.137345	0	0	0	0.06215	endoglucanase (EC 3.2.1.4)
GH125	7.25835	14.747	9.85607	10.0585	55.6901	40.9163	32.8075	24.8152	22.3159	34.7289	31.35	24.8276	18.4887	27.5962	4.48073	4.96674	4.23722	20.2353	exo-alpha-1,6-mannosidase (EC 3.2.1.163)
GH127	76.9495	77.3053	135.873	79.9751	345.276	125.306	258.02	232.67	184.797	260.463	221.677	252.869	203.169	249.074	113.095	122.449	126.281	171.857	beta-L-arabinofuranosidase (EC 3.2.1.185); 3-C-carboxy-5-deoxy-L-xylose (aceric acid) hydrolase (EC 3.2.1.-); alpha-1,3-(3,6)-anhydro-D-galactosidase (EC 3.2.1.-)
GH128	6.95691	17.941	34.0244	9.0176	18.8437	6.97201	23.0316	18.1215	6.00336	10.8326	11.1979	12.2964	2.2648	4.9348	26.2316	31.9394	103.124	6.35396	beta-1,3-glucanase (EC 3.2.1.39); beta-1,3-glucosidase (EC 3.2.1.-)
GH129	8.29596	7.43811	30.1467	12.8331	21.7215	11.9384	49.6007	72.1123	26.7397	34.6926	18.9397	32.5211	17.8681	25.3836	14.4475	14.3781	14.109	24.9672	alpha-N-acetylgalactosaminidase (EC 3.2.1.49); ; alpha-1,3-(3,6)-anhydro-D-galactosidase (EC 3.2.1.-)
GH13	1462.66	2177.96	2482.83	1580.65	1648.48	1285.18	2184.9	1503.28	1323.77	1546.27	1957.72	1568.19	1820.91	1463.85	1413.88	1318.53	1481.74	1468.13	alpha-amylase (EC 3.2.1.1); pullulanase (EC 3.2.1.41); cyclomaltodextrin glucanotransferase (EC 2.4.1.19); cyclomaltodextrinase (EC 3.2.1.54); trehalose-6-phosphate hydrolase (EC 3.2.1.93); oligo-alpha-glucosidase (EC 3.2.1.10); maltogenic amylase (EC 3.2.1.133); neopullulanase (EC 3.2.1.135); alpha-glucosidase (EC 3.2.1.20); maltotetraose-forming alpha-amylase (EC 3.2.1.60); isoamylase (EC 3.2.1…
GH130	74.6659	163.573	370.919	133.32	330.342	170.047	257.4	174.07	156.91	222.571	208.474	201.822	246.604	267.064	108.282	112.162	135.403	182.251	beta-1,4-mannosylglucose phosphorylase (EC 2.4.1.281); beta-1,4-mannooligosaccharide phosphorylase (EC 2.4.1.319); beta-1,4-mannosyl-N-acetyl-glucosamine phosphorylase (EC 2.4.1.320); beta-1,2-mannobiose phosphorylase (EC 2.4.1.339); beta-1,2-oligomannan phosphorylase (EC 2.4.1.340); beta-1,2-mannosidase (EC 3.2.1.-); beta-1,3-oligomannan phosphorylase (EC 2.4.1.-)
GH133	94.8336	101.231	204.388	93.5377	134.49	79.3454	114.735	102.442	116.734	141.41	142.02	159.185	189.744	179.02	98.8362	77.0906	101.139	160.022	amylo-alpha-1,6-glucosidase (EC 3.2.1.33);
GH134	0	0	0	0	0	0.298895	0.644216	0	0	0	0.063692	0	0.36219	0.16983	2.60749	1.70185	0.526974	0.358736	endo-beta-1,4-mannanase (EC 3.2.1.78);
GH135	0.228452	1.53831	0	0.382534	0	0	0.831959	0	0	0	0	0.289891	2.18187	0	0	0	0	0	alpha-1,4-galactosaminogalactan hydrolase (EC 3.2.1.-)
GH136	64.6094	56.7153	156.286	40.612	114.969	25.9876	74.5813	85.0427	59.4305	57.3143	65.4913	56.2454	53.5432	64.1192	39.0876	56.3329	68.5004	54.5343	lacto-N-biosidase (EC 3.2.1.140); Lacto-N-biosidase (Lewis antigen a/b specificity) (EC 3.2.1.-)
GH137	10.8565	0.185627	9.91316	5.25969	4.7465	2.74348	6.57894	12.9227	10.6611	3.77129	9.59999	8.27661	7.36172	4.42357	8.12726	8.08331	7.47814	5.05621	beta-L-arabinofuranosidase (EC 3.2.1.185)
GH138	65.4149	33.7001	67.7542	64.7713	44.8729	86.9348	61.4238	115.441	116.158	88.1591	74.7631	120.058	79.3012	85.4406	86.6755	109.511	81.6494	147.052	rhamnogalacturonan alpha-1,2-galacturonohydrolase (EC 3.2.1.173)
GH139	10.5065	4.47554	8.96945	6.91587	37.6666	14.1893	9.15811	16.2775	28.4953	21.0224	9.69181	26.8474	10.8822	20.166	50.6447	53.6272	49.1016	27.3714	alpha-2-O-Me-L-fucosidase (EC 3.2.1.-)
GH140	105.676	154.565	428.333	112.287	406.61	96.9239	337.486	291.12	177.816	300.033	314.887	332.485	340.63	306.149	89.4088	103.865	106.113	157.223	beta-1,2-apiosidase (EC 3.2.1.-)
GH141	89.3654	55.5166	136.956	56.8063	94.1469	53.3969	104.175	79.0752	151.568	108.042	102.096	116.399	146.937	114.899	192.925	201.103	229.284	158.372	alpha-L-fucosidase (EC 3.2.1.51); xylanase (EC 3.2.1.8)
GH142	5.24318	1.58832	4.99054	5.7826	8.6116	3.63647	12.7767	11.1984	11.1048	12.1084	7.0743	14.8617	7.63341	11.2439	5.73704	5.77735	4.4215	5.04729	beta-L-arabinofuranosidase (EC 3.2.1.185)
GH143	7.15021	5.97551	18.483	8.35661	5.06129	6.73166	12.0008	7.83197	11.5705	16.3982	10.0486	21.9406	5.99975	14.0025	21.9158	29.5572	16.1245	12.6736	2-keto-3-deoxy-D-lyxo-heptulosaric acid hydrolase (EC 3.2.1.-)
GH144	187.15	232.572	341.133	270.529	301.031	289.062	290.196	325.728	238.361	365.473	385.628	304.498	297.044	314.957	130.684	144.684	141.33	205.2	endo-beta-1,2-glucanase (EC 3.2.1.71); beta-1,2-glucooligosaccharide sophorohydrolase (EC 3.2.1.214)
GH146	55.1043	100.901	133.415	72.2655	281.028	159.989	177.399	98.59	84.8489	166.51	173.309	140.13	170.77	190.885	67.4009	76.606	78.3664	114.461	beta-L-arabinofuranosidase (EC 3.2.1.185)
GH147	10.0254	34.1258	26.7358	15.2613	13.5297	19.1073	5.54158	17.2645	7.94745	11.4162	7.94948	5.76706	3.31383	10.8174	2.44279	2.02791	2.01541	5.8611	beta-galactosidase (EC 3.2.1.23)
GH148	29.1275	41.3499	100.744	26.2075	56.9443	28.5558	55.0294	53.0878	41.552	33.8352	39.2931	46.8223	28.1199	28.0572	42.0259	39.4577	72.7364	38.9053	beta-1,3-glucanase (EC 3.2.1.-); endo-beta-1,4-glucanase (EC 3.2.1.4)
GH149	138.238	156.601	196.721	109.719	87.005	88.6896	148.618	115.721	93.0794	86.4954	115.408	107.824	46.8543	47.946	68.7943	73.7005	73.2466	122.994	beta-1,3-glucan phosphorylase (EC 2.4.1.97)
GH15	219.073	243.314	212.01	180.633	191.092	122.446	159.841	167.009	130.823	187.045	213.617	163.05	162.018	155.362	127.135	115.052	117.901	99.3691	glucoamylase (EC 3.2.1.3); glucodextranase (EC 3.2.1.70); alpha,alpha-trehalase (EC 3.2.1.28); dextran dextrinase (EC 2.4.1.2)
GH150	1.02308	0.252634	8.50038	0.116301	0.969692	0.403847	2.35366	36.4397	16.2819	8.8869	0.693069	7.97435	0.771536	7.89578	0.57091	1.57731	1.31547	4.93174	Iota;-carrageenase (EC 3.2.1.162)
GH151	84.896	114.73	230.358	80.7078	215.089	64.7383	187.444	175.612	148.001	162.997	148.591	171.255	168.416	135.639	85.8372	84.5245	94.5447	154.21	alpha-L-fucosidase (EC 3.2.1.51)
GH152	4.68756	0.174617	0	3.85531	3.81298	3.31673	6.63753	0.212263	5.43562	2.03183	0.809096	5.12029	2.0066	7.46856	1.6963	0.652544	0.370132	0.784958	beta-1,3-glucanase (EC 3.2.1.39)
GH153	0	3.14084	3.015	3.23394	0.713065	1.79929	3.03418	1.59658	5.79532	6.88988	5.38136	5.37384	3.76957	19.1285	1.58121	0.464903	1.87238	4.64098	poly-beta-1,6-D-glucosamine hydrolase (EC 3.2.1.-)
GH154	14.7679	28.4321	41.0532	18.499	40.8494	13.5792	64.5861	34.9807	21.7282	38.9048	50.6794	24.1426	32.3702	30.7338	4.84763	9.65008	8.34199	14.9774	beta-glucuronidase (3.2.1.31); beta-1,6-D-glucuronidase (EC 3.2.1.-); beta-1,6-D-glucuronidase (EC 3.2.1.-)
GH156	12.0956	2.7677	5.64243	1.1177	1.50781	1.58327	2.20266	4.01644	16.0495	3.03332	1.71846	4.1332	5.54322	0.976676	14.9032	17.3651	17.1964	7.86405	exo-alpha-sialidase (EC 3.2.1.18)
GH157	0.498412	0.471943	0.090718	1.35364	0.383042	4.59373	4.05377	0.820586	1.9184	0.940343	1.93358	0.717819	3.05475	1.079	1.81492	1.42115	2.28624	1.16194	endo-beta-1,3-glucanase / laminarinase (EC 3.2.1.39)
GH158	39.1248	55.7871	144.147	33.9054	53.486	17.5306	21.4895	57.5043	36.2573	38.1155	48.5105	44.1954	26.7315	52.3422	45.5582	45.906	58.9275	34.9628	endo-beta-1,3-glucanase (EC 3.2.1.39)
GH159	0.28431	12.3185	6.28931	5.06593	2.32723	5.21903	9.32547	1.0867	1.12762	1.06492	6.3023	3.85075	4.82116	4.50868	2.44905	2.01771	1.52131	1.81512	beta-D-galactofuranosidase (EC 3.2.1.146); alpha-L-arabinofuranosidase (EC 3.2.1.55)
GH16	330.269	387.741	391.468	285.861	307.82	247.26	339.722	305.157	243.308	279.127	247.746	297.744	199.787	225.768	211.316	243.332	252.287	298.196	xyloglucan:xyloglucosyltransferase (EC 2.4.1.207); keratan-sulfate endo-1,4-beta-galactosidase (EC 3.2.1.103); endo-1,3-beta-glucanase / laminarinase (EC 3.2.1.39); endo-1,3(4)-beta-glucanase (EC 3.2.1.6); licheninase (EC 3.2.1.73); beta-agarase (EC 3.2.1.81); kappa;-carrageenase (EC 3.2.1.83); xyloglucanase (EC 3.2.1.151); endo-beta-1,3-galactanase (EC 3.2.1.181); [retaining] beta-porphyranase (…
GH160	0	14.4569	0	0	0	0	0	0.466167	1.76635	0.220372	0.228561	0.460496	0	0	2.30277	3.25886	2.38419	0.368439	endo-beta-1,4-galactosidase (EC 3.2.1.-)
GH161	0.773024	7.72454	26.064	33.3797	50.7227	4.74357	12.2561	5.94887	3.19183	4.55073	9.7706	6.50538	6.0918	3.57665	3.55874	2.32965	2.11913	1.51521	beta-1,3-glucan phosphorylase (EC 2.4.1.97)
GH163	49.61	51.2008	20.965	25.4613	109.828	64.3812	44.2404	40.319	52.2928	53.4834	44.8457	61.6778	64.0199	54.9194	105.855	109.84	130.767	69.8307	endo-beta-N-acetylglucosaminidase cleaving GlcNAc-beta-1,2-Man (EC 3.2.1.-)
GH164	10.7805	31.1574	69.0779	13.4948	42.5364	14.9443	56.8422	30.2267	21.4044	25.9799	32.9771	35.5861	40.2267	27.6026	5.96233	4.36879	5.73721	17.6513	beta-mannosidase (EC 3.2.1.25)
GH165	38.4967	14.2811	35.0822	7.88676	37.4742	6.47309	15.4653	20.1112	17.4365	12.0476	10.0603	20.5937	14.2262	10.2842	61.6957	48.1956	65.9883	32.7034	beta-galactosidase (EC 3.2.1.23)
GH166	13.4178	6.22182	24.5355	22.4016	28.3075	20.4076	33.5263	8.50356	6.71101	6.92061	6.65713	11.861	12.7205	3.47184	10.4779	5.93049	6.16987	6.68766	alpha-1,4-galactosaminogalactan hydrolase (EC 3.2.1.-)
GH167	0.354227	0.197021	0	0.090715	0.050969	0.281894	0	1.1324	0.482178	0.065797	0	0.137491	0	0	1.53896	1.91198	1.37219	1.5029	beta-carrageenase (EC 3.2.1.-)
GH168	2.89833	1.15864	11.8956	3.40684	6.65652	10.0425	2.62569	5.89772	20.0743	4.13099	1.8045	11.2382	22.21	3.70642	9.0529	7.65973	13.628	10.1023	endo-alpha-(1,3)-L-fucanase (EC 3.2.1.211)
GH169	0	0.251204	0	0	1.38108	0	0	0	0	0	1.23276	0.310464	0	0.365957	0	0	0	1.01321	beta-glucuronidase (EC 3.2.1.31); beta-1,4-D-glucuronidase (EC 3.2.1.-)
GH17	205.993	180.444	126.321	235.138	94.3187	241.692	88.4719	133.172	176.3	134.164	110.524	180.054	65.603	74.7247	129.399	136.88	142.909	263.866	glucan endo-1,3-beta-glucosidase (EC 3.2.1.39); licheninase (EC 3.2.1.73); ABA-specific beta-glucosidase (EC 3.2.1.175); beta-1,3-glucanosyltransglycosylase (EC 2.4.1.-); beta-1,3-glucosidase (EC 3.2.1.-)
GH170	0.541757	0.792835	0.095641	1.01527	2.30544	1.56403	1.3938	2.02936	0	4.0898	1.29766	0.397571	0	3.82537	0	0	0	0	6-phospho-N-acetylmuramidase (EC 3.2.1.-)
GH171	139.818	160.765	217.473	168.886	348.554	227.511	252.91	241.309	264.907	292.249	265.103	307.529	268.799	306.962	217.449	191.671	188.367	251.289	peptidoglycan beta-N-acetylmuramidase (EC 3.2.1.92)
GH172	38.3812	42.1365	167.452	36.9395	263.248	81.2489	143.76	193.701	90.5963	172.297	132.333	164.498	150.547	182.48	68.0293	69.7167	59.0183	94.1453	difructose-anhydride-I synthase (EC 4.2.1.179 (old 3.2.1.134)); alpha-D-Arabinofuranosidase (EC 3.2.1.-); alpha-D-Fructofuranosidase (EC 3.2.1.-)
GH173	6.86174	1.46945	2.00888	4.7751	2.92241	6.3207	16.1106	16.7004	10.5847	8.89596	5.65979	8.46401	5.94032	6.76588	6.48851	6.60612	6.41378	5.35229	beta-galactosidase (EC 3.2.1.23)
GH174	0.245192	0	0	0.615846	0	1.23466	0	0.093323	0.363712	1.69112	0	0.103711	0	0.061124	0.159426	0.189842	0.56786	0.553187	Fucoidan (Ib) endo-伪-1,3-L-fucosidase (EC 3.2.1.-);
GH175	16.7647	8.34624	22.493	10.5762	18.726	18.9324	57.6168	13.9024	15.1663	24.5897	22.3804	28.1721	49.1424	24.7867	13.1751	11.9398	12.6408	21.3097	尾-glucosidase (EC 3.2.1.21);
GH176	26.565	30.605	22.655	19.4125	42.0684	22.5344	29.0335	13.0268	11.0166	28.2062	18.1395	22.1682	24.1799	33.4893	23.89	13.9501	13.1339	18.1049	Isoamylase (EC 3.2.1.68);
GH177	894.707	998.764	1668.39	745.194	1593.23	867.337	1247.07	1316.53	1061.46	1203.43	1169.39	1299.7	1162.51	1104.2	793.306	873.945	873.221	1060.63	Exo-伪-sialidase (EC 3.2.1.18);
GH178	14.5338	8.16222	15.3652	14.1582	22.3485	16.8504	14.2457	13.8076	27.5724	16.9859	19.5719	30.7181	34.4692	27.5924	30.7532	27.6677	24.4123	38.0634	Mannan endo-伪-1,4-mannosidase (EC 3.2.1.-);
GH179	627.811	749.094	1203.61	625.46	1363.12	612.758	1195.8	915.504	649.267	875.029	841.99	895.38	998.648	889.547	553.423	577.357	566.697	704.981	尾-N-acetylhexosaminidase (EC 3.2.1.52);
GH18	56.2484	96.9633	114.278	46.5343	164.572	117.911	133.384	77.4081	77.3592	90.3776	89.6416	96.2603	114.581	91.4432	48.6951	45.1843	41.1516	71.796	chitinase (EC 3.2.1.14); lysozyme (EC 3.2.1.17); endo-beta-N-acetylglucosaminidase (EC 3.2.1.96); peptidoglycan hydrolase with endo-beta-N-acetylglucosaminidase specificity (EC 3.2.1.-); Nod factor hydrolase (EC 3.2.1.-); xylanase inhibitor; concanavalin B; narbonin; dIota;-N-acetylchitobiase / reducing-end exo-hexosaminidase (EC 3.2.1.-); chitobiosidase (EC 3.2.1.200)
GH180	0	0	0	0	0	0	0	0	0	0.044117	0.340601	0.128668	0	3.68998	0	0	0.324492	1.91772	尾-glucosidase (EC 3.2.1.21);
GH181	0.040344	0.04062	1.32583	0	0.110117	0.197682	3.16961	0	1.37243	0.757519	0.677579	1.25912	0	1.42457	5.85202	3.50105	4.12877	1.495	Exo-伪-sialidase (EC 3.2.1.18);
GH182	14.5536	20.3305	35.8389	13.1419	43.75	18.6301	18.4294	22.9189	24.3031	15.323	24.7091	19.4698	32.538	18.9415	27.0719	36.127	30.006	28.4308	尾-D-galactofuranosidase (EC 3.2.1.146);
GH183	28.4682	17.0901	61.6582	28.7346	62.4002	40.8227	61.766	38.7016	53.3097	51.6932	58.2481	66.5732	45.7937	71.126	67.9342	70.7324	77.8503	85.2173	Endo-伪-1,5-D-arabinofuranosidase (EC 3.2.1.-);
GH184	0	1.86878	0.421057	0.503973	2.83546	0.071988	7.84398	0.34015	1.31051	0	0.256496	1.44054	0	0.674013	0	0	0	0	Lysozyme (EC 3.2.1.17);
GH19	62.8068	58.5121	23.8391	44.3824	25.6624	38.3973	18.4029	36.3647	37.8595	23.7171	16.5402	23.0795	21.878	24.4331	56.9705	58.7624	67.4815	31.1455	chitinase (EC 3.2.1.14); lysozyme (EC 3.2.1.17); [reducing end] chitinase (EC 3.2.1.201)
GH2	409.322	801.175	1260.38	558.491	1306.73	643.952	1295.71	1056.01	841.957	1153.08	1149.69	1078.88	1031.1	1076.62	404.828	492.109	516.975	859.034	beta-galactosidase (EC 3.2.1.23) ; beta-mannosidase (EC 3.2.1.25); beta-glucuronidase (EC 3.2.1.31); alpha-L-arabinofuranosidase (EC 3.2.1.55); mannosylglycoprotein endo-beta-mannosidase (EC 3.2.1.152); exo-beta-glucosaminidase (EC 3.2.1.165); alpha-L-arabinopyranosidase (EC 3.2.1.-); beta-galacturonidase (EC 3.2.1.-); beta-xylosidase (EC 3.2.1.37); beta-D-galactofuranosidase (EC 3.2.1.146); beta…
GH20	112.199	164.932	192.168	117.025	291.226	154.73	289.336	213.877	172.497	256.868	239.472	236.649	206.54	240.886	61.0475	68.3503	93.627	177.256	beta-hexosaminidase (EC 3.2.1.52); lacto-N-biosidase (EC 3.2.1.140); beta-1,6-N-acetylglucosaminidase (EC 3.2.1.-); beta-6-SO3-N-acetylglucosaminidase (EC 3.2.1.-)
GH22	0.07967	0.561514	0	0.533618	2.0987	0.62793	0	0.36388	0	0	0.133808	0	0	0	0	0	0	0	lysozyme type C (EC 3.2.1.17); lysozyme type i (EC 3.2.1.17); alpha-lactalbumin
GH23	897.017	735.678	947.177	958.854	876.913	1142.55	856.955	965.015	1020.85	1096.43	1073.76	1065.56	968.973	1106.71	1270	1251.09	1181.56	1023	lysozyme type G (EC 3.2.1.17); peptidoglycan lyase (EC 4.2.2.n1) also known in the literature as peptidoglycan lytic transglycosylase; chitinase (EC 3.2.1.14)
GH24	43.4124	70.5227	15.9315	29.9248	12.1646	44.5634	11.1001	23.7365	36.8818	14.8382	10.572	19.4702	8.15792	13.7916	34.0106	45.0617	29.7698	31.8083	lysozyme (EC 3.2.1.17)
GH25	80.6094	73.2313	91.5458	69.5928	71.2201	67.1771	108.399	81.6985	60.5698	34.6676	42.1155	28.5914	74.9715	29.7879	10.5416	13.1449	8.37084	32.3763	lysozyme (EC 3.2.1.17)
GH26	23.8306	80.9598	132.512	50.3175	120.036	52.7038	82.3616	72.9132	63.4246	72.3794	67.5791	62.5251	61.5955	65.0045	27.267	23.426	25.4765	57.2304	beta-mannanase (EC 3.2.1.78); exo-beta-1,4-mannobiohydrolase (EC 3.2.1.100); beta-1,3-xylanase (EC 3.2.1.32); lichenase / endo-beta-1,3-1,4-glucanase (EC 3.2.1.73); mannobiose-producing exo-beta-mannanase (EC 3.2.1.-)
GH27	46.0745	69.9026	97.1761	63.9654	76.6183	102.102	93.0641	151.535	86.8243	117.538	94.3712	118.792	121.772	119.366	48.202	59.0967	55.6712	112.846	alpha-galactosidase (EC 3.2.1.22); alpha-N-acetylgalactosaminidase (EC 3.2.1.49); isomalto-dextranase (EC 3.2.1.94); beta-L-arabinopyranosidase (EC 3.2.1.88); galactan:galactan galactosyltransferase (EC 2.4.1.-)
GH28	105.209	166.211	288.266	102.604	242.274	104.709	180.988	301.333	156.089	220.849	207.274	198.034	179.776	202.006	118.097	107.477	115.644	168.784	polygalacturonase (EC 3.2.1.15); exo-polygalacturonase (EC 3.2.1.67); exo-polygalacturonosidase (EC 3.2.1.82); rhamnogalacturonase (EC 3.2.1.171); rhamnogalacturonan alpha-1,2-galacturonohydrolase (EC 3.2.1.173); xylogalacturonan hydrolase (EC 3.2.1.-)
GH29	263.204	332.889	492.933	284.27	725.693	446.359	546.552	517.247	381.75	555.68	564.181	543.215	499.027	555.293	270.086	312.569	352.608	457.529	alpha-L-fucosidase (EC 3.2.1.51); alpha-1,3/1,4-L-fucosidase (EC 3.2.1.111); alpha-1,2-L-fucosidase (EC 3.2.1.63); alpha-1,6-fucosidase (EC 3.2.1.127)
GH3	618.941	818.236	987.519	772.367	1161.56	890.226	1408.22	1022.52	891.675	1126.29	1061.49	1007.13	1120.13	989.127	444.591	415.387	437.429	711.629	beta-glucosidase (EC 3.2.1.21); xylan 1,4-beta-xylosidase (EC 3.2.1.37); beta-glucosylceramidase (EC 3.2.1.45); beta-N-acetylhexosaminidase (EC 3.2.1.52); alpha-L-arabinofuranosidase (EC 3.2.1.55); glucan 1,4-beta-glucosidase (EC 3.2.1.74); isoprimeverose-producing oligoxyloglucan hydrolase (EC 3.2.1.120); coniferin beta-glucosidase (EC 3.2.1.126); exo-1,3-1,4-glucanase (EC 3.2.1.-); beta-N-acety…
GH30	107.501	199.764	269.161	154.238	182.872	204.605	261.644	219.705	155.604	235.511	185.41	216.361	152.299	175.89	67.7698	81.5898	99.3299	214.667	endo-beta-1,4-xylanase (EC 3.2.1.8); beta-glucosidase (3.2.1.21); beta-glucuronidase (EC 3.2.1.31); beta-xylosidase (EC 3.2.1.37); beta-fucosidase (EC 3.2.1.38); glucosylceramidase (EC 3.2.1.45); beta-1,6-glucanase (EC 3.2.1.75); glucuronoarabinoxylan endo-beta-1,4-xylanase (EC 3.2.1.136); endo-beta-1,6-galactanase (EC:3.2.1.164); [reducing end] beta-xylosidase (EC 3.2.1.-)
GH31	187.38	303.822	370.958	231.467	420.697	275.443	654.766	350.305	257.923	410.513	456.619	381.557	467.812	403.006	163.228	146.658	156.652	258.874	alpha-glucosidase (EC 3.2.1.20); alpha-galactosidase (EC 3.2.1.22); alpha-mannosidase (EC 3.2.1.24); alpha-1,3-glucosidase (EC 3.2.1.84); sucrase-isomaltase (EC 3.2.1.48) (EC 3.2.1.10); alpha-xylosidase (EC 3.2.1.177); alpha-glucan lyase (EC 4.2.2.13); isomaltosyltransferase (EC 2.4.1.387); oligosaccharide alpha-1,4-glucosyltransferase (EC 2.4.1.161); sulfoquinovosidase (EC 3.2.1.199); alpha-6-gl…
GH32	58.4589	163.925	133.95	90.5891	140.813	152.404	169.281	99.1032	70.5193	85.6956	75.7178	87.3707	81.7267	87.8424	82.0389	89.4121	103.413	99.1722	invertase (EC 3.2.1.26); endo-inulinase (EC 3.2.1.7); beta-2,6-fructan 6-levanbiohydrolase (EC 3.2.1.64); endo-levanase (EC 3.2.1.65); exo-inulinase (EC 3.2.1.80); fructan beta-(2,1)-fructosidase/1-exohydrolase (EC 3.2.1.153); fructan beta-(2,6)-fructosidase/6-exohydrolase (EC 3.2.1.154); sucrose:sucrose 1-fructosyltransferase (EC 2.4.1.99); fructan:fructan 1-fructosyltransferase (EC 2.4.1.100); …
GH33	314.839	193.906	330.934	154.024	289.771	184.349	238.049	306.42	300.146	247.88	219.521	262.292	244.027	231.152	385.759	432.785	407.6	308.435	sialidase or neuraminidase (EC 3.2.1.18); trans-sialidase (EC 2.4.1.-); anhydrosialidase (EC 4.2.2.15); Kdo hydrolase (EC 3.2.1.124); 2-keto-3-deoxynononic acid hydrolase / KDNase (EC 3.2.1.-)
GH35	58.6979	47.0183	77.2624	45.9758	125.183	84.2333	195.293	85.4792	78.3412	129.669	137.377	124.125	171.523	146.285	42.8608	57.0695	63.0394	106.467	beta-galactosidase (EC 3.2.1.23); exo-beta-glucosaminidase (EC 3.2.1.165); exo-beta-1,4-galactanase (EC 3.2.1.-); beta-1,3-galactosidase (EC 3.2.1.-)
GH36	95.7413	103.97	145.068	102.738	179.785	128.967	240.928	257.525	214.976	203.943	140.602	193.483	153.649	183.857	95.09	106.067	108.84	158.193	alpha-galactosidase (EC 3.2.1.22); alpha-N-acetylgalactosaminidase (EC 3.2.1.49); stachyose synthase (EC 2.4.1.67); raffinose synthase (EC 2.4.1.82)
GH37	18.7981	59.4846	6.25896	21.2067	52.8424	54.7145	29.4489	32.141	24.5167	39.4228	19.7905	39.5674	40.6565	46.6312	10.4487	8.3155	9.57973	20.3271	alpha,alpha-trehalase (EC 3.2.1.28).
GH38	124.663	146.683	334.946	99.8768	409.669	120.108	318.911	237.337	229.171	275.509	221.543	326.956	240.765	251.164	185.955	176.601	163.924	197.282	alpha-mannosidase (EC 3.2.1.24); mannosyl-oligosaccharide alpha-1,2-mannosidase (EC 3.2.1.113); mannosyl-oligosaccharide alpha-1,3-1,6-mannosidase (EC 3.2.1.114); mannosyl-oligosaccharide alpha-1,3-mannosidase (EC 3.2.1.207); mannosyl-oligosaccharide alpha-1,6-mannosidase / exo-alpha-1,6-mannosidase (EC 3.2.1.163)
GH39	104.922	177.612	331.039	103.716	338.504	139.055	325.473	154.754	112.599	144.286	168.377	166.145	206.997	154.637	184.274	151.709	174.941	91.8776	alpha-L-iduronidase (EC 3.2.1.76); beta-xylosidase (EC 3.2.1.37); alpha-L-arabinofuranosidase (EC 3.2.1.55); beta-glucosidase (EC 3.2.1.21); beta-galactosidase (EC 3.2.1.23); exo-beta-1,4-glucanase / cellodextrinase (EC 3.2.1.74); 3-O-alpha-D-galactosyl-alpha-L-arabinofuranosidase (EC 3.2.1.215)
GH4	68.5662	78.7633	310.805	97.6098	269.758	68.3403	284.944	129.7	148.113	101.888	131.171	124.671	157.613	103.382	62.8859	57.2242	50.6859	107.494	maltose-6-phosphate glucosidase (EC 3.2.1.122); alpha-glucosidase (EC 3.2.1.20); alpha-galactosidase (EC 3.2.1.22); 6-phospho-beta-glucosidase (EC 3.2.1.86); alpha-glucuronidase (EC 3.2.1.139); alpha-galacturonase (EC 3.2.1.67); palatinase (EC 3.2.1.-)
GH42	76.5914	86.317	204.51	86.8472	205.164	71.8364	208.859	160.241	127.952	133.416	124.925	122.126	163.132	139.814	89.9162	84.0909	111.014	93.9766	beta-galactosidase (EC 3.2.1.23); alpha-L-arabinopyranosidase (EC 3.2.1.-)
GH43	149.267	353.766	492.757	293.013	515.981	251.185	618.441	423.664	304.868	485.271	482.564	469.981	501.094	466.89	130.102	142.889	182.91	227.921	beta-xylosidase (EC 3.2.1.37); alpha-L-arabinofuranosidase (EC 3.2.1.55); xylanase (EC 3.2.1.8); alpha-1,2-L-arabinofuranosidase (EC 3.2.1.-); exo-alpha-1,5-L-arabinofuranosidase (EC 3.2.1.-); [inverting] exo-alpha-1,5-L-arabinanase (EC 3.2.1.-); beta-1,3-xylosidase (EC 3.2.1.72); [inverting] exo-alpha-1,5-L-arabinanase (EC 3.2.1.-); [inverting] endo-alpha-1,5-L-arabinanase (EC 3.2.1.99); exo-bet…
GH44	18.2161	7.69094	36.1353	18.6871	71.6555	22.4151	73.8533	32.5522	28.8921	46.0834	54.6574	43.5139	49.8379	53.7293	4.19824	5.20048	7.60489	16.1621	endoglucanase (EC 3.2.1.4); xyloglucanase (EC 3.2.1.151)
GH45	0	0.206023	2.64978	0.11421	0	0	0	0	0	0	0	0	0	0	2.84563	2.34458	6.47262	0	endoglucanase (EC 3.2.1.4); xyloglucan-specific endo-beta-1,4-glucanase / endo-xyloglucanase (EC 3.2.1.151); endo-beta-1,4-mannanase (EC 3.2.1.78)
GH46	10.7763	11.236	9.66044	3.60811	17.8264	26.0267	8.60889	1.5487	7.17447	2.36664	4.97378	1.5369	5.93943	3.45214	10.0087	15.1534	6.29798	12.1114	chitosanase (EC 3.2.1.132)
GH47	0.815899	4.1908	20.8996	2.54766	4.88823	6.95132	4.63541	4.42055	8.04906	7.32834	5.33629	7.17306	7.33254	5.5702	2.56728	4.11567	7.70954	9.63305	alpha-mannosidase (EC 3.2.1.113)
GH48	0	0	0	0	0.321423	0	0	0	0	0.414935	0	1.08383	0	0.511021	0	0	0	0	reducing end-acting cellobiohydrolase (EC 3.2.1.176); endo-beta-1,4-glucanase (EC 3.2.1.4); chitinase (EC 3.2.1.14); cellobiohydrolase (EC 3.2.1.91)
GH49	17.3707	5.92517	2.48591	8.58896	0.737407	9.78082	5.55885	99.6835	21.7424	35.9565	7.25103	31.867	3.40058	22.4733	22.7	26.9329	27.8271	32.8327	dextranase (EC 3.2.1.11); isopullulanase (EC 3.2.1.57); dextran 1,6-alpha-isomaltotriosidase (EC 3.2.1.95); sulfated arabinan endo-1,4-beta-L-arabinanase (EC 3.2.1.-)
GH5	255.7	295.863	734.731	279.837	560.343	322.677	721.953	465.792	426.586	467.287	447.723	466.938	524.391	444.417	257.026	276.289	319.061	392.843	endo-beta-1,4-glucanase / cellulase (EC 3.2.1.4); endo-beta-1,4-xylanase (EC 3.2.1.8); beta-glucosidase (EC 3.2.1.21); beta-mannosidase (EC 3.2.1.25); beta-glucosylceramidase (EC 3.2.1.45); glucan beta-1,3-glucosidase (EC 3.2.1.58); exo-beta-1,4-glucanase / cellodextrinase (EC 3.2.1.74); glucan endo-1,6-beta-glucosidase (EC 3.2.1.75); mannan endo-beta-1,4-mannosidase (EC 3.2.1.78); cellulose beta…
GH50	47.5157	40.2542	86.3319	18.0851	80.3401	30.9495	61.0381	57.7405	48.4232	49.7803	51.1149	66.4915	42.8257	46.8602	46.4562	39.7698	97.5993	62.6432	beta-agarase (EC 3.2.1.81).
GH51	126.664	188.009	341.186	156.095	503.636	257.18	368.389	179.099	159.094	283.775	357.393	244.389	314.861	314.339	104.652	123.418	130.493	155.138	endoglucanase (EC 3.2.1.4); endo-beta-1,4-xylanase (EC 3.2.1.8); beta-xylosidase (EC 3.2.1.37); alpha-L-arabinofuranosidase (EC 3.2.1.55); cellobiohydrolase (EC 3.2.1.91)
GH52	0.135198	0.135651	6.196	0	0.118927	0	0.207141	1.79492	1.44456	0.492596	0.658817	0	0	0	0	0	0	1.23206	beta-xylosidase (EC 3.2.1.37).
GH53	19.9455	54.867	41.2697	42.3005	42.5661	67.37	65.6076	61.5237	39.3013	49.4995	46.5286	45.2078	65.145	54.234	18.6878	25.1246	20.3584	41.1117	endo-beta-1,4-galactanase (EC 3.2.1.89).
GH54	6.80927	2.58454	4.77064	10.6593	110.923	16.0795	41.7755	13.3773	16.3403	76.25	74.9059	45.4429	70.2097	76.6848	2.24746	1.66715	4.9506	17.8995	alpha-L-arabinofuranosidase (EC 3.2.1.55); beta-xylosidase (EC 3.2.1.37).
GH55	16.4375	53.0844	104.518	22.177	44.6485	15.5188	43.8139	82.615	76.3314	51.3516	37.0334	52.5376	45.3096	51.2793	32.554	41.4732	42.7112	48.4124	exo-beta-1,3-glucanase (EC 3.2.1.58); endo-beta-1,3-glucanase (EC 3.2.1.39); laminarin-degrading enzyme (EC 3.2.1.-); hesperidin 6-O-alpha-L-rhamnosyl-beta-glucosidase (EC 3.2.1.168)
GH56	0.192829	2.18883	0	3.77812	0.290537	1.09498	0	3.07676	0.343572	2.35492	0.207467	4.0628	5.1615	0.184767	0	0	0	1.13113	hyaluronidase (EC 3.2.1.35); chondroitin hydrolase (EC 3.2.1.-)
GH57	218.178	348.742	338.516	183.23	323.68	216.352	346.591	235.398	249.735	321.059	332.786	322.205	426.4	410.928	398.461	348.423	374.889	332.504	alpha-amylase (EC 3.2.1.1); alpha-galactosidase (EC 3.2.1.22); amylopullulanase (EC 3.2.1.41); cyclomaltodextrinase (EC 3.2.1.54); branching enzyme (EC 2.4.1.18); 4-alpha-glucanotransferase (EC 2.4.1.25); [retaining] maltogenic alpha-amylase (EC 3.2.1.133)
GH59	0	2.59491	0.245526	0.246518	0.054721	0.191011	3.85603	0.033207	0.194129	0.249443	0.147293	0.769653	1.49249	1.3925	2.52685	3.80859	1.96288	0.472415	beta-galactosidase (EC 3.2.1.23); galactocerebrosidase (EC 3.2.1.46)
GH6	0	0.665766	7.39973	2.44577	11.5907	8.07395	7.55411	0.561442	0.169667	0.520482	3.59262	0.729677	15.4902	1.58979	0	0.06152	0	0.445108	endoglucanase (EC 3.2.1.4); cellobiohydrolase (EC 3.2.1.91); lichenase / endo-beta-1,3-1,4-glucanase (EC 3.2.1.73);
GH62	3.1704	0.242146	4.0006	0.676017	6.18695	0.601374	6.51274	2.49415	4.81048	1.3198	2.33079	2.82735	3.58775	1.03729	1.01496	3.77926	1.5023	1.1812	alpha-L-arabinofuranosidase (EC 3.2.1.55)
GH63	175.941	129.032	122.335	108.529	106.363	92.596	120.918	119.561	117.279	138.308	91.8683	139.845	152.636	138.039	192.2	198.467	195.116	239.5	processing alpha-glucosidase (EC 3.2.1.106); alpha-1,3-glucosidase (EC 3.2.1.84); alpha-glucosidase (EC 3.2.1.20); mannosylglycerate alpha-mannosidase / mannosylglycerate hydrolase (EC 3.2.1.170); glucosylglycerate hydrolase (EC 3.2.1.208)
GH64	0	0.199562	4.22216	0	0	0.086787	3.09749	0	0	0.16048	0	0.111652	0	0.065804	0	0	0	0	beta-1,3-glucanase (EC 3.2.1.39)
GH65	52.2435	107.493	293.517	127.962	245.088	137.648	214.416	115.807	84.3165	129.43	179.11	143.515	191.927	147.357	61.1874	47.0483	51.6211	89.7178	alpha,alpha-trehalase (EC 3.2.1.28); maltose phosphorylase (EC 2.4.1.8); trehalose phosphorylase (EC 2.4.1.64); kojibiose phosphorylase (EC 2.4.1.230); trehalose-6-phosphate phosphorylase (EC 2.4.1.216); nigerose phosphorylase (EC 2.4.1.279); 3-O-alpha-glucopyranosyl-L-rhamnose phosphorylase (EC 2.4.1.282); 1,2-alpha-glucosylglycerol phosphorylase (EC 2.4.1.332); alpha-glucosyl-1,2-beta-galactosy…
GH66	2.76526	21.0478	6.81028	3.85286	25.3734	32.0426	17.2115	1.48016	1.74371	1.89372	4.87871	2.14629	6.58875	5.35154	0.492273	0.951193	0.647866	7.58613	cycloisomaltooligosaccharide glucanotransferase (EC 2.4.1.248); dextranase (EC 3.2.1.11).
GH67	14.8433	48.0073	43.1595	25.6811	78.172	21.0062	98.8195	42.5981	27.9614	57.103	68.9078	47.9688	56.4021	61.4196	4.21015	4.86537	4.82522	9.33805	alpha-glucuronidase (EC 3.2.1.139); xylan alpha-1,2-glucuronidase (EC 3.2.1.131)
GH68	10.5543	31.9558	2.40533	4.11003	0.885313	0.621502	4.08821	13.5338	9.84132	4.84614	2.55901	0.859251	0.119772	1.22254	0	0	0	0.625112	levansucrase (EC 2.4.1.10); beta-fructofuranosidase (EC 3.2.1.26); inulosucrase (EC 2.4.1.9).
GH71	0.145858	0	0	0	0	0	0	0.083273	0.162272	0.177145	0	0	0	0	2.13133	0.736821	1.52012	0.394891	alpha-1,3-glucanase (EC 3.2.1.59).
GH73	80.8627	138.696	101.339	160.221	115.592	115.987	94.2985	83.4355	106.869	101.901	75.8141	84.8531	51.4654	81.548	45.851	39.8653	47.6153	78.3436	lysozyme (EC 3.2.1.17); mannosyl-glycoprotein endo-beta-N-acetylglucosaminidase (EC 3.2.1.96); peptidoglycan hydrolase with endo-beta-N-acetylglucosaminidase specificity (EC 3.2.1.-)
GH74	1103.36	948.712	938.876	950.965	1149.39	760.333	1024.44	1177.54	1237.84	1028.6	973.268	971.659	867.777	844.272	1029.69	1513.63	1181.07	1160.67	endoglucanase (EC 3.2.1.4); oligoxyloglucan reducing end-specific cellobiohydrolase (EC 3.2.1.150); xyloglucanase (EC 3.2.1.151)
GH75	7.87122	5.06622	0	1.37193	0	1.81061	0	0.449399	0.191837	1.84251	1.56918	0.628677	0	1.40389	8.79079	3.50494	10.7302	3.85112	chitosanase (EC 3.2.1.132)
GH76	61.2889	43.4067	73.3278	59.6242	119.886	88.1652	89.7221	88.926	62.627	115.137	137.39	123.699	80.7839	130.42	54.7276	52.5144	48.497	83.889	alpha-1,6-mannanase (EC 3.2.1.101); alpha-glucosidase (EC 3.2.1.20)
GH77	248.844	204.593	294.49	227.403	265.88	230.478	271.098	210.745	245.511	244.466	274.723	236.161	272.448	233.125	247.059	237.086	253.174	233.216	amylomaltase or 4-alpha-glucanotransferase (EC 2.4.1.25)
GH78	150.229	176.228	388.465	146.342	351.251	137.606	300.075	321.18	237.902	341.19	303.416	349.705	287.483	327.566	193.373	236.097	225.93	250.919	alpha-L-rhamnosidase (EC 3.2.1.40); rhamnogalacturonan alpha-L-rhamnohydrolase (EC 3.2.1.174); L-Rhap-alpha-1,3-D-Apif -specific alpha-1,3-L-rhamnosidase (EC 3.2.1.-)
GH79	0.425545	2.43897	0.245184	4.58352	2.90794	7.94386	12.8919	2.22351	2.02674	1.82958	2.33748	0.988481	2.53613	1.8109	0	0	0.162713	5.41356	beta-glucuronidase (EC 3.2.1.31); hyaluronoglucuronidase (EC 3.2.1.36); heparanase (EC 3.2.1.166); baicalin beta-glucuronidase (EC 3.2.1.167); beta-4-O-methyl-glucuronidase (EC 3.2.1.-); glycyrrhizin beta-glucuronidase (EC 3.2.1.128)
GH8	17.5574	10.306	36.8955	17.4915	14.4919	9.28098	46.2408	24.3543	21.3863	34.7162	36.6343	38.2603	49.7808	48.2814	16.1952	11.5915	11.794	20.3339	chitosanase (EC 3.2.1.132); cellulase (EC 3.2.1.4); licheninase (EC 3.2.1.73); endo-1,4-beta-xylanase (EC 3.2.1.8); reducing-end-xylose releasing exo-oligoxylanase (EC 3.2.1.156); endo-beta-1,3(4)-glucanase / lichenase-laminarinase (EC 3.2.1.6)
GH81	57.0689	23.7287	0.826862	74.9873	6.55508	36.0315	23.2436	28.1471	45.7538	18.6574	21.4326	27.6619	9.23038	7.56006	17.3444	26.9844	17.1734	30.5949	endo-beta-1,3-glucanase (EC 3.2.1.39)
GH84	17.4253	5.20096	7.64129	51.884	6.98281	25.8964	3.4827	6.4641	20.5478	22.2209	17.4587	27.9654	10.9514	29.706	18.3299	20.6707	15.4645	19.2939	N-acetyl beta-glucosaminidase (EC 3.2.1.52); hyaluronidase (EC 3.2.1.35); [protein]-3-O-(GlcNAc)-L-Ser/Thr beta-N-acetylglucosaminidase (EC 3.2.1.169)
GH85	0.181885	0.364537	0.988511	0.028604	1.48102	0.410278	0.809898	2.61968	0.768216	0.455663	1.92173	1.32275	1.43746	0.518265	5.51601	10.3951	7.30073	2.76274	endo-beta-N-acetylglucosaminidase (EC 3.2.1.96)
GH86	0.513683	0.377981	0.09221	0	0.389881	0.148836	0	0.048545	0.409847	0.111791	0	0.116801	0	0	4.56795	4.0192	4.79199	0.66631	beta-agarase (EC 3.2.1.81); beta-porphyranase (EC 3.2.1.178)
GH87	9.24617	1.42305	9.7396	4.09867	3.49333	4.88299	0.69084	1.59875	0.292455	1.69978	6.27127	1.49664	6.74735	2.0058	0.103328	0.116158	0.176718	4.43266	mycodextranase (EC 3.2.1.61); alpha-1,3-glucanase (EC 3.2.1.59)
GH88	26.5909	150.494	140.206	70.6077	140.844	159.961	111.536	90.2468	48.1637	82.0535	102.485	77.4196	104.62	106.75	25.2935	29.4756	26.8273	76.6732	d-4,5-unsaturated beta-glucuronyl hydrolase (EC 3.2.1.-); unsaturated chondroitin disaccharide hydrolase (EC 3.2.1.180); gellan tetrasaccharide unsaturated glucuronosyl hydrolase (EC 3.2.1.179)
GH89	0.285564	0.144458	0.897286	0.455166	1.83796	1.55313	0.214117	3.75289	0.89597	6.37623	2.13256	3.16533	5.74561	7.55083	0.668123	0.112031	0.896814	1.11493	alpha-N-acetylglucosaminidase (EC 3.2.1.50)
GH9	77.7934	206.142	409.354	143.069	361.484	157.903	411.564	309.19	206.746	327.82	356.093	266.498	305.767	317.677	46.195	60.1643	67.9376	141.45	endoglucanase (EC 3.2.1.4); endo-beta-1,3(4)-glucanase / lichenase-laminarinase (EC 3.2.1.6); lichenase / endo-beta-1,3-1,4-glucanase (EC 3.2.1.73); exo-beta-1,4-glucanase / cellodextrinase (EC 3.2.1.74); cellobiohydrolase (EC 3.2.1.91); xyloglucan-specific endo-beta-1,4-glucanase / endo-xyloglucanase (EC 3.2.1.151); exo-beta-glucosaminidase (EC 3.2.1.165); endo-beta-1,4-glucanase (xanthanase) (E…
GH91	0.046474	9.67324	3.51535	0	5.1377	0	0.323171	0.012075	0.047061	0	0.423446	0.276562	0	0.564412	1.27058	0.521714	0.507416	0	inulin lyase [DFA-I-forming] (EC 4.2.2.17); inulin lyase [DFA-III-forming] (EC 4.2.2.18); difructofuranose 1,2':2,3' dianhydride hydrolase [DFA-IIIase] (EC 3.2.1.-)
GH92	90.8858	136.252	261.789	105.373	232.229	184.806	205.921	274.974	202.544	265.337	257.111	284.221	205.72	234.482	67.718	92.7984	78.0932	162.241	mannosyl-oligosaccharide alpha-1,2-mannosidase (EC 3.2.1.113); mannosyl-oligosaccharide alpha-1,3-mannosidase (EC 3.2.1.-); mannosyl-oligosaccharide alpha-1,6-mannosidase (EC 3.2.1.-); alpha-mannosidase (EC 3.2.1.24); alpha-1,2-mannosidase (EC 3.2.1.-); alpha-1,3-mannosidase (EC 3.2.1.207); alpha-1,4-mannosidase (EC 3.2.1.-); mannosyl-1-phosphodiester alpha-1,P-mannosidase (EC 3.2.1.-)
GH93	53.7237	16.01	82.5531	55.0448	48.8961	58.8056	21.9807	57.3451	64.5457	70.1288	71.9464	61.4024	36.131	61.6509	67.9764	114.822	79.4903	65.8215	exo-alpha-L-1,5-arabinanase (EC 3.2.1.-)
GH94	154.962	101.493	360.345	180.857	413.269	209.054	385.263	256.243	292.703	313.936	327.302	347.572	381.805	360.759	234.072	211.685	290.294	245.901	cellobiose phosphorylase (EC 2.4.1.20); laminaribiose phosphorylase (EC 2.4.1.31); cellodextrin phosphorylase (EC 2.4.1.49); chitobiose phosphorylase (EC 2.4.1.280); cellobionic acid phosphorylase (EC 2.4.1.321); beta-1,2-oligoglucan phosphorylase (EC 2.4.1.333); 4-O-beta-D-glucosyl-D-galactose phosphorylase (EC 2.4.1.-); solabiose phosphorylase (EC 2.4.1.389)
GH95	167.405	211.049	213.645	181.329	362.606	221.607	255.398	323.186	246.472	379.389	341.565	352.767	316.327	367.47	267.51	333.036	349.309	327.311	alpha-L-fucosidase (EC 3.2.1.51); alpha-1,2-L-fucosidase (EC 3.2.1.63); alpha-L-galactosidase (EC 3.2.1.-)
GH96	1.34837	0.066405	0.028609	0.937214	3.33452	2.87396	6.5519	0.681654	0.860077	1.32932	1.22147	1.82879	1.92292	2.32774	1.23837	2.58848	1.17445	1.13144	alpha-agarase (EC 3.2.1.158)
GH97	112.167	147.769	217.338	161.191	261.614	158.993	234.451	283.85	171.967	264.847	232.104	227.824	238.969	250.346	77.9512	117.639	96.6592	149.499	glucoamylase (EC 3.2.1.3); alpha-glucosidase (EC 3.2.1.20); alpha-galactosidase (EC 3.2.1.22)
GH98	0	0	0.178807	0.457304	0	0	0.125095	1.77416	4.89383	0.77615	0	0.853444	0	0.200436	0.031582	0	0.099755	0.139499	blood-group endo-beta-1,4-galactosidase (EC 3.2.1.102); endo-beta-1,4-xylanase (EC 3.2.1.8)
GH99	66.2347	39.4927	88.0024	49.878	71.7587	65.6675	121.85	103.808	90.8087	92.3106	80.57	98.3928	93.7413	85.7174	108.999	115.82	134.216	85.5414	glycoprotein endo-alpha-1,2-mannosidase (EC 3.2.1.130); mannan endo-1,2-alpha-mannanase (3.2.1.198)
GT1	238.223	258.048	277.588	140.907	194.957	140.76	372.478	171.895	153.58	158.753	176.668	163.692	279.015	149.805	115.993	100.686	115.279	120.342	UDP-glucuronosyltransferase (EC 2.4.1.17); zeatin O-beta-xylosyltransferase (EC 2.4.2.40); 2-hydroxyacylsphingosine 1-beta-galactosyltransferase (EC 2.4.1.45); N-acylsphingosine galactosyltransferase (EC 2.4.1.47); flavonol 3-O-glucosyltransferase (EC 2.4.1.91); anthocyanidin 3-O-glucosyltransferase (EC 2.4.1.115); sinapate 1-glucosyltransferase (EC 2.4.1.120); indole-3-acetate beta-glucosyltrans…
GT10	17.3091	6.98843	8.70505	7.41081	10.423	15.5788	5.49894	1.82016	3.05578	53.5212	16.6883	19.008	8.01661	24.392	9.66366	13.234	23.4119	6.03327	galactoside alpha-1,3/1,4-L-fucosyltransferase (EC 2.4.1.65); galactoside alpha-1,3-L-fucosyltransferase (EC 2.4.1.152); glycoprotein alpha-1,3-L-fucosyltransferase (EC 2.4.1.214)
GT100	0	1.87428	0	0	0	0	0	0	0	0	0	0	0	0	0	0	0	0	alpha-sialyltransferase (EC 2.4.99.-)
GT101	0.818481	0	1.71803	0.456839	0.128338	0.145236	0	0.690255	0	1.14137	2.73595	0.1731	0.651421	0.413436	0	0	0	0.369322	beta-glucosyltransferase (EC 2.4.1.-)
GT102	8.52938	5.24223	14.5179	4.62833	15.4206	4.96645	1.41427	0.510301	2.60892	4.06387	2.12095	9.06075	5.39969	2.60684	2.83001	6.09602	11.9407	9.35664	dTDP-beta-L-Rhap : O-antigen-polysaccharide alpha-1,3-L-rhamnosyltransferase (EC 2.4.1.289)
GT103	0	0	0	0	0.017286	0.458525	5.86236	0	0.11986	0	0	0.13671	1.79896	0.187826	1.71614	1.53168	2.43949	0	UDP-alpha-L-GlcpNAc: O-antigen-polysaccharide beta-1,4-N-acetylglucosaminyltransferase (EC 2.4.1.56)
GT104	34.2807	7.90836	2.78081	43.3519	8.38953	57.0938	1.34776	3.41521	27.5868	30.7769	25.5633	25.5507	9.32792	20.3252	47.7734	37.9252	30.7201	20.8921	dTDP-beta-L-Rhap : arginine alpha-L-rhamnosyltransferase (EC 2.4.1.-)
GT105	229.463	58.0428	105.671	109.442	148.915	109.499	223.263	127.851	152.392	132.959	92.3869	116.534	186.729	208.324	182.687	228.96	206.462	127.108	Dol-P-beta-D-Man: protein alpha-D-mannosyltransferase (EC 2.4.1.109);
GT107	16.2162	18.4553	4.45681	9.29137	5.1011	16.2226	2.72243	18.6554	15.6942	4.79347	2.46477	11.1832	3.53527	6.04346	32.4864	25.7599	25.0382	15.4891	CMP-beta-KDO: beta-2,4-KDO transferase (EC 2.4.99.-); CMP-beta-KDO: beta-2,7-KDO transferase (EC 2.4.99.-)
GT108	0	0	0.123686	0	1.74366	0	0.346128	0	0	0	0.239445	0.180909	0	0.106623	1.58895	0.270298	0.716972	0	GDP-alpha-D-Manp: beta-1,2-D-mannosyltransferase (EC 2.4.1.374)
GT11	22.3691	12.0171	6.69952	9.5811	13.1683	8.11418	12.1453	14.3598	18.5042	11.5662	3.59576	7.94976	3.37506	10.7497	6.27761	10.2739	3.08467	7.52685	GDP-L-Fuc: galactoside alpha-1,2-L-fucosyltransferase (EC 2.4.1.69); GDP-L-Fuc: beta-LacNac alpha-1,3-L-fucosyltransferase (EC 2.4.1.-)
GT110	0	0.279387	1.44441	0	0.174039	0	0	0	0	0	0	0	0	0	0	0	0	0	UDP-D-xylose:ribitol-5-phosphate beta-1,4-xylosyltransferase (EC 2.4.2.-)
GT111	1.66664	5.86012	16.5815	4.15875	3.943	2.14046	7.21188	12.1236	3.75132	6.5011	7.68372	8.42473	5.84315	6.53982	1.05787	1.60562	1.42285	2.61553	UDP-Galf: beta-1,3-galactofuranosyltransferase (EC 2.4.1.-)
GT112	0.118843	1.53992	0.772228	3.53544	5.86421	12.5991	1.56227	0.424474	0.275722	0.353214	0.416239	0.2728	1.28614	0.321561	0.526969	0.650997	2.94211	1.96608	ADP-glyceromannoheptose: glycoprotein O-heptosyltransferase (EC 2.4.99.-)
GT113	11.274	34.1748	14.8039	11.4882	25.5887	4.29622	20.0295	14.6104	4.0841	7.63981	8.73517	9.19792	18.034	11.5376	12.0647	22.866	20.0274	9.82129	Glucosyltransferase (2.4.1.-); Hexosyltransferase (2.4.1.-)
GT114	13.3369	10.6027	7.77132	2.1132	2.01726	0.719394	0.060255	2.4743	5.57281	4.13889	0.637929	1.17686	0.243407	2.16687	9.30579	7.64555	15.5097	6.1825	beta-xylosyltransferase (EC 2.4.1.-)
GT115	0.232656	11.9865	4.38505	0.556687	8.38689	1.03594	3.41058	0.650236	0.129419	1.85928	1.05942	2.3465	7.00164	6.43809	7.05158	3.71312	4.32201	1.17313	UDP-GlcNAc: Dol-PP-GlcNAc beta-GlcNAc-transferase (EC 2.4.1.-) ;
GT116	13.0901	3.60801	2.86178	9.69892	4.76539	2.58644	2.6913	46.6438	4.06312	3.1016	9.24262	1.65707	1.51561	6.4387	1.67152	4.3509	0.80232	5.37992	UDP-GalA: RGI 伪-1,2-galacturonosyltransferase (EC 2.4.1.-);
GT12	0.108351	1.84938	0	4.40675	1.14843	1.62737	1.64411	0.494877	2.00957	0.263187	0.181978	1.73322	0	0	1.85632	2.70168	1.77244	2.64012	[N-acetylneuraminyl]-galactosylglucosylceramide N-acetylgalactosaminyltransferase (EC 2.4.1.92).
GT13	9.09871	17.3856	7.88982	2.57066	1.93313	1.01356	5.3049	6.57557	9.25463	5.63186	3.05887	4.60104	0.187858	1.91501	5.11239	11.9351	4.85042	5.43883	alpha-1,3-mannosyl-glycoprotein beta-1,2-N-acetylglucosaminyltransferase (EC 2.4.1.101)
GT14	5.50818	24.6198	54.8736	25.3908	31.2077	4.8167	12.6072	49.733	5.74697	9.80601	10.0415	5.38406	1.81052	9.57481	2.29453	1.11031	1.97354	19.0354	beta-1,3-galactosyl-O-glycosyl-glycoprotein beta-1,6-N-acetylglucosaminyltransferase (EC 2.4.1.102); N-acetyllactosaminide beta-1,6-N-acetylglucosaminyltransferase (EC 2.4.1.150); protein O-beta-xylosyltransferase (EC 2.4.2.26); UDP-GlcA:arabinogalactan beta-glucuronosyltransferase (EC 2.4.1.-)
GT17	1.66046	1.38232	0	2.9349	0	0	2.08158	0.180424	1.06363	1.16112	2.67615	1.17487	0	0	3.65744	17.3104	3.61128	0.620612	beta-1,4-mannosyl-glycoprotein beta-1,4-N-acetylglucosaminyltransferase (EC 2.4.1.144).
GT19	212.91	283.868	236.31	197.912	215.737	238.612	187.692	212.889	214.805	209.954	219.457	212.056	187.215	205.672	189.788	196.081	192.891	190.436	lipid-A-disaccharide synthase (EC 2.4.1.182).
GT2	3964.51	4518.21	4550.91	2866.51	4361.47	3053.64	4640.43	4055.28	3506.38	3498.75	3212.92	3363.97	3977.16	4005.08	3536.58	3800.98	3838.81	3535.75	cellulose synthase (EC 2.4.1.12); chitin synthase (EC 2.4.1.16); dolichyl-phosphate beta-D-mannosyltransferase (EC 2.4.1.83); dolichyl-phosphate beta-glucosyltransferase (EC 2.4.1.117); N-acetylglucosaminyltransferase (EC 2.4.1.-); N-acetylgalactosaminyltransferase (EC 2.4.1.-); hyaluronan synthase (EC 2.4.1.212); chitin oligosaccharide synthase (EC 2.4.1.-); beta-1,3-glucan synthase (EC 2.4.1.34…
GT20	175.871	205.232	230.748	201.03	237.161	113.279	189.974	180.431	132.587	144.97	248.545	151.644	172.671	166.766	102.936	106.819	98.5576	95.5353	alpha,alpha-trehalose-phosphate synthase [UDP-forming] (EC 2.4.1.15); Glucosylglycerol-phosphate synthase (EC 2.4.1.213); trehalose-6-P phosphatase (EC 3.1.3.12); [retaining] GDP-valeniol: validamine 7-phosphate valeniolyltransferase (EC 2.-.-.-)
GT21	26.3721	38.0023	9.26763	15.929	51.5402	34.627	32.2718	27.4121	42.8487	41.1217	24.3759	44.9153	63.4125	52.2624	56.442	59.6708	55.8984	49.3849	UDP-Glc: ceramide beta-glucosyltransferase (EC 2.4.1.80).
GT22	15.8905	1.8299	6.06232	7.55425	5.31959	7.62129	33.778	9.53108	9.78535	9.36685	5.37904	10.4984	2.01653	7.80285	8.01038	10.4207	8.77914	5.18672	Dol-P-Man: Man6GlcNAc2-PP-Dol alpha-1,2-mannosyltransferase (EC 2.4.1.259); Dol-P-Man: Man8GlcNAc2-PP-Dol alpha-1,2-mannosyltransferase (EC 2.4.1.261); Dol-P-Man: Man2-GlcNAc-phosphatidylinositol alpha-1,2-mannosyltransferase (EC 2.4.1.-); Dol-P-Man: Man3-GlcNAc-phosphatidylinositol alpha-1,2-mannosyltransferase (EC 2.4.1.-)
GT23	14.4581	14.4757	4.63157	1.88258	4.68689	5.33258	1.94972	1.50593	6.67117	13.0072	4.8605	7.05188	3.96828	16.8676	19.1754	29.4303	23.0777	7.39175	N-acetyl-beta-D-glucosaminide alpha-1,6-L-fucosyltransferase (EC 2.4.1.68); chitin-oligosaccharide alpha-1,6-L-fucosyltransferase (EC 2.4.1.-)
GT25	44.5523	16.8842	11.4669	64.2359	12.5055	45.5406	20.6313	52.8041	57.5	56.0625	48.1946	36.6439	29.0213	50.309	23.0179	28.168	22.4388	30.8426	lipopolysaccharide beta-1,4-galactosyltransferase (EC 2.4.1.-); beta-1,3-glucosyltransferase (EC 2.4.1.-); beta-1,2-glucosyltransferase (EC 2.4.1.-); beta-1,2-galactosyltransferase (EC 2.4.1.-); LPS beta-1,4-galactosyltransferase (EC 2.4.1.-); occidiofungin beta-xylosyltransferase (EC 2.4.2.-); UDP-Gal:procollagen beta-galactosyltransferase (EC 2.4.1.50)
GT26	138.271	243.762	156.53	104.89	131.943	153.392	169.761	95.5952	125.393	83.0261	62.6577	85.246	69.5646	70.1424	98.5172	100.758	111.423	110.65	UDP-ManNAcA: beta-N-acetyl mannosaminuronyltransferase (EC 2.4.1.-); UDP-ManNAc: beta-N-acetyl-mannosaminyltransferase (EC 2.4.1.-); UDP-Glc: beta-1,4-glucosyltransferase (EC 2.4.1.-); UDP-Gal: beta-1,4-galactosyltransferase (EC 2.4.1.-)
GT27	25.9719	45.5182	35.9805	15.4919	24.2648	12.7918	55.2015	36.4354	26.2851	25.706	24.1977	22.0358	35.1405	44.5464	33.3706	36.8711	34.4971	17.5676	polypeptide alpha-N-acetylgalactosaminyltransferase (EC 2.4.1.41)
GT28	464.605	442.721	605.776	483.863	598.525	511.559	686.315	614.491	555.764	613.896	603.181	653.452	714.827	618.768	489.689	488.879	526.954	617.662	1,2-diacylglycerol 3-beta-galactosyltransferase (EC 2.4.1.46); 1,2-diacylglycerol 3-beta-glucosyltransferase (EC 2.4.1.157); UDP-GlcNAc: Und-PP-MurAc-pentapeptide beta-N-acetylglucosaminyltransferase (EC 2.4.1.227); digalactosyldiacylglycerol synthase (EC 2.4.1.241)
GT29	2.47738	0	0	0	0	0	0	0	0	0	0.151649	0.114576	5.60532	0.540223	0	0	0	0.257969	sialyltransferase (EC 2.4.99.-); beta-galactoside alpha-2,6-sialyltransferase (EC 2.4.99.1); alpha-N-acetylgalactosaminide alpha-2,6-sialyltransferase (EC 2.4.99.3); beta-galactoside alpha-2,3-sialyltransferase (EC 2.4.99.4); N-acetyllactosaminide alpha-2,3-sialyltransferase (EC 2.4.99.6); (alpha-N-acetyl-neuraminyl-2,3-beta-galactosyl-1,3)-N-acetylgalactosaminide alpha-2,6-sialyltransferase (EC …
GT3	40.8135	15.3377	47.5033	10.0895	40.2771	12.4778	28.6199	28.1334	15.5197	19.068	38.1785	24.6728	28.9616	34.7841	7.89295	11.5858	8.26335	16.6535	glycogen synthase (EC 2.4.1.11).
GT30	170.31	169.066	194.801	165.699	176.265	252.067	186.117	211.21	193.06	224.718	195.188	204.192	210.567	223.141	213.66	205.755	202.187	201.983	CMP-beta-KDO: alpha-3-deoxy-D-manno-octulosonic-acid (KDO) transferase (EC 2.4.99.-).
GT31	15.3615	2.53572	0.56725	7.8146	0.338211	1.85612	0.381062	0	8.21364	3.98447	2.46933	3.92386	1.7413	0.239003	1.2252	1.20812	1.63931	3.22821	N-acetyllactosaminide beta-1,3-N-acetylglucosaminyltransferase (EC 2.4.1.149); Glycoprotein-N-acetylgalactosamine 3-beta-galactosyltransferase (EC 2.4.1.122); fucose-specific beta-1,3-N-acetylglucosaminyltransferase (EC 2.4.1.-); globotriosylceramide beta-1,3-GalNAc transferase (EC 2.4.1.79); chondroitin synthase (beta-1,3-GlcUA and beta-1,4-GalNAc transferase (EC 2.4.1.175); chondroitin beta-1,3…
GT32	42.1275	22.3996	9.62007	10.8943	29.4678	13.2349	16.795	10.4412	17.304	13.9776	10.9411	14.4109	9.59329	7.02196	6.40364	18.3215	11.2956	20.7675	alpha-1,6-mannosyltransferase (EC 2.4.1.-); alpha-1,4-N-acetylglucosaminyltransferase (EC 2.4.1.-); alpha-1,4-N-acetylgalactosaminyltransferase (EC 2.4.1.-); GDP-Man: inositol-phosphorylceramide transferase (EC 2.4.1.-); UDP-Gal: beta-galactoside alpha-1,4-galactosyltransferase (EC 2.4.1.-); UDP-Gal: lactose/N-acetyl-lactosamine alpha-1,4-galactosyltransferase (EC 2.4.1.-); UDP-Glc: protein alpha…
GT33	3.36982	8.16415	32.7907	2.52893	34.1884	3.14121	9.28293	1.56429	5.60789	6.06134	6.30666	3.59138	7.58641	10.9216	8.83213	14.6535	10.1137	2.8875	GDP-Man: chitobiosyldiphosphodolichol beta-mannosyltransferase (EC 2.4.1.142).
GT34	2.44418	0	0	0.167107	0	0.202057	0	0.056976	4.49062	0	0	0	4.06955	0	0.099864	1.06336	0.099055	0.900436	UDP-Gal: galactomannan alpha-1,6-galactosyltransferase (EC 2.4.1.-); UDP-Xyl: xyloglucan alpha-1,6-xylosyltransferase (EC 2.4.2.39); alpha-1,2-galactosyltransferase (EC 2.4.1.-)
GT35	607.17	571.74	579.158	705.213	663.487	725.361	723.3	663.224	712.071	1049.36	1016.57	1002.92	1034.61	1089.51	781.184	752.212	774.326	789.232	glycogen or starch phosphorylase (EC 2.4.1.1).
GT39	165.133	106.518	233.454	78.0785	221.711	77.6859	317.849	142.228	147.443	111.593	111.025	134.553	173.784	129.418	212.321	188.627	197.993	101.878	Dol-P-Man: protein alpha-mannosyltransferase (EC 2.4.1.109)
GT4	3589.3	4046.22	4630.63	2740.99	4492.34	2921.23	4695.54	3494.52	3405.38	3287.37	3076.64	3280.83	3968.08	3466.03	3550.78	3574.86	3610.38	3265.85	sucrose synthase (EC 2.4.1.13); sucrose-phosphate synthase (EC 2.4.1.14); alpha-glucosyltransferase (EC 2.4.1.52); lipopolysaccharide N-acetylglucosaminyltransferase (EC 2.4.1.56); phosphatidylinositol alpha-mannosyltransferase (EC 2.4.1.57); GDP-Man: Man1GlcNAc2-PP-dolichol alpha-1,3-mannosyltransferase (EC 2.4.1.132); GDP-Man: Man3GlcNAc2-PP-dolichol/Man4GlcNAc2-PP-dolichol alpha-1,2-mannosyltr…
GT40	3.39772	1.05581	0.529633	1.43019	2.04625	0.071988	3.05805	0	3.16749	0	0.600872	0.417242	0	0	0	0	0	0.222554	beta-1,3-galactofuranosyltransferases (EC 2.4.1.-)
GT41	362.64	99.1513	18.8523	160.586	39.8453	91.9655	36.1875	133.56	268.483	91.5047	38.6572	62.4797	45.6934	38.8924	152.858	160.697	107.402	95.7352	UDP-GlcNAc: peptide beta-N-acetylglucosaminyltransferase (EC 2.4.1.255); UDP-Glc: peptide N-beta-glucosyltransferase (EC 2.4.1.-); GDP-L-Fuc: protein O-alpha-L-fucosyltransferase (EC 2.4.1.221)
GT42	0.615632	0	0	0	0	0	0	6.18596	0	0.149538	0	0	0	0.184167	0	0	0	0	CMP-NeuAc alpha-2,3-sialyltransferase (EC 2.4.99.-)
GT44	0.835294	0.281218	0.162071	1.57347	0.351507	1.59096	3.95489	2.3656	6.37295	1.76457	6.07374	4.82591	2.68768	2.25458	5.4432	4.86527	4.75868	4.71627	UDP-Glc: alpha-glucosyltransferase (EC 2.4.1.-); UDP-GlcNAc: alpha-N-acetylglucosaminyltransferase (EC 2.4.1.-).
GT45	1.21471	1.30446	9.77676	1.05226	3.69773	0.206773	31.0342	3.8354	0.510372	2.24779	0.494575	0.555252	0	1.52717	2.71747	1.25211	1.91612	0.843982	alpha-N-acteylglucosaminyltransferase (EC 2.4.1.-); glucuronosyl-N-acetylglucosaminyl-proteoglycan alpha-1,4-N-acetylglucosaminyltransferase (EC 2.4.1.224)
GT47	0.398659	30.7008	0.330313	1.22056	0.198026	3.8343	2.63708	1.70585	1.37217	0.19211	0.107226	0.225261	3.79051	0	4.41392	1.93753	12.1607	0.303762	heparan beta-glucuronyltransferase (EC 2.4.1.225); xyloglucan beta-galactosyltransferase (EC 2.4.1.-); heparan synthase (EC 2.4.1.-); arabinan alpha-L-arabinosyltransferase (EC 2.4.2.-).
GT48	0	0	0	0	0	0	0	1.65861	0	0	0	0	0	0	0	0	0	0	1,3-beta-glucan synthase (EC 2.4.1.34)
GT5	324.978	449.926	457.394	337.322	486.448	411.371	403.216	378.145	366.369	411.633	434.884	418.255	393.522	489.614	427.064	420.059	482.541	424.676	UDP-Glc: glycogen glucosyltransferase (EC 2.4.1.11); ADP-Glc: starch glucosyltransferase (EC 2.4.1.21); NDP-Glc: starch glucosyltransferase (EC 2.4.1.242); UDP-Glc: alpha-1,3-glucan synthase (EC 2.4.1.183) UDP-Glc: alpha-1,4-glucan synthase (EC 2.4.1.-)
GT50	0.620217	2.33461	0.789611	3.29028	1.27736	3.14627	5.44136	2.04305	2.66314	4.89075	2.21177	4.86477	7.0655	4.12008	4.36777	2.71443	3.37256	2.08045	Dol-P-Man alpha-1,4-mannosyltransferase (EC 2.4.1.-)
GT51	999.019	904.412	921.976	1130.08	1060.74	1034.76	1147.09	1204.91	1206.07	1218.16	1139.39	1187.62	1073.68	1148.77	913.31	860.497	870.921	1073.86	murein polymerase (EC 2.4.1.129).
GT52	0	0.16796	0	0	0	0.097678	0	0	0	0	0	0	0	0	1.73299	1.24991	3.92254	0.903269	alpha-2,3-sialyltransferase (EC 2.4.99.4);
GT53	0.158501	1.18518	0.434961	11.2097	4.65537	8.49364	2.50282	0.173966	0.214661	0.571618	1.55207	0.340521	0.987822	0.344889	0.079802	0.089836	0.04194	0.825354	UDP-L-Ara: alpha-L-arabinosyltransferase (EC 2.4.2.-); DecapreP-Araf: alpha-(1,3)-arabinosyltransferase (EC 2.4.2.-); DecapreP-Araf: Lipoarabinomannan alpha-(1,5)-arabinosyltransferase (EC 2.4.2.-)
GT55	1.84874	0	0	0.952509	0	0.124539	0.230175	3.13937	1.37119	0.690866	0.079616	0.060152	0.113184	0.212712	0.089378	0.10643	0	0.06417	GDP-Man: mannosyl-3-phosphoglycerate synthase (EC 2.4.1.217)
GT56	0.433759	3.12323	9.88201	1.06793	0.291487	1.61653	0.977869	0.138619	0.513848	1.74549	4.3924	3.42207	4.58075	4.89115	0.891667	1.82769	0.217066	0.542934	TDP-Fuc4NAc: lipid II Fuc4NAc transferase (EC 2.4.1.-)
GT57	0	0.182693	1.27696	0	0.20559	0.059588	0	0	0.100934	0.495837	0	0.402934	0	0	1.96718	2.49524	1.71096	0.122813	Dol-P-Glc: alpha-1,3-glucosyltransferase (EC 2.4.1.-)
GT58	1.45492	0.074869	1.30409	0.341645	0.410699	0.883172	0.639376	0	2.29171	1.07575	4.48647	0.410848	0	6.12463	0.233669	0	0.358359	3.29706	Dol-P-Man: Man5GlcNAc2-PP-Dol alpha-1,3-mannosyltransferase (EC 2.4.1.258)
GT59	1.58642	0.560337	0.310382	0.219472	0.074797	0.290465	0	0.090779	2.51201	0.091749	0.146757	0	0	0	3.12345	7.47158	2.5788	0.473141	Dol-P-Glc: Glc2Man9GlcNAc2-PP-Dol alpha-1,2-glucosyltransferase (EC 2.4.1.256)
GT6	0.966664	0	0	0	1.59752	0	0	0	0.165453	0	0	0	0	0	0	0	0	0	alpha-1,3-galactosyltransferase (EC 2.4.1.87); alpha-1,3 N-acetylgalactosaminyltransferase (EC 2.4.1.40); alpha-galactosyltransferase (EC 2.4.1.37); globoside alpha-N-acetylgalactosaminyltransferase (EC 2.4.1.88).
GT60	4.05939	0	0	0.423618	5.79021	0.271722	1.65254	0	1.38078	0	0.090216	0	0.232173	0.066421	0.376771	2.61546	0	0	UDP-GlcNAc: polypeptide alpha-N-acetylglucosaminyltransferase (EC 2.4.1.-); UDP-GlcNAc: hydroxyproline polypeptide alpha-N-acetylglucosaminyltransferase (EC 2.4.1.-)
GT61	11.2682	15.3347	10.1823	6.52212	5.63612	6.45788	0.690484	17.3778	18.4474	7.83223	1.62842	8.72616	1.14266	1.0916	11.9967	20.902	16.1299	15.7978	beta-1,2-xylosyltransferase (EC 2.4.2.38) ; protein O-beta-N-acetylglucosaminyltransferase (EC 2.4.1.94) ; xylan alpha-1,3-arabinofuranosyltransferase (EC 2.4.2.-) ; UDP-GlcNAc: protein O-beta-N-acetylglucosaminyltransferase (EC 2.4.1.255); protein O-mannose 脦虏-1,4-N-acetylglucosaminyltransferase (EC 2.4.1.312)
GT62	0	0.177733	1.26298	0	0.927628	0	0	0	0	0	0	0	0	1.35056	2.49622	4.29352	3.00778	0.318608	alpha-1,2-mannosyltransferase (EC 2.4.1.-); alpha-1,6-mannosyltransferase (EC 2.4.1.-)
GT63	0	0.04946	0	0	0	0	0	0	0	0	0	0	0	0	0	0.11029	3.16926	0	UDP-Glc: DNA beta-glucosyltransferase (EC 2.4.1.27)
GT64	1.19464	0	1.49961	1.4274	0	0.863301	0.205514	0.776325	5.56451	0.549408	0.179922	0.191721	0.40423	0	2.28676	0.855238	1.67376	0	UDP-GlcNAc: heparan alpha-N-acetylhexosaminyltransferase (EC 2.4.1.224)
GT66	62.1116	11.098	24.3309	29.4794	91.4357	40.604	71.2287	46.1272	46.2912	54.252	70.6765	50.5919	84.4593	81.6434	42.1102	35.9464	42.0628	76.9033	dolichyl-diphosphooligosaccharide芒鈧€漰rotein glycotransferase (EC 2.4.99.18); undecaprenyl-diphosphooligosaccharide芒鈧€漰rotein glycotransferase (EC 2.4.99.19)
GT68	0	0	0	0	0	1.87022	0	0	0	0	0	0	0	0	0	0	0	0.350415	GDP-Fuc: protein O-alpha-fucosyltransferase (EC 2.4.1.-)
GT69	1.33532	0	1.33525	0.447187	0	0	0	0	0	0.162175	0.224269	0.169443	0	0	0	0	0	0	GDP-Man: alpha-1,3-mannosyltransferase (EC 2.4.1.-)
GT7	8.50924	10.6615	16.4611	4.36338	6.21033	7.22722	5.26959	17.8068	3.73792	1.75317	0.846157	1.14179	1.63443	3.68791	4.82371	6.23079	5.14287	9.69012	lactose synthase (EC 2.4.1.22); beta-N-acetylglucosaminyl-glycopeptide beta-1,4-galactosyltransferase (EC 2.4.1.38); N-acetyllactosamine synthase (EC 2.4.1.90); xylosylprotein beta-4-galactosyltransferase (EC 2.4.1.133); UDP-Gal: neolactotriaosylceramide beta-1,4-galactosyltransferase (EC 2.4.1.275); beta-1,4-N-acetylglucosaminyltransferase (EC 2.4.1.-); UDP-GalNAc: beta-1,3-glucuronyl-N-acetylga…
GT70	28.3563	30.0551	36.1006	15.8135	22.8517	7.91659	31.2216	24.0683	19.705	11.9659	12.5954	12.2846	15.5947	7.69081	19.6764	22.246	18.6788	11.9885	UDP-GlcA: beta-glucuronosyltransferase (EC 2.4.1.17)
GT71	8.66225	0.434571	0	0.719334	2.05718	1.96663	0.683689	0	1.0355	0	0.630618	0.891167	2.64176	0.280809	3.60587	3.52128	3.42073	1.7922	alpha-mannosyltransferase (EC 2.4.1.-)
GT73	12.5007	6.33018	0.317164	0.522209	0	0.081934	0	0	0.208177	0	0	0	0.297854	0	0.238069	1.64449	0.462613	0.675471	CMP-beta-KDO: alpha-3-deoxy-D-manno-octulosonic-acid (KDO) transferase (EC 2.4.99.-).
GT74	0	0	0	0	1.58569	3.297	1.9751	0	0.239176	0	0	0.19096	0.597673	0	0.14187	0	0.640154	2.67738	alpha-1,2-L-fucosyltransferase (EC 2.4.1.69)
GT75	1.66664	2.19121	6.3562	0.829973	18.4883	3.36982	1.51929	2.62866	1.96256	2.03707	4.31426	1.95506	1.66851	4.09506	4.57992	5.87412	6.73323	2.20661	UDP-Glc: self-glucosylating beta-glucosyltransferase (EC 2.4.1.-); UDP-L-arabinopyranose mutase (EC 5.4.99.-)
GT76	48.5446	8.98141	31.4744	16.7718	12.8812	21.058	80.0471	16.7742	34.4726	35.5907	26.2592	40.1743	49.0833	35.0417	42.8665	40.9801	39.3768	52.8339	Dol-P-Man: alpha-1,6-mannosyltransferase (EC 2.4.1.-)
GT77	0	2.38956	2.18156	0.129066	0	1.56763	0	0.352046	0.171507	0.093613	0	0	0	0	3.54222	3.53827	5.2356	0	alpha-xylosyltransferase (EC 2.4.2.39); alpha-1,3-galactosyltransferase (EC 2.4.1.37); arabinosyltransferase (EC 2.4.2.-);
GT78	0	0	0	0.25066	0	0.655471	0	0	0	0	7.07136	0.126636	0	0.37318	0	0	0	0	GDP-Man: alpha-mannosyltransferase (mannosylglycerate synthase) (EC 2.4.1.-)
GT8	83.4788	83.9605	67.7492	43.7607	32.8993	22.7052	24.7585	67.859	59.558	42.5995	24.3244	39.2194	43.3167	38.1902	55.0896	85.1388	55.6574	71.2318	lipopolysaccharide alpha-1,3-galactosyltransferase (EC 2.4.1.44); UDP-Glc: (glucosyl)lipopolysaccharide alpha-1,2-glucosyltransferase (EC 2.4.1.-); lipopolysaccharide glucosyltransferase 1 (EC 2.4.1.58); glycogenin glucosyltransferase (EC 2.4.1.186); inositol 1-alpha-galactosyltransferase (galactinol synthase) (EC 2.4.1.123); homogalacturonan alpha-1,4-galacturonosyltransferase (EC 2.4.1.43); UDP…
GT81	132.63	122.656	51.1305	113.853	271.931	146.704	189.52	102.771	135.462	242.009	193.664	240.271	259.232	338.062	161.378	174.033	167.89	206.138	NDP-Glc: glucosyl-3-phosphoglycerate synthase (EC 2.4.1.266); NDP-Man: mannosyl-3-phosphoglycerate synthase (EC 2.4.1.217);
GT83	1202.91	917.09	1756.65	773.619	1604.17	937.163	2147.96	1168.47	1185.72	1221.13	1103.72	1192.1	1543.42	1351.51	1264.94	1220.4	1228.52	934.961	undecaprenyl phosphate-alpha-L-Ara4N: 4-amino-4-deoxy-beta-L-arabinosyltransferase (EC 2.4.2.43); dodecaprenyl phosphate-beta-galacturonic acid: lipopolysaccharide core alpha-galacturonosyl transferase (EC 2.4.1.-)
GT84	505.018	296.094	462.405	592.598	660.621	524.959	667.699	669.983	665.695	876.162	957.196	963.48	1027.28	950.953	543.225	471.09	511.932	602.141	cyclic beta-1,2-glucan synthase (EC 2.4.1.-)
GT85	0.074947	0.188651	0.130041	2.82364	1.0929	2.65815	0.363914	0	0	0.136535	0.251749	0	0	0.056051	0	0	0	0.304362	beta-D-arabinofuranosyl monophosphoryldecaprenol: galactan alpha-D-arabinofuranosyltransferase (EC 2.4.2.-)
GT87	149.514	62.6714	21.9966	49.6242	68.9833	85.3212	70.7284	53.2473	45.3869	48.296	41.8596	46.8302	88.0276	57.9579	39.9065	49.1758	37.1943	53.1283	polyprenol-P-Man: alpha-1,2-mannosyltransferase (EC 2.4.1.-)
GT89	67.4986	31.6323	116.191	33.991	80.2921	41.4082	131.575	62.1519	68.5191	56.19	40.7107	55.7206	84.3722	81.646	69.3779	91.318	70.5526	59.0714	beta-D-arabinofuranosyl-1-monophosphoryldecaprenol : arabinan beta-1,2-arabinofuranosyltransferase (EC 2.4.2.-)
GT9	422.642	286.639	324.981	397.099	404.431	513.898	395.441	328.344	454.879	394.681	336.307	406.303	438.892	590.187	537.073	692.095	593.168	568.099	lipopolysaccharide N-acetylglucosaminyltransferase (EC 2.4.1.56); heptosyltransferase (EC 2.4.-.-).
GT90	0.659278	1.60841	0.362028	6.72783	3.65312	9.66726	3.86055	2.7914	2.71293	1.31394	1.76074	0.410559	2.18356	1.17476	6.93836	6.97091	2.08275	1.41018	UDP-Xyl: (mannosyl) glucuronoxylomannan/galactoxylomannan beta-1,2-xylosyltransferase (EC 2.4.2.-); UDP-Glc: protein O-beta-glucosyltransferase (EC 2.4.1.-); UDP-Xyl: protein O-beta-xylosyltransferase (EC 2.4.2.-)
GT92	2.37019	3.12406	0.059819	0	2.99682	6.16652	0	0.222343	0	1.40683	0	1.25618	0	1.0574	0.102723	1.64807	0	3.48596	UDP-Gal: N-glycan core alpha-1,6-fucoside beta-1,4-galactosyltransferase (EC 2.4.1.-); UDP-Gal: beta-galactoside beta-1,4-galactosyltransferase (EC 2.4.1.-)
GT93	0	0	0.841875	0	2.90317	0	0	0	0	0	0	0	0	0	0	0	0	0	UDP-GluA : alpha-glucuronyltransferase (EC 2.4.1.-) involved in GAG polymerization
GT94	14.6965	34.2257	53.5472	12.2801	34.1527	6.42854	28.7278	30.4541	10.1061	13.6439	21.3088	10.8254	19.0388	10.1944	14.885	23.9375	32.5388	7.92327	GDP-Man: GlcA-beta-1,2-Man-alpha-1,3-Glc-beta-1,4-Glc-alpha-1-PP-undecaprenol beta-1,4-mannosyltransferase (2.4.1.251)
GT99	0	0.096663	1.64502	0.36169	0.252269	1.23771	0.063938	0.053459	0.240311	5.34497	0.550428	1.54465	0	1.68069	2.71351	1.07406	1.05996	5.18255	CMP-beta-KDO 3-deoxy-beta-D-manno-oct-2-ulosonic acid transferase (EC 2.4.99.-)
PL1	58.3638	58.0724	162.806	75.8303	45.4756	98.7334	92.2753	110.339	58.1661	84.0103	110.37	65.0757	62.9916	58.9686	67.293	49.1302	68.697	32.4735	pectate lyase (EC 4.2.2.2); exo-pectate lyase (EC 4.2.2.9); pectin lyase (EC 4.2.2.10).
PL10	43.3909	17.3441	31.3287	26.3847	47.29	25.3669	34.6728	48.678	22.7771	38.0858	33.5484	39.4748	34.3784	41.4263	23.3145	34.0995	21.1644	19.157	pectate lyase (EC 4.2.2.2)
PL11	15.9697	25.469	39.4337	21.0926	25.4654	14.9573	28.7692	35.1099	27.3119	28.876	38.3115	35.2711	48.2898	45.9021	12.066	16.3842	15.2674	14.7	rhamnogalacturonan endolyase (EC 4.2.2.23); rhamnogalacturonan exolyase (EC 4.2.2.24)
PL12	116.153	84.2264	142.056	105.374	172.992	88.3017	198.936	177.46	119.173	126.524	121.199	129.51	113.513	111.895	58.8816	49.8438	50.3561	102.951	heparin-sulfate lyase (EC 4.2.2.8); heparin lyase / heparin lyase I (EC 4.2.2.7)
PL14	18.9304	11.7345	31.3553	12.5738	29.3165	4.99479	33.0895	19.9855	18.7	15.5274	19.3412	22.9397	13.5165	8.49344	37.3272	48.503	44.0321	31.3083	poly(beta-mannuronate) lyase / M-specific alginate lyase (EC 4.2.2.3); exo-oligoalginate lyase (EC 4.2.2.26); beta-1,4-glucuronan lyase (EC 4.2.2.14); alginate lyase (EC 4.2.2.-)
PL15	10.6208	15.8328	30.0204	17.79	20.3929	9.14419	15.6911	14.4839	21.5584	16.448	17.2414	18.7871	29.796	20.3829	23.1134	23.7207	30.0892	29.1202	alginate lyase (EC 4.2.2.3); oligoalginate lyase / exo-alginate lyase (EC 4.2.2.26); heparin lyase / heparin lyase I (EC 4.2.2.7); heparin-sulfate lyase / heparin lyase III (EC 4.2.2.8)
PL17	6.50441	16.5777	12.9548	7.61573	5.36764	5.75409	3.32457	1.83944	8.55537	4.00703	2.07232	1.87785	1.85479	1.64538	18.5395	18.9498	24.8615	3.96726	alginate lyase (EC 4.2.2.3); oligoalginate lyase (EC 4.2.2.26)
PL2	0.999731	11.2586	28.1316	0.60461	15.7971	2.37082	1.23241	2.23659	5.72113	2.1534	2.75225	2.50538	1.68942	2.27818	1.42852	1.66043	2.51472	1.05612	pectate lyase (EC 4.2.2.2); exo-polygalacturonate lyase (EC 4.2.2.9).
PL20	2.49493	2.04136	36.2469	1.4088	16.2835	0.131094	1.44704	1.79067	0.62045	0.674561	2.77657	1.81731	4.52737	1.0449	1.37505	3.23382	0.796253	0.192992	endo-beta-1,4-glucuronan lyase (EC 4.2.2.14)
PL21	6.92337	13.8844	17.3505	11.8743	11.9253	3.873	1.83835	28.3035	32.7713	17.9211	7.76826	15.0915	12.9727	30.6921	23.9955	23.5699	24.7481	7.47203	heparin lyase (EC 4.2.2.7); heparin-sulfate lyase (EC 4.2.2.8); acharan-sulfate lyase (EC 4.2.2.-)
PL22	566.669	386.153	454.766	435.723	613.836	379.861	509.031	517.677	553.549	530.974	494.736	516.78	504.175	414.296	335.27	336.946	340.256	439.511	oligogalacturonate lyase / oligogalacturonide lyase (EC 4.2.2.6)
PL24	0	0.038259	3.6975	0	1.59237	0	0	0	0	0	0.06382	0	0	0	0	0	0	0	ulvan lyase (EC 4.2.2.-).
PL25	2.93242	7.14328	19.3357	1.67557	7.00546	2.49062	10.5943	10.0818	6.4409	10.2789	10.8544	10.9532	17.8667	14.5974	0.970265	2.39507	1.8063	6.02718	ulvan lyase (EC 4.2.2.-).
PL26	0	0.606055	3.1345	8.2698	3.3912	0.509585	0.826578	0.137904	0	0	0.694146	0.043589	0	0.05138	0	0	0	0	rhamnogalacturonan exolyase (EC 4.2.2.24).
PL27	0.181635	0.403263	4.51679	0.186315	13.0211	0.41556	0.137883	3.98349	1.70038	7.45843	0.685054	3.49818	0.140166	0.670866	1.31153	0.950293	1.16452	0.741424	L-rhamnose-alpha-1,4-D-glucuronate lyase (EC 4.2.2.-)
PL29	31.9872	37.6802	39.927	28.5969	53.9906	41.7121	61.6561	21.1773	32.2119	28.4115	38.0268	28.5127	35.4674	46.3983	34.5738	51.7511	35.2445	37.4994	chondroitin-sulfate ABC endolyase (EC 4.2.2.20)
PL3	2.96806	0.836107	11.5439	2.11667	0.811468	1.46862	4.83706	0.934239	0.435815	0.961217	0.615909	0.440676	0.965176	0.344242	1.89361	0	4.14689	3.72547	pectate lyase (EC 4.2.2.2).
PL30	0	0	0.51551	0.266809	0	0.104655	2.90137	0	0.044318	0.2419	0.133808	0	0.285339	0.297917	0	0	0	0	hyaluronate lyase (EC 4.2.2.1)
PL31	33.3678	19.0254	51.7428	28.2395	25.4636	49.6498	33.8026	14.1345	16.1426	28.8429	19.2971	30.7456	9.84713	21.3217	54.8837	42.9934	40.5467	26.3584	endo-beta-1,4-glucuronan lyase (EC 4.2.2.14); poly(beta-mannuronate) lyase / M-specific alginate lyase (EC 4.2.2.3)
PL33	15.4178	32.3722	45.4877	17.7419	30.036	20.7044	34.1045	52.5022	35.6857	49.5522	50.5568	54.0545	54.6898	53.5518	20.7151	16.6831	18.9724	39.2513	hyaluronate lyase (EC 4.2.2.1); gellan lyase (EC 4.2.2.25); chondroitin sulfate lyase (EC 4.2.2.20)
PL34	0.158342	10.6533	5.74775	1.79713	2.96995	2.05696	6.39949	4.55196	5.37155	3.10577	2.56995	2.71253	6.97281	4.07995	0.130957	2.85314	0.25641	0.967038	alginate lyase (EC 4.2.2.-)
PL35	22.1332	32.2561	90.6373	27.8777	51.3224	20.1185	51.8252	62.5923	34.428	48.9609	56.5651	49.297	48.6761	55.1703	14.9974	19.0703	20.1889	26.9308	chondroitin lyase / chondroitinase (EC 4.2.2.-)
PL37	2.47171	1.74717	2.02183	1.92161	2.19266	1.16534	1.4057	2.61069	0.739798	1.14607	1.83417	1.1866	3.19125	1.43803	5.67872	8.58578	4.77734	2.79324	chondroitin-sulfate ABC endolyase (EC 4.2.2.20); heparin-sulfate lyase / heparin lyase III (EC 4.2.2.8); ulvan lyase (EC 4.2.2.-)
PL38	10.4842	43.7672	47.0332	21.293	34.0063	41.6772	44.1361	19.2817	10.0396	15.8903	25.1519	18.9855	24.3366	23.0907	10.9516	16.127	15.8175	13.5222	endo-beta-1,4-glucuronan lyase (EC 4.2.2.14)
PL39	1.64557	1.7791	3.80915	2.31147	5.68099	5.40428	2.44742	6.01567	2.31416	8.3909	3.1475	8.38495	12.4352	8.7897	14.2831	10.5172	14.1891	8.00155	alginate lyase (EC 4.2.2.-)
PL4	0	17.7838	0	1.42907	0.17455	1.00736	2.83152	0.171832	0.167423	0	0.124643	0	0	0	0.070935	0	0	2.22689	rhamnogalacturonan endolyase (EC 4.2.2.23).
PL40	0.103426	3.08067	2.50185	0.734291	0.453607	0.138575	2.62934	0.162179	0	0.353511	0.190678	0.043747	0	0.690453	0.390015	1.47066	0.034219	0.123607	ulvan lyase (EC 4.2.2.-)
PL41	1.14969	0.429897	6.14847	1.00188	7.30043	4.48091	4.32073	1.12927	1.98199	7.20347	7.49641	4.2296	7.02614	20.0814	0.379366	0.285708	0.885857	1.19353	alginate lyase (EC 4.2.2.3)
PL42	14.9434	47.4664	60.8651	15.2403	35.3218	11.769	31.7863	29.3869	26.9467	16.7058	21.4349	22.4446	13.6322	17.2612	26.4658	37.2057	27.9507	19.9925	L-rhamnose-alpha-1,4-D-glucuronate lyase (EC 4.2.2.-); L-Rhalpha-alpha-1,4-GlcA alpha-L-rhamnohydrolase (EC 3.2.1.-)
PL5	1.87293	4.11248	8.91037	1.99973	2.73515	5.8745	0.515191	0.340422	0.413633	0.36777	0.703878	0.308588	0.754562	0.178375	0.112426	0.066937	0.473472	0.565016	alginate lyase (EC 4.2.2.3); endo-beta-1,4-glucuronan lyase (EC 4.2.2.14)
PL6	18.4016	49.2578	102.644	31.6362	91.5203	57.986	52.835	51.7608	35.4468	60.0546	49.9325	30.2414	26.2587	50.5067	58.7561	100.416	69.912	41.5913	alginate lyase (EC 4.2.2.3); chondroitinase B (EC 4.2.2.19); MG-specific alginate lyase (EC 4.2.2.-); poly(alpha-L-guluronate) lyase / G-specific alginate lyase (EC 4.2.2.11); oligoalginate lyase / exo-alginate lyase (EC 4.2.2.26)
PL7	0.259746	2.26757	6.20836	0.243297	0.415078	0	0.125779	0	0	0.125841	0.174023	0	0.247397	0	1.75826	1.97738	0.71991	0	poly(beta-mannuronate) lyase / M-specific alginate lyase (EC 4.2.2.3); alpha-L-guluronate lyase / G-specific alginate lyase (EC 4.2.2.11); poly-(MG)-lyase / MG-specific alginate lyase (EC 4.2.2.-); endo-beta-1,4-glucuronan lyase (EC 4.2.2.14); oligoalginate lyase / exo-alginate lyase (EC 4.2.2.26)
PL8	14.6535	22.4533	48.3269	15.7606	22.5008	9.51341	30.7799	33.6534	20.0156	19.4325	25.591	25.614	12.4518	23.029	1.8886	3.62205	2.06399	8.38168	hyaluronate lyase (EC 4.2.2.1); chondroitin AC lyase (EC 4.2.2.5); xanthan lyase (EC 4.2.2.12); chondroitin ABC lyase (EC 4.2.2.20); heparin lyase / heparin lyase I (EC 4.2.2.7); poly(beta-mannuronate) lyase / M-specific alginate lyase (EC 4.2.2.3)
PL9	215.489	192.258	326.619	134.707	352.707	212.668	371.041	242.973	230.259	230.253	277.363	236.94	305.429	217.57	161.992	169.433	139.589	204.766	pectate lyase (EC 4.2.2.2); exopolygalacturonate lyase (EC 4.2.2.9); thiopeptidoglycan lyase (EC 4.2.2.-); rhamnogalacturonan endolyase (EC 4.2.2.23)
SLH	87.0558	482.119	196.326	78.7423	206.462	55.0262	442.759	53.3184	88.5743	73.7604	88.065	72.561	34.9687	67.5319	31.8354	21.4714	26.4852	43.5942	S-layer homology domain, anchoring cellulosome onto the bacterial cell surfaces
cohesin	89.1944	99.5612	261.304	75.7828	161.084	66.008	142.753	126.683	112.798	68.6473	64.0277	80.312	111.603	73.7939	118.266	85.4332	96.2638	85.4908	The cohesin-dockerin interaction is the crucial interaction for complex formation in the cellulosome
dockerin	229.647	60.8077	110.533	28.6432	100.272	65.1831	59.5863	36.6658	80.7672	29.4311	32.5619	31.5309	53.681	25.6219	138.06	119.139	156.498	52.7958	The cohesin-dockerin interaction is the crucial interaction for complex formation in the cellulosome

## Sheet: Carbon.Fixation.subtype
Subtype	PB1	PB2	PB3	PB4	PB5	PB6	PB7	SM1	SM2	SM3	SM4	SM5	SM6	SM7	LS1	LS2	LS3	LS4
3-Hydroxypropionate	1889	1636.35	1449.86	1542.3	1310.05	1272.53	1147.35	1722.59	1789.36	895.252	2192.82	965.222	1922.78	1160.15	1350.82	1268.62	1290.38	1411.26
3-Hydroxypropionate Bicycle	3082.19	2673.72	2196.35	2516.64	2053.34	2012.54	1633.29	2887.56	2825.2	1558.1	3567.95	1371.43	2937.79	1738.49	2198.51	2052.8	2039.96	2313.29
4-Hydroxybutyrate Cycle	4802.6	4653.64	4342.13	5018.04	4197.6	4135.43	3508.41	4710.32	4303.4	2938.25	6192.17	3023.39	5427.04	3405.71	4164.55	3874.73	3710.66	4512.43
Acetyl-CoA <=> CO, CoA	45.3428	129.771	172.66	153.901	210.619	318.594	322.294	70.5419	42.5928	132.016	98.8739	185.1	134.197	234.395	163.18	167.494	153.452	216.749
Aerobic oxidation	4653.56	4481.92	4593.21	4887.32	4275.63	4140.88	3831.26	4044.6	4007.9	3392.18	5332.71	3997.12	5094.89	3772.64	3984.17	3571.9	3650.58	4543.81
Anaerobic oxidation of methane	1540.89	1942.7	2211.73	2289.27	2131.2	1889.85	2115.24	1411.67	1537.97	1579.29	1831.36	1717.07	2302.66	1361.47	2663.23	2292.74	2420.88	2476.27
CO, Oxidized ferredoxin <=> CO2, Reduced ferredoxin	64.5863	142.034	172.386	142.705	199.925	267.065	299.144	94.4095	66.2096	149.432	142.31	206.589	180.361	229.244	200.313	189.388	178.769	196.98
CO, Quinone <=> CO2, Hydroquinone	194.876	111.8	85.1821	86.4851	64.6428	47.9397	31.2826	107.95	69.9619	30.5867	123.912	39.5363	121.199	55.0238	17.7072	18.2847	15.6064	65.3411
CO2 <=> Quinolinate	0.455909	6.41299	2.91368	4.9088	7.60615	6.23456	1.0872	11.5194	4.34128	0.115037	5.36732	0.177837	23.213	0.803514	6.68009	5.65278	5.17108	5.31611
CO2 <=> carbonic acid	0	0.100934	0.110186	0	0	0	0	0	0.54808	0.157419	2.43064	1.45102	2.26435	0	0	0	0	0.368439
CO2 <=> methane	56.3671	194.964	243.196	160.285	274.132	311.595	485.735	61.6731	65.4367	185.444	118.074	239.027	168.982	263.908	250.671	255.875	266.399	369.717
Calvin-Benson-Bassham Cycle	2018.46	2297.35	2400.6	2484.57	2206.46	2029.06	1665.08	2043.86	1922.38	1452.3	3055.77	1582.14	3014.63	1651.78	2123.18	2028.59	1959.79	2120.44
Cytochrome b6f complex	33.055	31.7589	5.55226	9.81026	7.14616	77.3822	4.82916	50.1419	147.926	25.3486	43.0497	7.23938	22.1474	28.9339	10.5923	16.9275	30.8654	32.2821
Dicarboxylate	2970.19	3089.97	2980.34	3596.18	2981.42	2958.44	2456.11	3059.36	2537.13	2068.86	4094.55	2124.22	3579.16	2326.26	2899.6	2679.78	2489.73	3178.09
Photosynthesis proteins	53.6359	176.771	28.4506	61.4589	49.4293	49.1728	14.3826	235.252	455.325	75.9232	202.85	18.3276	63.7836	33.1799	95.5332	70.761	88.7764	113.162
Photosynthetic electron transport	5.96187	16.7121	0.631964	4.44075	4.5751	1.78844	0.530125	31.7781	73.8607	12.0054	25.1163	4.75017	32.0276	3.17141	1.56185	3.30099	5.89081	8.73902
Photosynthetic phosphorylation	3083.08	3223.09	3444.71	3704.81	3477.05	3675.58	3157.7	2814.03	2788.98	2390.29	3974.23	2949.48	3424.73	2652.22	2718.66	2522.09	2656.9	3032.32
Photosystem I	41.1631	52.1057	12.9617	23.8367	12.5433	56.2292	7.29694	94.5777	330.037	30.5404	83.9688	16.6407	51.3673	33.4513	14.8877	26.6623	52.3005	59.9047
Photosystem II	97.3987	109.419	26.8562	58.8646	34.8034	129.752	15.7155	238.992	714.512	88.5531	214.384	35.3199	107.61	74.6902	33.6706	60.6361	102.753	118.767
Reductive acetyl-CoA pathway	1355.64	1456.57	1543.75	1517.72	1584.79	1778.96	1799.82	1241.67	1106.57	1121.84	1664.43	1369.95	1569.68	1724.52	1528.23	1456.74	1416.43	1627.74
Reductive tricarboxylic acid cycle	132.448	167.938	192.475	261.597	233.905	279.698	205.988	226.859	113.798	137.875	304.103	121.167	278.623	122.776	274.281	258.383	222.946	248.016

## Sheet: Carbon.Release.subtype
Subtype	PB1	PB2	PB3	PB4	PB5	PB6	PB7	SM1	SM2	SM3	SM4	SM5	SM6	SM7	LS1	LS2	LS3	LS4
Aceticlastic methanogenesis	1710.08	1887.7	1729.64	1972.13	1808.95	1858.74	1766.59	1522.88	1499.57	1097.4	2198.37	1443.99	1972.8	1500.65	1546.87	1497.71	1430.4	1745.81
CO	535.985	641.813	681.929	622.382	672.427	860.51	841.516	512.409	426.225	438.394	717.728	643.94	765.035	664.64	584.928	583.139	539.399	707.05
CO2	8790.07	9450.24	9140.61	9619.84	8789.26	8548.14	8071.56	8656.69	8272.11	6091.16	11519.8	7080.22	11221.5	7226.78	8696.43	8116.52	7924.61	9194.41
Central methanogenic pathway	948.743	1266.74	1505.46	1393.66	1519.68	1306.39	1705.37	701.274	885.826	1248.64	836.209	1492.58	1244.03	994.242	1783.37	1530.79	1700.66	1897.95
Hydrogenotrophic methanogenesis	179.594	198.651	180.773	216.454	152.997	82.5054	103.472	170.833	113.323	68.9879	199.454	151.226	185.57	60.2514	213.174	110.285	161.894	224.891
Methylotrophic methanogenesis	58.5621	58.7097	51.9822	60.9297	63.7211	89.8326	69.0667	58.069	40.5869	70.4201	107.581	68.4594	94.7644	59.1226	57.32	54.0651	52.8519	59.2256

## Sheet: Organic.Biosynthesis.subtype
Subtype	PB1	PB2	PB3	PB4	PB5	PB6	PB7	SM1	SM2	SM3	SM4	SM5	SM6	SM7	LS1	LS2	LS3	LS4
ATPase	3073.51	3213.54	3437.52	3693.21	3470.37	3663.78	3149.97	2810.51	2783.18	2369.57	3968.46	2940.17	3421.2	2637.26	2710.77	2517.82	2650.09	3024.31
C4 cycle	323.617	303.322	296.906	281.055	262.489	209.177	232.702	240.859	333.419	228.57	369.567	196.348	356.501	197.114	274.849	275.434	265.942	325.789
Calvin cycle	2275.48	2515.71	2631.65	2643.67	2411.3	2170.68	1838.99	2235.81	2215.53	1571.16	3329.14	1721.68	3294.96	1798.64	2324.92	2203.37	2149.19	2334.87
Monosaccharide	2324.98	2563.67	2685.81	2653.59	2616.64	2623.08	2475.11	2093.63	2403.72	2269.26	2859.21	2612.54	2918.76	2570.65	2305.44	2222.8	2282.26	2565.3
Disaccharide	2.37466	10.4326	5.99578	6.20243	9.27195	16.5746	4.86198	24.0702	36.2598	16.5408	21.6904	22.654	8.55247	3.59135	12.1028	13.1454	11.2029	6.91748
Glycolipid	123.435	120.082	55.2488	49.5542	42.1504	25.6475	22.6264	96.777	65.5482	6.88497	178.196	42.5597	121.306	31.8314	24.3722	19.9034	21.157	49.7504
Peptidoglycan	908.23	939.947	918.253	786.338	781.559	590.63	582.596	806.118	767.671	370.051	1199.07	498.457	1311.56	486.495	839.08	719.273	705.056	802.89
Fatty acid	4592.15	4552.66	4441.15	4440.59	3951.51	3597.54	3454.37	4587.43	4713.18	2889.98	5842.01	3312.5	5969.14	3549.9	3870.01	3570.89	3575.49	4027.02
Aliphatic	6291.92	6252.33	6271.78	6441.39	5841.84	5691.41	5259.51	5765.47	5999.9	4302.36	7551.31	5029.55	7200.42	5188.51	5239.25	4929.43	4807.73	5757.32
Aromatic	1938.78	2115.18	1776.31	1892.99	1710.36	1689.83	1340.73	2040.94	1868.79	1292.77	2574.22	1325.05	2521.72	1441.89	1816.67	1619.62	1619.21	1820.93
Alcohol	1960.97	1947.64	1765.94	1869.91	1662.69	1492.48	1479.9	1747.15	1889.3	1359.28	2280.75	1576.05	2282.96	1570.78	1597.72	1500.57	1482.93	1748.1
S side-chain	3071.89	3086.55	2553.58	2787.62	2463.01	2346.34	2125.81	2850.37	3034.88	2070.38	3758.15	2278.82	3753.89	2522.31	2550.65	2320.01	2292.08	2568.78
Cationic	4882.19	5238.89	4830.24	4818.97	4371.73	4077.13	3932.39	4706.65	5067.82	3244.08	6356.43	3787.49	6459.2	3774.14	4381.06	4049.12	3957.52	4622.3
Anionic	3045.45	2986.25	3277.31	3303.39	2943.17	2807.59	2700.63	2680.5	2833.43	2379.23	3659.82	2423.58	3583.55	2613.74	2779.23	2631.91	2592.22	2828.54
Purine	7534.07	7278.59	7226.42	7354.86	6656.79	6106.39	6194.38	6826.57	7524.9	4900.15	9146.36	5896.82	8610.86	5856.64	6136.23	5835.7	5840.59	6737.57
Pyrimidine	3911.41	3660.5	3900.07	3832.18	3567.15	3218.8	3334.12	3648.1	3671.25	2665.43	4483.83	3243.81	4618.79	3106.18	3357.06	3211.57	3213.76	3563.02
Vitamin B	11590.7	11343.1	11139.3	11354.8	9912.17	9279.08	9124.78	10713.4	11898.5	7367.61	13974.1	9261.48	14852.8	8932.74	10113.4	9275.49	9219.68	10988.1
Vitamin E	298.124	258.671	285.69	286.315	253.124	228.074	237.309	252.605	230.78	172.205	350.982	264.26	349.042	199.345	213.979	224.278	218.908	257.055
Vitamin K	135.74	158.357	143.022	235.098	187.687	143.781	103.036	188.526	221.988	162.35	277.025	108.83	184.751	164.733	268.327	229.39	204.563	180.113
Coenzyme	1489.73	1457.9	1453.15	1564.37	1380.55	1315.88	1266.57	1575.76	1788.26	1088.8	1847.64	1235.55	1835.99	1199.84	1506.86	1329.2	1328.88	1457.04

## Sheet: Organic.degradation.subtype
Subtype	PB1	PB2	PB3	PB4	PB5	PB6	PB7	SM1	SM2	SM3	SM4	SM5	SM6	SM7	LS1	LS2	LS3	LS4
Oxidative phosphorylation	11383	11397	11193.2	12375.5	10788.9	11488.8	9265.38	11252.7	9720.17	7078.21	14772.5	7458.03	13013.8	8942.12	10068.9	9748.69	9524.48	10876.4
Lignin	7391.41	8823.82	6904.36	7512.71	6603.63	6923.09	5809.05	7903.69	6400.95	4433.07	11040.4	5554.86	10819.7	5875.22	6297.53	5897.74	5596.58	7354.75
Vitamin B	6366.77	6031.31	5846.36	5839.71	5326.94	5163.12	4903.99	5784.71	6360.45	3950.39	7445.41	4655.72	7422.36	5205.29	4973.02	4766.98	4646.71	5596.57
Purine	5414.42	5207.17	5356.02	5401.64	5004.83	4594.98	4774.41	4768.01	5262.74	3768.2	6238.37	4663.33	6016.27	4539.76	4402.63	4225.87	4198.88	4978.83
Glycolysis	4853.59	5109.04	4783.69	4923.37	4633.55	4565.49	4315.56	4471.85	4382.83	3574.66	5857.63	3900.49	5477.27	4127.47	3957.79	3884.48	3841.73	4680.57
Aliphatic	4953.05	4877.15	4932.27	4997.92	4612	4462.37	4121.78	4437.29	4642.47	3316.98	5776.9	3981.45	5376.17	3905.54	3961.43	3775.92	3679.94	4500.17
Aromatics	3954.37	4553.53	4071.68	4371.03	3998.06	4231.81	3509.62	4231.92	3486.77	2390.02	6244.49	3158.38	5764.94	3207.1	3793.64	3651.98	3235.13	4166.08
Citrate cycle	4091.19	3964.75	3735.81	4163.28	3673.35	3765.88	3218.88	3667.79	3334.37	2934.8	5047.54	2950.89	4506.23	3338.89	3521.81	3339.71	3192.4	3814
Monosaccharide	3301.26	3409.61	3051.74	3289.6	3044.03	2998	2691.88	3041.09	3371	2248.4	4259.85	2775.36	4150.31	3163.6	2641.64	2597.63	2491.79	3033.14
Pentose phosphate	2803.6	3083.16	3150.4	3187.74	3030.72	3055.73	2871.27	2651.85	2899.6	2524.21	3539.9	2937.95	3701.83	2918.33	2718.52	2641.86	2707.45	3102.56
Fatty acid	2905.28	2953.9	2896.81	2917.23	2556.74	2228.62	2183.18	3030.33	2931.06	1710.59	3928.34	2038.28	3915.09	2054.24	2525.05	2359.23	2427.06	2610.83
Pyrimidine	2924.62	2733.7	2900.71	2854.6	2614.45	2325.52	2377.9	2757.94	2686.14	1892.51	3405.36	2306.31	3496.81	2287.05	2456.83	2387.81	2364.33	2602.89
serine cycle	2703.96	2587	2527.3	2731.66	2421.72	2269.26	2173.31	2360.01	2422.05	1872.64	3004.74	2213.57	2957.35	2045.22	2230.72	1999.04	1993.4	2638.16
Fermentation	2390.12	2503.6	2525.99	2918.01	2545.88	2671.8	2255.11	2113.42	2067.13	1791.2	3235.07	2008.32	2905.07	1913.86	2290.17	2157.86	2147.68	2433.05
Cationic	2211.07	2325.64	2162.59	2326.58	2031.98	2181.69	1865.26	2047.44	2268.4	1635.04	2877.35	1914.49	2668.03	1994.49	1792.04	1774.34	1697.71	2144.75
Pyruvate	2058.25	2179.6	2072.79	2370.71	2136.49	2121.25	1822.57	1994.17	1659.71	1474.17	2740.73	1664.76	2335.58	1701.35	2085.17	1952.83	1922.69	2256.78
Secondary metabolite	2015.2	2334.43	2007.69	2030.11	2030.7	1920.2	1845.1	2073.08	2003.24	1363.71	2666.26	1549.37	2488.93	1512.98	2027.07	1946.88	1904.32	2073.83
Antibiotic	2011.89	2314.89	1985.41	2012.22	2010.99	1897.91	1826.49	2044.38	1975.69	1361.19	2628.46	1544.91	2460.52	1507.67	1980.72	1897.67	1870.09	2052.47
Anaerobic oxidation of methane	1497.63	1903.98	2158.49	2245.94	2091.52	1847.52	2046.64	1358.33	1508.06	1557.26	1793.42	1699.26	2269.01	1348.52	2617.83	2247.67	2389.21	2445.67
Anionic	1900.75	1754.35	1848.13	1924.66	1702.47	1755.74	1572.14	1584.04	1643.28	1330.81	2198.01	1389.4	1907.81	1627.21	1468.56	1467.63	1415.49	1610.29
RuMP pathway	999.958	1066.72	1265.79	1308.99	1190.76	1265.54	1167.97	897.492	948.897	1126.92	1183.07	1306.71	1293.74	1228.53	1052.93	1004.7	1032.75	1185.27
Glyoxylate cycle	882.22	973.348	776.671	858.763	782.81	769.106	657.518	936.831	856.959	623.699	1231.42	547.768	1133.52	795.446	841.61	809.86	769.765	856.195
Aromatic	606.917	779.069	587.647	573.139	604.646	591.947	450.589	669.824	661.174	326.97	803.739	397.342	802.243	378.882	614.746	543.258	548.893	630.603
Starch	517.481	486.734	606.988	612.187	533.129	566.347	488.991	489.377	712.515	494.542	621.983	486.124	589.122	508.08	464.908	461.119	513.195	473.811
L-Amino acid	425.823	546.602	489.714	548.61	512.04	459.469	344.547	563.141	397.456	318.389	660.098	329.744	621.702	423.091	567.34	526.289	495.237	529.561
Alcohol	481.652	470.674	445.817	488.285	414.582	391.475	359.93	482.59	526.225	362.891	631.175	422.599	601.963	402.355	394.069	371.863	363.355	457.255
Organic pollutant	575.976	533.294	394.511	478.199	393.617	402.035	317.178	568.821	406.621	260.038	805.628	341.194	621.714	309.297	395.505	368.323	351.433	512.419
Vitamin E	434.309	443.984	372.211	491.794	400.116	529.012	314.488	465.694	530.584	267.857	645.285	352.055	600.498	436.229	318.87	346.395	319.072	391.701
Selenocompound	413.966	453.877	412.622	442.636	421.253	390.977	380.589	402.269	407.076	337.584	490.776	355.976	486.452	411.465	320.889	289.127	306.182	398.229
Herbicide	433.82	396.351	346.813	448.085	322.352	412.552	260.964	461.298	429.387	339.585	553.224	302.001	429.55	300.922	344.866	290.346	303.646	363.411
Hemicellulose	423.664	366.198	402.37	421.225	384.491	413.093	335.548	294.304	438.382	436.349	463.622	431.217	458.002	445.454	236.305	210.304	218.679	320.523
Glycan	285.801	332.805	353.562	299.452	327.017	295.514	329.266	305.44	397.104	272.361	329.317	327.891	372.765	331.653	332.307	338.83	327.293	331.366
Coenzyme	349.74	326.296	340.735	334.094	335.786	267.137	330.363	330.83	261.76	198.176	352.363	259.366	350.624	239.172	337.383	292.675	286.552	326.703
Xylan	379.568	297.09	326.38	347.372	292.035	317.292	231.972	215.07	338.215	334.993	339.964	325.174	362.327	361.228	165.469	146.256	151.058	236.898
D-Amino acid	325.028	319.276	257.871	261.469	280.146	204.442	219.659	311.676	392.725	147.01	345.653	290.935	355.42	281.406	273.118	266.711	250.878	336.718
Pectin	376.351	281.473	318.519	334.535	286.5	299.688	226.987	207.321	320.503	300.407	361.355	297.178	363.378	362.139	162.827	143.529	148.8	236.367
Oxidation of formate	226.735	282.888	265.164	279.568	274.496	278.024	260.479	243.369	170.9	148.478	369.669	216.477	303.523	216.101	393.974	350.567	372.794	350.717
Xyloglucan	299.026	257.605	296.786	292.48	278.013	320.507	261.32	169.816	264.143	363.068	269.526	324.94	281.263	332.829	169.74	140.434	160.903	230.819
Porphyrin	318.034	300.519	250.55	235.669	237.728	223.345	204.664	309.25	299.817	164.664	345.097	201.237	367.917	201.339	261.195	224.567	187.627	245.852
DMS synthesis	347.018	439.509	205.199	235.084	186.494	164.458	93.316	346.779	257.412	84.2906	559.525	125.044	491.678	135.695	210.354	178.88	163.31	231.843
DMSP demethylation	345.115	434.502	200.972	229.52	180.727	162.169	87.8239	344.617	256.289	81.4145	551.766	123.291	481.121	133.82	208.041	170.906	159.989	230.613
Oxidation of formaldehyde	434.292	367.531	265.537	326.605	205.146	180.337	102.904	366.696	292.195	127.469	452.394	129.768	283.805	170.671	131.719	100.051	114.574	199.053
Polysaccharide	252.36	322.035	267.606	196.497	119.285	114.01	98.6947	284.037	268.671	106.577	434.187	111.476	420.748	103.925	197.768	169.157	157.144	230.441
Cellulose	271.05	199.137	242.608	242.925	212.421	232.983	177.266	144.22	230.875	249.099	261.168	221.274	256.444	277.435	115.97	93.9882	113.833	161.613
Ancillary genes	138.7	274.87	183.368	205.324	178.634	155.037	104.749	245.012	190.684	109.897	342.047	99.6274	366.628	94.1385	273.024	232.874	208.162	219.714
Chitin	263.315	191.279	236.993	238.855	208.285	230.938	174.5	139.909	223.276	239.45	232.014	220.274	248.786	254.713	115.487	93.472	113.129	160.001
Beta-galactans	258.523	178.207	231.889	226.899	205.049	223.542	170.464	134.995	204.44	204.42	250.726	200.042	244.705	260.965	110.368	91.3753	109.048	152.318
Arabinan	257.083	181.344	229.776	227.067	203.02	222.801	169.576	136.52	215.408	210.628	228.907	201.397	243.957	240.69	110.322	91.0758	108.822	152.492
Beta-mannan	257.083	181.344	229.776	227.067	203.02	222.801	169.576	136.52	215.408	210.628	228.907	201.397	243.957	240.69	110.322	91.0758	108.822	152.492
Vitamin A	322.504	308.474	210.092	248.318	168.097	141.274	89.5615	324.235	276.362	81.9623	394.345	102.941	255.12	91.2381	92.0964	86.2485	73.8977	163.883
Arabinose	255.266	177.946	227.873	224.474	202.315	222.046	168.239	134.63	198.916	202.123	228.668	199.793	242.844	239.22	110.146	91.0235	108.776	152.265
S side-chain	171.942	270.992	165.966	146.138	137.655	104.772	90.2205	235.426	289.01	96.9548	305.42	88.4287	322.031	90.4738	236.058	189.282	198.042	175.662
Oxidation of merthane and C1 compounds	236.358	136.54	237.355	177.82	159.95	121.942	107.904	137.211	144.999	89.5728	274.379	122.933	238.865	100.109	145.01	96.386	117.783	148.008
Xylose-isomerase	194.944	101.846	140.759	162.859	138.177	188.057	121.401	68.9405	133.796	149.448	135.785	162.862	126.27	207.479	46.3433	44.8013	44.0254	97.1005
Alpha-galactans	189.518	153.566	129.756	136.822	109.561	100.303	75.7902	107.26	179.679	139.82	173.853	133.576	130.259	160.677	63.5465	71.5599	54.9666	99.911
Styrene	122.661	172.153	99.354	123.256	100.699	78.7427	62.3328	155.362	100.432	37.1545	194.721	92.1076	199.55	46.0292	71.9666	51.9867	56.8605	128.038
Plastics	89.1664	88.6066	78.1402	117.789	83.3621	61.0872	42.6316	122.023	96.8893	26.0257	169.349	65.1635	176.364	49.3596	85.2357	66.5004	61.2051	106.806
beta-amino acid	116.021	84.1809	55.0959	86.7271	44.4331	60.0954	24.3851	95.1797	60.3113	27.7922	161.99	52.1653	155.24	57.3197	51.7064	43.4301	40.4059	66.7852
Glycolipid	123.271	119.862	55.1304	48.5871	42.0319	25.6475	22.2663	96.5821	65.0512	6.30837	173.556	37.6929	115.452	31.1823	24.3722	19.9034	21.157	48.9502
Peptidoglycan	30.0164	65.7504	68.2679	42.9594	54.7576	51.8588	41.9	51.7387	60.3613	54.2312	64.9037	37.4119	108.051	46.2607	79.6175	54.0427	64.9686	56.8615
Galactose	35.9453	48.0346	42.5021	57.6924	43.7056	56.5653	36.8375	47.5094	39.7071	70.1481	76.6518	85.8009	37.6019	54.6562	47.2757	40.1067	33.1569	36.5407
Fucose	53.205	39.9091	52.1998	68.4326	50.6947	88.0375	57.3546	12.7423	35.6143	98.8081	22.0996	77.5065	17.1669	59.9252	22.8042	24.5664	41.8487	33.0194
Galacturonic acid	81.5945	68.9776	40.3878	29.1909	25.5065	19.3089	20.9037	63.8748	58.1906	25.0886	79.8124	35.0438	58.3988	39.9379	25.9351	17.4084	26.8764	32.7138
Vitamin K	47.6747	35.5783	37.6513	33.9566	35.1913	31.8763	61.0885	37.7943	20.0293	20.2315	31.9102	30.4182	43.5205	18.1134	20.0987	27.4352	21.8124	38.2622
Xylose-dehydratase	35.4844	25.4905	21.4171	37.1918	30.0114	29.5213	26.4061	35.3345	20.4861	48.4719	31.7613	33.577	28.2548	31.3499	15.6593	14.71	12.4039	14.6976
Disaccharide	36.9837	15.5155	28.0812	18.4228	17.6495	10.0823	20.2885	8.54134	47.4501	31.666	60.4882	11.95	47.1736	46.811	3.69416	3.95099	5.06476	17.2838
Polyketide	62.2828	25.2737	11.7205	20.6561	12.3855	15.966	8.01954	39.3521	22.636	18.3551	32.3566	16.7894	43.5246	10.1654	7.7945	5.81247	3.9033	19.3084
Mannose	22.5913	24.4764	20.0708	15.0937	12.1363	14.045	17.5184	12.6586	43.8597	21.3853	51.9514	16.1452	12.9688	22.2591	10.339	12.2346	10.4161	9.18938
Lipopolysaccharide	1.18572	1.66451	0.561213	1.11264	1.08211	0.141924	1.92488	1.60216	6.87328	3.27976	15.5829	8.85034	35.3154	3.44673	0.247008	0.285061	0.536125	0.921006
DMSP lyase	6.03843	1.77902	2.24382	3.29743	1.29785	1.02486	0.680904	2.86122	7.31189	6.05143	9.73273	1.88461	6.55608	3.40469	0.078402	0.269442	0.247638	5.32934
DMSP trasnport	0.165045	0.264636	0	0.302146	0.191081	1.32336	0	0.241866	14.9504	22.6508	1.82204	2.5284	0.139165	0.479633	0	0	0	0
Sucrose	1.21131	10.2344	0.746137	0.746394	0.382134	0	0	5.62598	15.386	0.863283	2.46485	1.93789	0.200812	3.34567	0	0	0	0.081745
DMS monooxgenase	0.046762	0.786574	2.03694	1.03464	1.62441	0.195567	0.78296	8.88192	1.07567	0.284237	1.7382	2.08057	5.76547	0.596567	0.494402	0.758541	1.06477	2.87055
Xylose-oxidoreductase	0	0	0.190321	0.460586	0.099425	0.093541	0.351591	0.039177	1.57455	0.902573	3.67359	2.01897	4.42578	0.808467	0.184666	0	0.038885	0.106066

## Sheet: NcycDB.profile
GeneID	GeneFamily	Type	PB1	PB2	PB3	PB4	PB5	PB6	PB7	SM1	SM2	SM3	SM4	SM5	SM6	SM7	LS1	LS2	LS3	LS4
768671.ThimaDRAFT_4419	narB	Assimilatory nitrate reduction	5.15496	1.48289	1.25327	0.79435	1.0912	0	0.900371	0.730941	0	0	1.15194	0	0.112961	0.052194	0	0	0	0.174611
1173027.Mic7113_0126	narB	Assimilatory nitrate reduction	0.955185	0	0	0	0	0	0	0.557691	0	0	0	0	0	0	0	0	0	0
768671.ThimaDRAFT_4419	narB	Assimilatory nitrate reduction	6.77072	1.58027	1.23222	0.378671	0.886907	0	1.04544	0.541112	0.090804	0.117362	1.17034	0.042423	0.177702	0.520016	0.085021	0	0	0.518851
420662.Mpe_A2319	narB	Assimilatory nitrate reduction	0.103924	4.08405	0.184231	0.101908	0.192487	0	0	0.212369	0.030546	0	0.101601	0.11417	0.079705	0	0	0.068115	0	1.02672
179408.Osc7112_5685	narB	Assimilatory nitrate reduction	0	1.74754	0	0	0	0	0	0	0	0	0	0	0	0	0.141031	0	0.111364	1.41756
292564.Cyagr_2444	narB	Assimilatory nitrate reduction	0	0.843812	0	0	0	0	0	0.12641	0	0	0.211669	0	0	0	0	0	0	0
292564.Cyagr_2444	narB	Assimilatory nitrate reduction	0	1.88351	0	0	0	0	0	0.56433	0	0	0.18899	0	0	0	0	0	0	0.458355
420662.Mpe_A2319	narB	Assimilatory nitrate reduction	0.330187	4.64189	0.200687	0.346909	0.314522	0	0.06179	0.330483	0.041594	0	0.7609	0.310919	0.162797	0.050147	0.038945	0.046375	0.082007	1.39803
420662.Mpe_A2319	narB	Assimilatory nitrate reduction	0.163315	3.18248	0.124078	0.034317	0	0.097573	0.061124	0.143028	0	0	0.102641	0.038446	0.053681	0.22323	0.038525	0.09175	0.040561	0.055319
118166.JH976537_gene4461	narB	Assimilatory nitrate reduction	0.24361	0.474719	0.064779	0.447907	0.101523	0	0.03989	0.826731	13.3452	0.485872	1.87555	0.20072	0.175161	0.161867	0	0	0	0
1229172.JQFA01000005_gene175	narB	Assimilatory nitrate reduction	0.486536	0.118513	0.064688	0.626189	0	0	0	0.798939	12.6561	1.38626	2.05128	0.150329	0	0	0	0	0	0
1487953.JMKF01000024_gene2388	narB	Assimilatory nitrate reduction	0	0.064315	0	0	0	0	0	0	1.74617	0.150459	0	0.054387	0	0	0	0	0	0
1163617.SCD_n02266	narB	Assimilatory nitrate reduction	0	0	0.062664	0.086656	0	0.369582	0	0	4.77936	0	0.518372	0.072812	0.304995	0	0.024321	0.202723	0	0
324602.Caur_1017	narB	Assimilatory nitrate reduction	0	0.069737	0	0	0	0	0	0	3.3134	0	0.05248	0	0	0	0	0	0	0
1229172.JQFA01000005_gene175	narB	Assimilatory nitrate reduction	0.614209	0.149612	0	0	0	0	0	0	8.80103	0.466673	1.80143	0	0	0	0	0	0	0
1048983.EL17_16325	narB	Assimilatory nitrate reduction	0	0	0	0	0	0	0	0	5.02407	0.1443	0	0.156482	0	0	0	0	0	0
thn:NK55_02245	narB	Assimilatory nitrate reduction	0	0	0	0	0	0	0	0	2.58125	0.209824	0	0	0	0	0	0	0	0
324602.Caur_1017	narB	Assimilatory nitrate reduction	0	0.531814	0	0	0	0	0	0	3.9306	0	0	0	0	0	0	0	0	0
925409.KI911562_gene348	narB	Assimilatory nitrate reduction	0.549514	1.40992	1.48071	5.01133	1.50635	6.35824	4.63097	1.28335	15.0858	1.60049	3.03535	19.9972	32.5994	6.3678	0.710793	0.738344	0.493601	6.23239
c586194b94fa6eb53b965a18e60b2b89	narB	Assimilatory nitrate reduction	0	0	0	0	0	0	0	0	1.23494	0	0	0	0	0	0	0	0	0
583355.Caka_0064	narB	Assimilatory nitrate reduction	0	0	0	0	0	0	0	0	0	1.31822	0	0	0	0	0.029843	0.106607	0	0
118168.MC7420_4377	narB	Assimilatory nitrate reduction	0	0	0	0	0	0	0	0	0	1.76647	0	0	0	0	0	0	0	0
1123393.KB891316_gene1598	narB	Assimilatory nitrate reduction	0	0.634812	3.62492	0.995194	5.51396	0.209601	1.60848	0.021946	0.044193	0	0.845204	0.041294	2.99817	0	1.53102	0.41882	0.740622	0.712997
1123393.KB891316_gene1598	narB	Assimilatory nitrate reduction	0.079696	0	3.10819	0.195375	0.265704	0.055551	0.313197	0.162859	0.023425	0.080737	0.038957	0.196995	0.122247	0.028242	0	0	0	0.062989
1123393.KB891316_gene1598	narB	Assimilatory nitrate reduction	0.22553	0	3.94096	1.51649	0.537074	0.269487	0.928508	0.592546	0	0.146877	0.236237	0.769838	1.03783	0	0	0.031675	0	0.381963
640081.Dsui_0508	narB	Assimilatory nitrate reduction	0	0.071631	0	0	0	0.230596	0	0.386312	0.09724	0.195504	0.916392	0.030287	1.18408	0	1.8513	2.34904	0.926647	0.958733
768671.ThimaDRAFT_4419	narB	Assimilatory nitrate reduction	0	0.538604	0	0	0.511935	0.192654	0.482752	0	0.243721	0	0.270215	0.075911	0.529955	0	8.2152	4.98181	6.88751	0.764575
A0A1V6FG19	narB	Assimilatory nitrate reduction	0	0.07685	0	0	0	0	0	0	0	0	0	0	0.816652	0	2.963	0.697899	1.16557	0.093508
1123393.KB891316_gene1598	narB	Assimilatory nitrate reduction	0	0.047193	0.257594	0.178111	0.161483	0.151925	0.031724	0	0	0	0.07103	0	0.807974	0	1.03975	1.00001	0.357885	0
159087.Daro_0814	narB	Assimilatory nitrate reduction	0	1.44043	0	0	0.264988	0	0	0	0.714879	0	0	0.039293	3.84042	0	21.2224	12.0495	9.92844	2.45937
768671.ThimaDRAFT_4419	narB	Assimilatory nitrate reduction	0.045295	0.838516	0.289065	0	1.35909	0.284145	0.059334	0.039668	0.439343	0	0.19927	0	1.61536	0	8.30209	4.85391	9.68587	2.25534
1304883.KI912532_gene1725	narB	Assimilatory nitrate reduction	0	0	0	0.043211	0	0	0	0.051456	0	0	0.04308	0	0	0	0.121273	0.086646	0.204293	3.65689
420662.Mpe_A2319	narB	Assimilatory nitrate reduction	0.125391	0.89594	0.311201	0.799229	0.603846	0.87401	0.438018	0.329447	0.036856	0	2.94211	0.172191	2.40424	0	0.034509	0.123278	0.072666	2.97311
324602.Caur_1017	narB	Assimilatory nitrate reduction	0.403432	0.327567	0	0	0.149447	0	0	2.23769	0	0	0.197207	0	0	0	0	0	0	0
324602.Caur_1017	narB	Assimilatory nitrate reduction	0.623046	0	0	0	0	0	0	1.50055	0	0	0.228419	0	0	0	0	0	0	0
292564.Cyagr_2444	narB	Assimilatory nitrate reduction	0.134061	1.82869	0	0	0.148984	0	0	2.52428	0.059107	0	0.491491	0	0.077114	0	0	0	0	0.158934
e0d2dae46dc38595fce50658e6481242	narB	Assimilatory nitrate reduction	0	0.314855	0	0	0	0	0	1.20278	0	0	0	0	0	0	0.133401	0.476551	0.070226	0.861981
1173264.KI913949_gene3079	narB	Assimilatory nitrate reduction	0	0.552901	0	0	0	0	0	2.82893	0	0	0	0	0	0	0	0	0	0.05175
292564.Cyagr_2444	narB	Assimilatory nitrate reduction	0	0.301361	0	0	0	0	0	2.03159	0.136368	0	0.226788	0	0	0	0	0	0	0.366684
292564.Cyagr_2444	narB	Assimilatory nitrate reduction	0	1.64166	0.044803	0	0.374489	0	0	2.69297	0.260001	0	1.35896	0	0	0	0.034778	0.124237	0.036616	0.19975
69042.WH5701_04740	narB	Assimilatory nitrate reduction	0	0.525506	0	0	0	0	0	1.48453	0	0	0	0	0	0	0	0	0.669769	1.00479
1173027.Mic7113_0126	narB	Assimilatory nitrate reduction	0	0.696215	0	0	0	0	0	2.62832	0.189024	0	0	0.117749	0	0	0	0	0	0.169425
864051.BurJ1DRAFT_3675	narB	Assimilatory nitrate reduction	0	0.059423	0.06487	0.717661	0	0.637658	0	0.21365	0	0	2.41481	0	0.631468	0	0.151062	0.119921	0.159047	0
768671.ThimaDRAFT_4419	narB	Assimilatory nitrate reduction	0.360848	0.546915	0.127938	0.058974	1.87141	0	0.105043	0	0	0	2.88104	0.06607	0.092251	0	0	0	0	0.332732
1157708.KB907450_gene6569	narB	Assimilatory nitrate reduction	0	0.267594	0.146061	0.471297	0.101738	1.05288	0.059961	0.160351	0.443988	0.139114	1.00688	1.65944	2.47499	0.194651	0.188961	0	0.03979	0.542661
1297863.APJF01000001_gene2270	narB	Assimilatory nitrate reduction	0.0958	0.093342	0.305693	0.493193	0.106464	1.1018	0.313735	0.209751	0.908112	0.109183	0.245854	2.54561	2.78285	0.662009	0	0.047093	0.041638	0.766629
1040987.AZUY01000021_gene1578	narB	Assimilatory nitrate reduction	0.239766	0.186891	0.127513	0.317404	0.186519	0.401096	0.659574	0.230981	1.31082	0.382564	0.77354	3.53619	2.95143	1.17254	0.098979	0	0.041684	0.454802
398525.KB900701_gene5692	narB	Assimilatory nitrate reduction	0.14629	0.190048	0.181534	0.358628	0.054191	0.458855	0.319388	0.085412	0.666481	0.11115	1.8235	2.85263	7.76969	0.596175	0	0.047941	0.084777	0.867158
1123393.KB891316_gene1598	narB	Assimilatory nitrate reduction	0	0.340934	0.93046	0.128672	0.145824	0.091462	0	0	0	0	1.02627	0.144153	4.12615	0.0465	0	0	0	0
1320556.AVBP01000001_gene4568	narB	Assimilatory nitrate reduction	0.048818	0.214045	0.103851	0.682162	0	0.612497	0.06395	0.085508	0.451996	0.204005	3.40054	0.884911	3.53821	0.596847	0.060459	0	0.063655	0.173627
338969.Rfer_2559	narB	Assimilatory nitrate reduction	0	1.7365	0	0.48546	1.10035	0	0.259406	0.057809	0	0	1.0648	0.435097	2.73379	0	0	0	0	0
1342301.JASD01000008_gene700	narB	Assimilatory nitrate reduction	0.235977	0.459843	0.313745	0.954518	0.327806	0.246723	0.309119	0.051666	0	0	1.90329	0.048608	1.62885	0.062718	0	0.058	0	0.279759
1123393.KB891316_gene1598	narB	Assimilatory nitrate reduction	0.104425	0.067831	1.77715	1.94559	2.01152	0	3.6934	0.45727	0.030694	0	0.153136	0.17208	0.240269	0	0	0	0	0.165067
768671.ThimaDRAFT_4419	narB	Assimilatory nitrate reduction	0	0	0.522197	0.10832	3.24632	0	0.064312	0	0.021646	0	0.071996	0	0	0	0	0	0	0
1123393.KB891316_gene1598	narB	Assimilatory nitrate reduction	0	0	0.657968	0	0.687455	0	0.540223	0	0	0	0	0	1.18609	0	0.340489	0	0.358486	0
334337314	narC	Assimilatory nitrate reduction	0	0	0.21323	0.688035	0	0	0	0	0.117849	1.72626	0	0.770821	0.076876	0.639376	0	0	0	0
106370.Francci3_3105	narC	Assimilatory nitrate reduction	0.335672	0.654118	0	0.987479	0	0	0.219858	0.440965	0	0	1.72288	0.41486	0.386169	0.356861	0.277142	0	0	0
15609333	narC	Assimilatory nitrate reduction	0	0.077272	0.042177	0.291632	0.088135	0.082919	0.051944	0.034728	0.419593	0.060257	3.37274	1.01284	2.91961	0.63235	0.065479	0.038985	0.03447	0.188043
316067.Geob_1346	narC	Assimilatory nitrate reduction	0	0	0	0.153846	0	0	0	0	0.092229	0.07947	0.153383	3.10243	0.481312	0	0	0	0	0
334337314	narC	Assimilatory nitrate reduction	0.075307	0	0.160201	0.775386	0.334761	0.393685	0.937169	0	0.033203	0.543573	0.276089	3.41268	0	0.280213	0	0	0	0
A0A159YZX1	nasA	Assimilatory nitrate reduction	9.91244	0	0.388439	0	0	0	0.205024	0.228452	0	0	0	0	0.060019	0.221856	0	0.051291	0	0.123701
A0A1V0RQH3	nasA	Assimilatory nitrate reduction	1.7918	0	0.095292	0	0	0	0	0	0.026333	0	0	0	0.034356	0	0	0	0	0.035404
F0Q6K5	nasA	Assimilatory nitrate reduction	0	2.56649	0.034167	0.188998	0.107096	1.07475	0.04208	0	0	0	0.188429	0.211739	0.258687	0.034151	0.132609	0.126326	0.111694	0
A0A1B3LWT1	nasA	Assimilatory nitrate reduction	0.749918	4.21906	3.24206	2.06378	1.90874	0.556437	0.475336	0.10593	0.277306	0.073521	1.84471	1.3155	11.4381	0.257179	0.099864	0.071349	0	0.659622
I3Z5Q4	nasA	Assimilatory nitrate reduction	0	0	0	0	0	0	0	0	2.38643	0.045695	0	0	0	0	0	0	0	0
A0A1V0RQH3	nasA	Assimilatory nitrate reduction	0	0	0	0	0	0	0	0	1.05332	0.056725	0	0	0	0	0	0	0	0
G4SU62	nasA	Assimilatory nitrate reduction	0	0	0	0	0	0	0	0	0	1.30452	0	0.047954	0	0	0	0	0	0
555779.Dthio_PD3229	nasA	Assimilatory nitrate reduction	0	0.213084	0	0	0.24304	2.74386	0.286482	0	0.192843	0	0	0	0	0.465001	0	0	0.190106	0
61e60605511c567820eff6bea3e304b1	nasA	Assimilatory nitrate reduction	0	0.747471	0.18133	0.188068	0.568368	0.623851	0.16749	0.037326	0.45098	0.032382	0.312503	0.245813	0.686438	5.30128	0.914897	1.17324	0.62982	1.41477
c01ccc71e31532f7b88bf0555de74228	nasA	Assimilatory nitrate reduction	0	0	11.1693	0.086774	0.393367	0	1.31376	0	0.05202	0	0	0.145823	0	0	0	0	0	0
c01ccc71e31532f7b88bf0555de74228	nasA	Assimilatory nitrate reduction	0.104425	0	8.03419	0.563197	1.54733	0.072787	2.50787	0.091454	0	0	0.051045	0.05736	0.640717	0	0	0	0	0.082533
c01ccc71e31532f7b88bf0555de74228	nasA	Assimilatory nitrate reduction	0	0.164623	0.770197	0.35503	0.77789	0.656141	0.126474	0	0	0	0.318565	0	1.86045	0	2.15225	0.996666	0.608467	0
697282.Mettu_1179	nasA	Assimilatory nitrate reduction	0	0.283158	0	0.213733	0	0	0.190347	0	0	0	0	0	0.083584	0	2.69935	0.714293	3.22096	0.344535
A0A090ALQ2	nasA	Assimilatory nitrate reduction	0	0	0	0	0	0	0	0	0	0	0	0	0	0	0	3.23039	0	0
A0A090ALQ2	nasA	Assimilatory nitrate reduction	0	0	0	0	0	0	0	0	0	0	0	0	0	0	0	3.98581	0	0
Q023D2	nasA	Assimilatory nitrate reduction	0	0	0	0.115385	0	0.164035	0	0	0	0	1.38045	0	0.180492	0	0	1.42677	0	0
c01ccc71e31532f7b88bf0555de74228	nasA	Assimilatory nitrate reduction	0	0.394305	1.07612	0.297628	2.02382	0.846238	2.38556	0	0	0	0.296732	0	1.16392	0	0.501187	0.198934	0	0.479774
A0A0M6ZL79	nasA	Assimilatory nitrate reduction	0	0.684912	0	0	1.87488	0	0.184167	0	0.123971	0	0	0	0.485219	0	9.16999	3.73195	6.96604	2.00009
c01ccc71e31532f7b88bf0555de74228	nasA	Assimilatory nitrate reduction	0.178933	0	0.190321	1.84234	0.397701	0.561245	0.234394	2.5073	0	0.067976	0.262399	0.589719	0	0	0	0	0	0.212131
F0Q6K5	nasA	Assimilatory nitrate reduction	0.099316	0.580605	0.211274	0.073042	0.055186	0.519194	0.06505	1.60912	0.218939	0	1.6749	0	1.4282	0.105585	0.122998	0.244105	0.043166	0.529842
A0A1B3LWT1	nasA	Assimilatory nitrate reduction	0.434756	1.01664	0.369942	0.639482	0.193261	0.545467	0	0.228452	0.076673	0.066065	3.57031	1.43285	2.30073	0.18488	0	0	0	0
A0A0F6Z1U3	nasA	Assimilatory nitrate reduction	0	0	0	0.164156	0	0	0.073097	0	0	0	0.204577	3.19539	2.15055	0.029662	0	0	0	0
A0A1P8R0P3	nasA	Assimilatory nitrate reduction	0	0	0	0	0	0.066775	0	0	0	0.048526	0	1.26294	0	0	0	0	0	0
c01ccc71e31532f7b88bf0555de74228	nasA	Assimilatory nitrate reduction	0.081804	0	0.31904	1.04282	0.484855	0.05702	0.28576	0.143286	0.072134	0.103591	0.319902	2.62867	0.533292	0.028989	0	0	0.047407	0.064655
092a7b8deea0e5170445113eae1554a7	nasA	Assimilatory nitrate reduction	0	0	0	0.047961	0	0	0	0	0	0	0.095633	0.591051	4.38889	0	0	0	0	0
092a7b8deea0e5170445113eae1554a7	nasA	Assimilatory nitrate reduction	0	0	0	0	0	0	0	0	0	0	0	0.156482	3.27735	0	0	0	0	0
A0A1B3LWT1	nasA	Assimilatory nitrate reduction	0.399094	1.4582	1.80411	1.76108	0.776159	0.208635	0.261398	0	0	0.075808	0.585259	0.739866	7.92002	0.318215	0	0	0	0.118285
092a7b8deea0e5170445113eae1554a7	nasA	Assimilatory nitrate reduction	0	0	0.069469	0.096067	0	0.136572	0.085556	0	0	0	0.287333	1.85655	2.1414	0	0	0	0	0
c01ccc71e31532f7b88bf0555de74228	nasA	Assimilatory nitrate reduction	0.118311	0.115275	0.817966	0.261034	0.723143	0	0.154982	0.103615	0	0	0.693995	0.438664	4.35548	0.188668	0	0	0	0
A0A0F6Z1U3	nasA	Assimilatory nitrate reduction	0	0	0	0.041252	0	0	0	0	0.148379	0.063926	0	0.09243	7.45301	0.029815	0	0	0	0
c01ccc71e31532f7b88bf0555de74228	nasA	Assimilatory nitrate reduction	0.044641	0	1.42447	0.393974	1.19064	0	2.22215	0.039096	0	0.067836	0.130929	0.294251	1.90019	0	0.184285	0.482774	0	0.476311
A0A1A9EXB5	nasA	Assimilatory nitrate reduction	0	0	0.29274	0	0.815625	0	6.60972	0	0	0	0.134535	0	0	0	0	0	0	0.217524
A0A068NSU2	nasA	Assimilatory nitrate reduction	0	0	0	0.191845	1.15956	0.545467	0	0.456903	0.230018	0.693685	3.63407	0	2.10066	0.554639	0.323054	0.128229	0	0
9fcc7d607223b15a2b08cc96fd37ef5e	nirA	Assimilatory nitrate reduction	1.54125	0	0	0	0	0	0	0.449933	0	0	0.215256	0	0	0	0	0	0	0
K9VP79	nirA	Assimilatory nitrate reduction	0	1.94228	0	0	0	0	0	0	0	0	0	0	0	0	0	0	0	0.919055
6477af329b7ce779028a762461e5af22	nirA	Assimilatory nitrate reduction	0	1.77912	0	0	0	0	0	0	0	0	0	0	0	0	0	0	0	1.03084
K9P9Z6	nirA	Assimilatory nitrate reduction	0.275556	2.83828	0	0	0	0	0	0.655033	0	0	0.577278	0	0.045287	0	0.032501	0	0	0.140007
A0A1U7J657	nirA	Assimilatory nitrate reduction	0.485445	0	0	0.571232	0	0	0	1.02035	8.13314	1.40159	2.42043	0.159991	0	0.309653	0	0	0	0
A0A1U7J657	nirA	Assimilatory nitrate reduction	0.382074	0	0	0	0	0	0	0.892305	16.1716	1.64502	1.6809	0.419741	0	0.135397	0	0	0	0
9fcc7d607223b15a2b08cc96fd37ef5e	nirA	Assimilatory nitrate reduction	0	0	0	0	0	0	0	0	3.06632	0.314536	0	0	0	0	0	0	0	0
A0A1U7J657	nirA	Assimilatory nitrate reduction	0	0	0	0	0	0	0	0.338598	1.7046	0	0	0	0	0	0	0	0	0
A0A1E5QVQ3	nirA	Assimilatory nitrate reduction	0	0	0	0	0	0	0	0	1.07558	0	0	0	0	0	0	0.049967	0	0
Q2JQ77	nirA	Assimilatory nitrate reduction	0	0	0	0	0	0	0	0	1.29305	0.065539	0	0	0	0	0	0	0	0
A0A1U7HL24	nirA	Assimilatory nitrate reduction	0	0	0	0	0	0	0	0	1.31665	0.2269	0	0	0	0	0	0	0	0
K9W6U1	nirA	Assimilatory nitrate reduction	0	0	0	0	0	0	0	0	0	1.07974	0	0	0	0	0	0	0	0
118168.MC7420_2722	nirA	Assimilatory nitrate reduction	0	0	0	0	0	0	0	0	0	1.49548	0	0	0	0	0	0	0	0
A0A0M9UC50	nirA	Assimilatory nitrate reduction	0	0	0	0.451719	0	0	0	0	0	1.05001	0.225179	0	0.176652	0.32649	0	0	0	0
B3QH93	nirA	Assimilatory nitrate reduction	0.036634	0	0	0	0	0	0	0	0	0.027835	0.161169	0	0.168581	0	0.030246	0	0	4.34313
497964.CfE428DRAFT_4917	nirA	Assimilatory nitrate reduction	0	0	0	0	0	0	0.057181	0.038229	0	0	0.448089	0	0.20087	0.046406	0	0	0	1.81124
320771.Cflav_PD3161	nirA	Assimilatory nitrate reduction	0	0	0	0	0	0	0	0	0	0	0.566969	0	0	0	0	0	0	0.91671
9fcc7d607223b15a2b08cc96fd37ef5e	nirA	Assimilatory nitrate reduction	1.62614	0.090538	0	0	0.206532	0	0	1.34277	0	0	0	0	0	0	0	0	0	0
K9P9Z6	nirA	Assimilatory nitrate reduction	0	1.198	0	0	0.415868	0	0	2.80911	0.094279	0	1.09754	0	0	0	0	0	0	0.76053
K9P9Z6	nirA	Assimilatory nitrate reduction	0	1.05039	0	0	0.299514	0	0	3.06846	0	0	0.790464	0	0.103352	0	0	0.26497	0	0.639035
dc96933dd9920db10d08989598625bee	nirA	Assimilatory nitrate reduction	0	0.271148	0	0	0.061853	0	0	1.99851	0	0	0.163241	0	0	0	0.183812	0.164159	0.725727	0.46189
9fcc7d607223b15a2b08cc96fd37ef5e	nirA	Assimilatory nitrate reduction	0	0	0	0	0	0	0	2.74336	0	0	0	0	0	0	0	0	0	0.4369
9fcc7d607223b15a2b08cc96fd37ef5e	nirA	Assimilatory nitrate reduction	0.089838	0.962856	0	0	0	0	0	2.67506	0	0	0.263488	0	0	0	0	0	0	0.106506
a0e4a9cf8e8809bce492518b1a7c568e	nirA	Assimilatory nitrate reduction	0	0	0	0.099209	0	0	0	0	0.029737	0	0.247276	1.80613	1.82347	0	0	0	0	0
A0A1Z9V658	nirA	Assimilatory nitrate reduction	0	0.215993	0.157194	0.32607	0.246358	0.463554	0.483988	0	1.59639	0.056144	0.433451	2.58757	2.38028	0.86414	0.091514	0.072648	0	0.876037
a0e4a9cf8e8809bce492518b1a7c568e	nirA	Assimilatory nitrate reduction	0	0	0	0.099364	0	0	0	0	0	0	0.148597	0.417449	4.08007	0	0	0	0	0
a0e4a9cf8e8809bce492518b1a7c568e	nirA	Assimilatory nitrate reduction	0	0	0	0	0	0	0	0	0.059661	0.07711	0	0.027873	6.57724	0	0	0	0	0
WP_342906293.1	amtB	Auxiliary	0.521707	0	0	0	0	0	0	0.913806	0	0	2.2952	0	4.20133	0.554639	1.93833	1.28228	2.04078	0.618503
A0A1I3QDU9	hcp	Auxiliary	0.497721	0.242475	0	0	0.276562	0	0	0	0	0	0	0	0	0	0	0	0	0
A0A1M4XWD7	hcp	Auxiliary	2.70636	1.70624	1.65097	0.878112	1.50381	0	1.98115	0.278845	0.175473	0.423352	0.466916	0.327923	0.091573	0.930856	0.03286	0.078257	0.034597	0.235918
A0A1G5S0V5	hcp	Auxiliary	2.96858	1.46549	0.757806	0.05822	0.395884	0	0.414796	0	0	0	0	0	0	0.04208	0	0	0.034407	2.06469
A0A1Y1CLN9	hcp	Auxiliary	2.34971	0.327059	0	0	0.186519	0	0	0	0	0	0	0	0	0	0	0	0	0
A0A1M6GQK1	hcp	Auxiliary	2.31413	0	0.083438	0.115385	0	0	0	0	0	0.208608	0	0.064634	0	0	0	0	0	0
A0A1G1CFZ7	hcp	Auxiliary	2.17454	1.10543	0.502814	1.59926	1.26083	0.790808	0.371551	0.082801	0.083369	0.28734	0.346619	0.233699	0.054384	0.251283	0.195149	0.046476	0.328743	0.840651
A0A1M4XWD7	hcp	Auxiliary	1.8573	1.39601	2.87861	1.7172	3.77426	1.55351	2.22445	0.092948	0.093586	0	0.778193	0.306061	0.671536	0.733402	0.175252	0	0.138386	0.251646
E4T2J3	hcp	Auxiliary	1.3305	0	1.67249	0.711647	0.537674	0	0	0.21186	0.85325	0	0.354752	0	0.695751	0	0	0	0	0
F9UFC5	hcp	Auxiliary	3.81778	1.46835	0.42745	0.591113	0.279129	0	0.197413	0.175977	0.044296	0.038168	0.736666	0	0.115582	0	0	0	0	0
A0A1V5Q0W9	hcp	Auxiliary	1.53758	0.44539	0.132604	0.183375	0.461822	0	0.217748	0.181972	0	0	0.121882	0	0	0	0	0	0	0.098533
A0A0S7BUV3	hcp	Auxiliary	3.19439	3.15085	0.503364	0	1.53394	0	0.464946	0	0	0	0.173499	0.064987	0.136109	0.461189	0	0	0	0
A0A1H2TT59	hcp	Auxiliary	5.97785	0.440505	1.12206	0.738891	0.446607	0.210087	0.921261	0.087988	0	0	0.368333	0	0.115582	0.747669	0	0.098775	0	0.595543
F6D3I3	hcp	Auxiliary	0.323147	0	0	0	0	0	0	0	0	0	0	0	0	0	0	0	0	0
A0A0S7YPM9	hcp	Auxiliary	1.06995	3.25015	1.47278	0.092576	0.909279	0.263219	0.24734	0.330723	0	0.143461	0.184595	0.259288	0.21722	0.802937	0.051964	0.123755	0.328265	2.16386
F6D3I3	hcp	Auxiliary	0	0.390654	0.426461	0.589745	0.891146	0.838403	0	0	0	0	0	0	0	0	0.331031	0	0	0.475331
A0A1J4SDL6	hcp	Auxiliary	0	0	0	0	0	0	0	0	0	0	0	0	0	0	0	0	0.342191	0.933378
H8I7H5	hcp	Auxiliary	0	1.24614	0.291505	0.268744	0.304569	1.14617	0.239339	0	0	0	0	0.22581	0	1.16545	0	0	0	0
A0A1V5Y144	hcp	Auxiliary	0	3.93535	0.399634	0	0.417543	0	0	0	0.124239	0.178419	0	0	0	0.04993	0.038776	0	0.040825	0
A0A1V4MY03	hcp	Auxiliary	0.230328	1.00988	0.489976	0	0.639918	0.240818	0.45258	0	0	0	0	0	0	0.489735	0	0.226446	0.100109	0.136531
A0A1V5CHT8	hcp	Auxiliary	0	1.00454	0	0	0	0	0	0.300976	0	0	0	0	0	0	0.851223	0.337872	0.298738	3.25941
A0A1V4YGG7	hcp	Auxiliary	0	0	0.852922	0	0.445573	0	0.525216	0.351139	0	0	0	0	0	0	0	0	0.348528	1.42599
A0A1G5S0V5	hcp	Auxiliary	0	4.38045	0	0	0	0	0.154982	0.207229	0	0	0	0	0	0	0.618648	0.310178	0.205689	0
V4JMW5	hcp	Auxiliary	0.312272	3.85395	0.166074	0	0.057839	0	0.136354	0	0	0	0	0	0	0	0	0	0	0.061702
C0QE88	hcp	Auxiliary	0.155762	2.42824	0.994052	1.14555	1.0386	3.90852	0.408082	0.272827	0	0	0.228419	0	0.358387	0	0.64301	0.765681	0.406198	0.553983
A0A1H2TT59	hcp	Auxiliary	0.643095	2.40194	0.570022	0.315309	0.17867	0	0.210607	0.093869	0	0.122155	1.10026	0.044156	0	0.113948	0	0.105376	0	0
F6D3I3	hcp	Auxiliary	0.458705	2.23467	0.39032	0.269883	0.509766	0.959189	0.120177	0	0	0	0	0	0	0.585192	0.227233	0.090195	0	0
A0A1G5S0V5	hcp	Auxiliary	0.086258	2.94158	0	0	0	0	0	0	0	0	0.063248	0	0.049617	0.137555	0	0	0	0.153394
A0A1F9P448	hcp	Auxiliary	0.457999	3.97565	0.575722	0.67367	0.694065	0.17413	0.109083	0.291715	0	0	0	0	0.0479	0.044264	0.068753	0.163738	0.5429	1.82637
A0A223ZH18	hcp	Auxiliary	0	0.796049	0	0	0	0	0	0	0	0	0	0	0	0	0	0	0	0
E1YLA6	hcp	Auxiliary	0.060309	0.881419	0.128295	0.088708	1.07235	1.38722	0.474012	0	0.05318	0	0.088441	0.049691	0.208144	0.961736	0	0.059292	0	0.142997
C7LX47	hcp	Auxiliary	0.969441	0.747781	0.515572	0.475317	0.134669	0.168932	0.105827	0.283007	3.4906	0.214835	0.059236	0.465944	0.23235	0.128829	0.03335	0	0	0.574654
V4JMW5	hcp	Auxiliary	0.122321	0.238365	0	0.089961	0.203906	0	0	0.107127	7.22671	4.32167	1.16597	0.201571	0.070361	0.065021	0	0	0	0
F6D3I3	hcp	Auxiliary	0	0	0	0	0	0	0	0	1.06064	0	0	0	0	0	0	0	0	0
G2E7N5	hcp	Auxiliary	0.75003	0.292314	0	0	0.111136	0	0	0	3.9682	0	0	0	0	0	0	0.049159	0	0
E1YLA6	hcp	Auxiliary	0	0	0	0	0	0	0.36562	0	1.61732	0	0.233888	0.394232	2.61464	0	0.164601	0.039201	0.207962	0
F6D3I3	hcp	Auxiliary	0.373291	0	0	0	0	0	0	0	3.29163	0	0	0.307569	0	0	0	0	0	0
A0A0U5J2R2	hcp	Auxiliary	0.653042	0.832065	0.587744	0.295556	0.223303	0	0.065804	0.439942	4.2081	0.419844	0.441999	0.165559	0	0.480645	0	0.049387	0	0.476434
A0A1I3T229	hcp	Auxiliary	0.129259	0.314855	0.412458	0.380253	0.071824	0	0.169324	0.056601	3.41937	0.392841	0	0.372755	0	0.343545	0	0	0	0
B2GM67	hcp	Auxiliary	0	0	0	0	0	0	0.133782	0	1.62097	0.155191	0.299531	0	0	0	0	0	0	0
A0A1M6TMV6	hcp	Auxiliary	0	0	0	0	0	0	0	0	0.140637	2.78715	0.175416	0.558495	0	0	0	0	0	0
1ba6a278041aaa677eced8219607536f	hcp	Auxiliary	0	0	0.255876	0	0	0	0	0	4.87893	3.65561	0	0.396422	0	0	0	0	0	0
A0A0S7BUV3	hcp	Auxiliary	0	0	0	0	0	0	0	0	0	1.37085	0	0.433587	0	0	0	0	0	0
F6D3I3	hcp	Auxiliary	0	0	0	0	0	0	0	0	0	3.7542	0.263488	0.222062	0	0	0	0	0	0
A0A0F2R4A4	hcp	Auxiliary	0	0	0.052102	0	0	0.204859	0	0	0	1.6748	0.071833	0.403597	0	0.104152	0	0	0	0
A0A0S7BUV3	hcp	Auxiliary	0	0	0	0.057588	0.04351	0	0	0	0.069047	5.50324	0	0.161293	0	0	0	0	0	0
A0A0S7BUV3	hcp	Auxiliary	0	0	0	0.057797	0	0	0	0	0	2.65712	0.115246	0.874143	0	0	0	0	0	0
A0A1V5Q0W9	hcp	Auxiliary	0	0	0.040904	0	0	0	0	0	0	3.30173	0	1.90114	0.088483	0	0	0	0	0
A0A1G0ZCC0	hcp	Auxiliary	0	0	0	0	0	0	0	0	0	1.2654	0	0.171529	0	0	0	0	0	0
B4VNA6	hcp	Auxiliary	0	0	0	0	0	0	0	0	0	2.22952	0	0	0	0	0	0	0	0
F6D3I3	hcp	Auxiliary	0	0	0	0	0	0	0	0	0	2.03929	0	0	0	0	0	0	0	0
F6D3I3	hcp	Auxiliary	0	0	0	0	0	0	0	0	0	0.304634	0	0	0	0	0	0	0	0
E4T2J3	hcp	Auxiliary	0	0	0	0	0	0	0	0	0.238643	1.64502	0	0	0	0	0	0	0	0
A0A1G6KXG4	hcp	Auxiliary	0.250299	0	0	0.552246	0	0	0	0	0	1.99685	0	2.47477	0	0	0	0	0	0
A0A1F3GEK8	hcp	Auxiliary	0	0	0	0	0	0	0	0	0	1.69341	0	0	0	0	0	0	0	0
A0A1V6D1J3	hcp	Auxiliary	0	0	0	0	0	0	0	0	0	1.72698	0.451961	7.64982	0	0	0	0	0	0
A0A1V5Q0W9	hcp	Auxiliary	0.28488	0.485747	0.075753	0	0.237443	0	0	0	0	1.35282	0	0.176043	0	0	0	0	0	0
A0A1G6KXG4	hcp	Auxiliary	0	0	0	0	0	0	0	0	0.694235	0.299095	0	0	0	0	0	0	0	0
A0A1F3GK43	hcp	Auxiliary	0	0	0	0.086539	0	0	0	0	0.051879	2.77151	0.172556	0.43628	0	0	0	0	0	0
A0A1F9BG99	hcp	Auxiliary	0	0	0	0.058649	0	0	0	0	0	9.02794	0.116944	4.9279	0	0	0	0	0	0
A0A0S7BUV3	hcp	Auxiliary	0	0	0	0	0	0	0	0	0.069298	2.71683	0.057623	1.3274	0.045205	0	0	0	0	0
U6RHT4	hcp	Auxiliary	0	0	0	0	0	0	0	0	0	1.58175	0	0.171529	0	0	0	0	0	0
F6D3I3	hcp	Auxiliary	0	0	0	0	0	0	0	0	0	0.620764	0	0	0	0	0	0	0	0
A0A0S7BUV3	hcp	Auxiliary	0.039365	0.07671	0	0.057902	0.087494	0	0	0	0.034712	2.39276	0	0	0	0	0	0	0	0
B4VNA6	hcp	Auxiliary	0	0	0	0	0	0	0	0.068951	0	1.10665	0.115456	0	0	0	0	0	0	0
G4E4K2	hcp	Auxiliary	0	0	0	0	0	0	0	0	0	2.98066	0	0	0	0	0	0	0	0
S7V7B3	hcp	Auxiliary	0	0	0	0	0.088622	0.166754	0.104463	0	0	7.24053	0.116944	4.07373	0	0.084779	0.03292	0	0	0
A0A1W9TBJ1	hcp	Auxiliary	0.07873	0.07671	0.167483	0.579022	0.131241	0	0.206267	0	0.069424	3.4695	0.115456	0.908167	0.045287	0.12555	0.097504	0	0	0
A0A0S7BUV3	hcp	Auxiliary	0	0	0	0	0	0	0	0	0	5.4735	0	0.161293	0	0	0	0	0	0
A0A0F2R4A4	hcp	Auxiliary	0.119839	0.155685	0.084977	0	0.133179	0.083531	0	0.069969	0.035224	4.21879	0	0.296219	0	0.127403	0.032981	0.078546	0.034724	0
X5DGC1	hcp	Auxiliary	0	0	0.041795	0	0	0	0	0	0	4.12002	0	0.129503	0	0	0	0	0	0
E1YLA6	hcp	Auxiliary	0	0.139704	0.152509	0	0.159344	0	0.375652	0.125573	0.252867	2.0699	0	1.29953	0	0	0.118382	0.140966	0	0.169986
A0A1E7IF69	hcp	Auxiliary	0	0	0	0	0	0	0	0	0	0.620764	0	0	0	0	0	0	0	0
A0A1M4XWD7	hcp	Auxiliary	0.039799	0.077556	0.888983	0.409786	0.398067	0.332895	0	0	0.175473	3.93112	0.116729	0.360715	0.228933	0.126935	0	0	0	0
V7IB69	hcp	Auxiliary	0	0	0	0.222701	0	0.105533	0	0	0	2.03231	0.22203	1.2059	0	0.321924	0	0	0	0
P31101	hcp	Auxiliary	0	0	0	0	0	0	0	0	0	3.20838	0	1.83451	0	0.081622	0	0	0	0
A0A0U5J2R2	hcp	Auxiliary	0.100468	0.58734	0.106863	0.665002	0.446607	0	0	0.263965	0.088592	2.09922	0.294666	0.04139	0	0	0	0	0	0
A0A1M6GQK1	hcp	Auxiliary	0	0	0.055491	0	0	0	0	0	0	1.94232	0.076507	0.085971	0	0	0	0	0	0
A0A1M7UAA5	hcp	Auxiliary	0	0	0	0	0	0	0	0	0	0.342713	0	0	0	0	0	0	0	0
L0GZ65	hcp	Auxiliary	0	0	0	0	0	0	0	0	0	0.261115	0	0	0	0	0	0	0	0
A0A0S8D423	hcp	Auxiliary	0	0	0	0	0	0	0	0.06984	0.140637	1.45416	0	1.08414	0	0.890181	0.098761	0.039201	0.103981	0
A0A1V6D1J3	hcp	Auxiliary	0	0	0	0	0	0	0	0	0	1.13125	0	0.920063	0	0	0	0	0	0
F6D3I3	hcp	Auxiliary	0	0	0	0	0	0	0	0	0	1.30854	0	0	0	0	0	0	0	0
A0A117SIG6	hcp	Auxiliary	0	0	0	0	0	0.242106	0	0	0	1.93532	0	0.381583	0	0	0	0	0	0
A0A0S7BUV3	hcp	Auxiliary	0.117455	0	0	0	0	0	0	0	0.034523	2.73675	0	0	0	0.041623	0	0	0	0
E1YLA6	hcp	Auxiliary	0	0	0	0	0	1.24038	0.388516	0	0	0	0	0	0	0	0	0	0	0
A0A1J5E602	hcp	Auxiliary	0	0.077699	0.424105	0	0.753289	5.75302	1.61918	0	0.070318	0	0.116944	0.065705	0.137613	0.296727	0	0	0	0.141812
11016060f1a570f8ccaa1a095c67a09d	hcp	Auxiliary	0	0	0	0.732097	0	2.08155	0	0	0	0	0	0	0.572595	0	0	0	0	0
A0A0S8D423	hcp	Auxiliary	0	0.03885	0.381694	0.703784	0.3988	6.67016	0.574546	0.10476	0.035159	0.242361	0.116944	0.262821	0.229354	0.423896	0.230442	0.156802	0.138641	0.236353
A0A1M4XWD7	hcp	Auxiliary	2.00547	1.0767	2.35077	1.86622	3.59322	3.85126	2.41262	0.107532	0.072179	0	0	0	0.235424	0.391603	0.202749	0.20119	0.498086	0.921909
A0A1F9DLY3	hcp	Auxiliary	0	0.201291	0.131845	0.425426	0.642849	5.96162	0.81188	0	0	0.125574	0.181776	0.306395	0.095068	0.527119	0.102342	0.446842	0.466921	0.097969
R5DUN9	hcp	Auxiliary	0	0	0.404015	0.558705	0.844243	1.58855	0.497573	0	0	0	0	0.312965	0	0	0.313608	0	0	0
A0A1G1CFZ7	hcp	Auxiliary	0.504813	0.874417	1.13355	0.247509	0.436338	4.92616	1.17561	0.049123	0.09892	0	0.082255	0.64701	0.645282	0.059631	0.32417	0.11029	0.341305	1.19695
A0A1F9P448	hcp	Auxiliary	0.877199	1.04894	0.381694	0.293243	0.7976	8.50446	0.626778	0	0.246115	0	0.350832	0	0.917418	0.04239	0	0.039201	0	0
A0A1V4YGG7	hcp	Auxiliary	0	0	0	0	0	3.69582	0	0	0	0	0	0	0	0	0	0	0	0
A0A1V4YGG7	hcp	Auxiliary	0	0	0	0	0	3.41689	0	0	0	0	0	0	0	0	0	0	0	0
A0A1V4YGG7	hcp	Auxiliary	0	0	0	0	0	2.56266	0	0	0	0	0	0	0	0	0	0	0	0
A0A1V6BF62	hcp	Auxiliary	1.77466	0.115275	5.11753	3.0164	2.76109	8.74138	2.78967	0	0.20865	0.059928	0.115666	0.292443	0.771283	0.083853	0	0	0.23997	2.05717
A0A1G1FCI9	hcp	Auxiliary	0	0	0	0.324961	0	0.923954	0.289405	0	0	0	0	0	0	0.234873	0	0	0	0
A0A1W9ML94	hcp	Auxiliary	0.656086	1.03878	0.566999	0.060315	0.41013	6.51668	0.590869	0.215471	0.289265	0	0.240533	0.371646	0.377392	0.435938	0.609398	0.362828	0.21387	0.291681
5b439f1500c3ea3670c649d2a509aadb	hcp	Auxiliary	0	0	0.974767	1.34799	0.127307	2.63498	1.80074	0	0	0	0.167991	0.188772	0.131788	2.07036	0	0	0	0
E1YLA6	hcp	Auxiliary	0	0	0	0.228288	0.4312	3.24543	0.609929	0	0.307927	0	0.455201	0.415604	2.76754	0	0.384423	0.495909	0.202371	0
A0A0L6JM64	hcp	Auxiliary	0	0.691649	0	0.522069	0.197221	2.59767	1.74355	0	0	0.134838	0.130124	0	0.102082	1.60368	0	0	0	0
F6D3I3	hcp	Auxiliary	0	0	0	0	0	0.823159	0	0	0	0	0	0	0	0.418501	0	0	0	0
A0A1V6BF62	hcp	Auxiliary	1.15381	0.925813	0.288763	0.798651	0.678835	1.27732	3.11178	0	0.359087	0	0	0.167765	0.312325	3.67992	0	0	0	0.402318
A0A1V4YGG7	hcp	Auxiliary	0.400942	0.390654	0.426461	0	1.78229	0	0	0.702277	0.353546	0	0	0	0.461257	1.705	0.662062	1.18255	0	0
A0A1J5E602	hcp	Auxiliary	0	0	0	0.12155	0.091836	0.864003	0.324752	0.072372	0.582946	0.062787	1.09066	0.476614	0.475341	2.6356	0.136456	1.13742	0.071834	0.195938
A0A1V6J9P2	hcp	Auxiliary	0	0.390654	0	0	0	0	0	0	0	0.304634	0	0	0	0.426251	0	0.788368	0	0
I4C6K8	hcp	Auxiliary	0.052678	0	0	0.154969	0	0.771086	0.138013	0	0	0	0	0.086808	0.363619	3.47223	0	0	0	0
A0A1I3PKE3	hcp	Auxiliary	0.386622	0.904084	0.164492	0	0.687455	0.161692	0	0.541757	0.545471	0.058751	3.28842	0.063711	2.04601	4.27468	0.38305	0	0	0.275013
A0A1V4YGG7	hcp	Auxiliary	0	0	0	0.589745	0	0	0	0	0	0	0	0	0	0	0	0	0	0
A0A1V5Q0W9	hcp	Auxiliary	0.175311	0	0.233086	1.22485	0.633182	0.549883	0.401886	0.153534	0.23188	0.0333	0.385631	0.036111	0.302525	2.56268	0	0	0.076196	0.259796
X5DGC1	hcp	Auxiliary	0.079162	0.308524	0.084201	2.91099	0	0	0	0	0	0	0	0	0	3.703	0	0	0	0
E1YLA6	hcp	Auxiliary	0	0	0	0.175946	0.044311	0.833771	0.104463	0	0.070318	0	0.058472	0.197116	0.321096	2.24665	0	0.039201	0.03466	0
A0A1G5S0V5	hcp	Auxiliary	0.078874	0	0.629204	2.43632	0.131481	2.14411	1.39484	0	0	0.029964	0.173499	0.129974	0.181478	7.966	0	0	0	0
A0A1F9DLY3	hcp	Auxiliary	0.104341	0.203328	0.332948	0	0.173934	2.07277	0.546731	0	0	0.039639	0.688561	0	0	3.21691	0.086148	0	0.453506	0.371102
A0A1F9M729	hcp	Auxiliary	0.078162	0.304625	0	0.229937	0	0.653772	0	0	0.6203	0.772033	0	0.579606	0.719361	5.81671	0	0	0	0
A0A1F9A219	hcp	Auxiliary	0	0.271947	0.212052	0	0.3988	0.166754	0.313389	0.03492	0.316433	0	0	0	0.50458	4.02701	0.197521	0.744812	0.450583	0.709058
A0A1F9A219	hcp	Auxiliary	0	0	0	0.221154	0	0.314401	0	0.065838	0.198869	0.057119	0.661464	0.185823	0.778372	4.87524	0.868957	0.443457	0.522792	0
P31101	hcp	Auxiliary	0.479608	0.934602	0.145752	0	1.67513	0.143271	0.179504	0.780061	0.422912	0	1.70809	0.112905	2.44349	4.00622	0.113137	0	0	0.162455
A0A1F9MNN4	hcp	Auxiliary	0.055232	0.484331	0	0.487442	0	1.27044	0.072351	0.145113	1.31497	0.923228	0.404978	1.45624	3.24057	9.62979	0.045601	0.054301	0	0.196438
A0A1V5FWH3	hcp	Auxiliary	0	0	0	0	0	0	0	0	0	0	0	0	0	0.469746	0	0	0	0
A0A1F9P448	hcp	Auxiliary	0.091161	0.044411	1.30901	2.14543	0.557201	6.86255	3.58253	0	0.361733	0.17316	2.87424	2.2909	1.99263	7.07486	0.489229	0.761812	0.871687	0.864602
A0A0F2R4A4	hcp	Auxiliary	0.402005	0.447646	0.122169	0.337891	0.446755	3.60269	0.45138	0.201183	0.202562	0.087269	0.50531	0.141955	0	3.66327	0	0	0	0.068085
A0A1V5FWI2	hcp	Auxiliary	0.115164	0.056105	0	0	0	0	0	0	0	0	0	0	0	2.14259	0	0	0	0
A0A1F9DLY3	hcp	Auxiliary	0	0	0	0	0.113495	4.69822	0.267563	0	0.270162	0.077595	0.299531	0	0	3.04005	0	0	0.266328	0
F6D3I3	hcp	Auxiliary	0	0	0.426461	0	0	0	0	0	0	0	0	0	0.461257	2.13125	0	0	0	0
A0A1V4TYC5	hcp	Auxiliary	0	0.398025	1.73803	0	0.113495	0	0	0	0	0	0	0	0	0	0	0	0	0.24215
S7V7B3	hcp	Auxiliary	0.039873	0	2.16293	0	0.531733	0.083377	7.67803	0.03492	0.140637	0	0.643192	0.065705	1.69722	0	0.03292	0	0	0
A0A1F9DLY3	hcp	Auxiliary	0	0.090151	2.90321	0.27219	1.85084	0.193478	1.63625	0.445676	0	0	0	0.038118	0.106444	0	0.076392	0	0.241289	0.054846
A0A1G5S0V5	hcp	Auxiliary	0.467621	0.273373	1.59163	0	0.41574	0	0.061256	0	0	0	0	0	0	0.745709	0	0	0	0
A0A1J5I4C3	hcp	Auxiliary	0	0	1.89126	0	0.6393	0	2.74026	0.229003	0	0	0	0.043089	0	0	0	0.257076	0.136381	0.371998
A0A1V4YGG7	hcp	Auxiliary	0.849053	1.32363	1.62557	1.49865	1.13228	0.177544	0	0	0	0	0	0.069957	0	0	0	0	0	0.100658
A0A0S7BUV3	hcp	Auxiliary	1.06286	1.95611	2.51224	1.15804	3.23729	0.987791	2.26893	0	0	0	0.115456	0	0.090574	0	0	0.038702	0	1.86675
E1YLA6	hcp	Auxiliary	0.268955	0.39308	2.86073	0.989013	1.94281	0.84361	1.93775	0.824412	0.237161	0	0.394414	0.443205	0	0	0.111029	0.132211	0.116898	0.797139
A0A1V5XGI2	hcp	Auxiliary	0	0	1.12887	0	0.943566	3.99474	1.11222	0	0	0	0	0	0.244195	0	0	0	0	0
A0A0S8D423	hcp	Auxiliary	0.279109	0	2.16293	0.058649	1.37364	0.250131	4.07406	0	0.035159	0.030295	0	0.065705	0.183484	0.04239	0.03292	0.117602	0	1.32357
A0A0S7BUV3	hcp	Auxiliary	0.907049	0.192125	6.58567	3.13241	7.80118	0	1.65314	0.207229	0.2782	0.14982	0.346998	0.682366	2.22311	0.083853	0.227923	0	0.822755	1.07534
A0A1T5H8D0	hcp	Auxiliary	0.123016	0	2.22438	1.6285	0.888614	1.15757	2.57834	0	0	0	0.450998	0.304074	0.141522	1.37321	0	0	0	0
A0A1V5A058	hcp	Auxiliary	0	0.039065	0	0.058974	0.044557	0.08384	0	0	0	0	0	0	0	0	3.04549	0.078837	1.11529	0.095066
A0A0S7YPM9	hcp	Auxiliary	0.039946	0.077842	0.212444	0.176271	1.02104	0.167062	1.09888	0.139937	0.105672	0	0.234319	0.032913	0	0	3.23213	3.14183	3.33352	0.047358
S7V7B3	hcp	Auxiliary	0.518345	5.98283	0.593746	0.938378	1.94969	0.166754	0.992398	1.92059	0	0	0.29236	0	0.045871	0.084779	3.32494	1.84243	2.25292	5.90881
A0A081C7U7	hcp	Auxiliary	0	0	0	0	0	0	0	0.249493	1.08855	0	0	0	0.109245	0	1.33284	0.093359	0	0
A0A1V4RY73	hcp	Auxiliary	0.156042	0	1.74273	0	0.563589	0.326297	1.37976	0	0.137596	0	0.114415	0.064285	0	0	2.31901	4.29554	2.74678	0.323739
A0A081C7U7	hcp	Auxiliary	0	0	0	0	0	0	0	0.201718	0.203101	0.350005	0	0	0	0	0.760667	0	0	0
F6D3I3	hcp	Auxiliary	0	0	0	0	0	0	0	0	0	0	0	0	0	0	0.331031	0	0	0
A0A1F9F0A5	hcp	Auxiliary	0	0	0.041344	0.114349	0.086395	0.812814	0.152756	0.068084	0.068551	0	0.342014	0.096081	0.268308	0.247945	2.56742	3.55402	0.777149	0.875565
A0A0S8D423	hcp	Auxiliary	0.079745	0	1.6116	0.586486	0.7976	1.58416	1.61918	0	0.281274	0	0	0	0.045871	0	7.50581	9.32975	6.51613	0.661787
I4C6K8	hcp	Auxiliary	0.079745	0	0.254463	0.527838	1.37364	0	1.09686	0.384118	0.070318	0	0	0	0	0	2.86406	2.70484	3.81263	0.094541
F6D3I3	hcp	Auxiliary	0	0	0	0	0	0	0	0	0	0	0	0	0	0	0.357514	0	0	0
A0A223ZH18	hcp	Auxiliary	0	0	0	0	0	0	0	0	0	0	0	0	0	0	0.662062	0.394184	0.697056	0
B8FAU8	hcp	Auxiliary	0.162179	0.55306	0.172501	0.059637	0.270348	0	0.106224	0.071017	0.071504	0.154028	0	0.033406	0.279864	0.043104	1.6068	2.83015	0.493422	0.096134
A0A1V4YGG7	hcp	Auxiliary	0	0	0	0	0	0	0	0	0	0	0	0	0	0	0.073261	2.00646	0.539933	0
A0A1J4SDL6	hcp	Auxiliary	0.039799	0	0.16933	0.058541	0	0.083224	0.364948	0.034856	0.070189	0	0	0.032792	0.045787	0.084623	0.854352	1.9173	0.691931	0.094367
A0A1V6GJU6	hcp	Auxiliary	0.386622	0.847579	0.719653	0.284341	0.537074	1.21269	0.633073	0.253948	0.08523	0	0.141742	0.079638	0.333588	0.719298	0.638417	1.33037	0.25206	0.687533
A0LNW5	hcp	Auxiliary	0.090212	0	1.39133	0	0.200508	0.565922	1.94987	0	0.039774	0	0.198439	0.074329	0.207566	0	1.4524	2.12859	1.52917	0.160424
A0A1G3AF83	hcp	Auxiliary	0	0.411616	0.112336	0	0	0	0	0.36998	0.186258	0	0	0.087019	0.121502	0	1.56957	2.49201	2.57061	0.250418
A0A1W9ML94	hcp	Auxiliary	0.039799	0.116334	1.73563	0.292704	0.973052	0.083224	2.24182	0.139423	0.175473	0	0.058365	0	0	0.423116	1.44583	1.60427	2.42176	0.566203
S7V7B3	hcp	Auxiliary	0	0	0.213626	0.118168	0	1.59592	0.420953	0	0	0	0.412341	0	0.184845	0	0.762784	1.61915	0.349175	0
P31101	hcp	Auxiliary	0	0	0.430446	0	0.674606	0	0	0	0	0	0	0	0	0	0.334125	0.795736	0.175893	0
A0A1F9F0A5	hcp	Auxiliary	0	0	0.505204	0.232879	0.351897	0.165535	0.414796	0	0	0	0	0.065225	0.091071	0.04208	0.326795	1.28416	0.447288	0.656948
A0LNW5	hcp	Auxiliary	0	0	0	0	0	0	0	0	0	0	0	0	0	0	0.096625	1.15059	0	0
A0LNW5	hcp	Auxiliary	0.358854	1.94248	1.78124	0	2.08262	0	1.56694	0.314279	0.070318	0.030295	0.116944	0.131411	0.045871	0.084779	0.757165	0.548809	2.04495	6.38152
A0A1G3AF83	hcp	Auxiliary	0.755262	1.41044	0.870278	0.462881	1.32895	1.05288	0.24734	0.551206	0.554985	0.191282	0	0.20743	0.144813	1.07058	4.05321	3.3414	5.03339	1.26847
A0A1I3PKE3	hcp	Auxiliary	0.312648	0.609251	1.66274	0.172452	2.51902	0.408608	2.96927	0	0.172306	0.029694	0	0.096601	0.269761	0.498575	1.58106	1.34478	3.49912	1.25096
efa074bb65f3a59917ff88f5d7422a32	hcp	Auxiliary	0	0.684172	0	0	0	0	0	0	0.068798	0	0	0	0.134637	0	0.708585	0.230118	2.03465	1.10996
A0A1F9F0A5	hcp	Auxiliary	0	0	1.56048	0.130785	0.197626	1.11557	0.931801	0	0.235213	0	0.195587	0.256413	0.255728	0	1.61505	2.31654	2.89844	0.052706
F6D3I3	hcp	Auxiliary	0	0	0	0	0	0	0	0	0.360216	0	0	0	0	1.73717	0	0.401621	0.355104	0.4843
A0A1W9ML94	hcp	Auxiliary	0.358194	1.31846	0.50799	0.117082	0.707675	0.582566	0.834167	0.906247	0.210568	0	0.233458	0.098377	0.778372	0.25387	4.76466	2.89551	3.11369	14.1079
A0LNW5	hcp	Auxiliary	0.167511	0.24482	0.13363	0.431187	0.186158	0	0	0	0	0	0	0.103514	0.048178	0.044521	0.795243	0	0.400437	2.92922
A0A0F2R4A4	hcp	Auxiliary	0	0.225217	0.327813	0	0.256878	0	0.100931	0	0.135882	0	0.225981	0.063484	0	0.737216	0.127229	0.303003	0.736746	1.00479
40ea0a588243b4007fdd2bada9b059d8	hcp	Auxiliary	0.455807	0.629158	0.282811	0.446964	0	0.397138	0.099515	1.03124	0.401926	0.08658	0.668427	0.093889	0.131094	0.363435	0.188165	0.112031	0.330185	2.61182
A0A1V6BF62	hcp	Auxiliary	0.077324	0	0.740214	0.113736	1.03118	0	0	0	0	0	0	0	0	0	0	0.076021	0.268865	2.8418
A0A1V5CQC3	hcp	Auxiliary	0	0	0.343715	0	0.897796	0	0.423309	0.707518	0	0.245526	0.236942	0.133127	0	0	0.133401	0	0	2.10706
A0A1F9DLY3	hcp	Auxiliary	0	0	0.564433	0	0.589729	0.44386	0.695139	0	0	0	0	0	0	0	0	0	0.184515	1.88735
A0A1V6C541	hcp	Auxiliary	0.054263	0.475834	0.404015	0	1.32667	0	0.071082	0	0	0	0	0	0	0	0.268807	0	0.094338	2.76621
A0A1I3PKE3	hcp	Auxiliary	0.624169	7.86798	2.69708	0.860708	2.99136	0.978892	2.75952	1.70824	0.171995	0	0.400454	0.064285	2.64787	0.373257	3.57513	3.95036	3.22153	17.4819
A0A1F3PGR4	hcp	Auxiliary	0	0	0	0.290038	0	0	0	0.241767	0.521625	0.329604	0.751828	1.36473	0.090739	0.293484	0	0	0.068563	4.06759
A0A1W9ML94	hcp	Auxiliary	0.039799	1.39601	0.33866	0.234163	0.973052	0	0.260677	2.26562	0.140378	0	0	0.163961	1.51096	0.25387	3.87744	3.59983	3.21748	2.92538
W9VAU1	hcp	Auxiliary	0	0.196235	0	0	0	0.105288	0	4.01278	0.044399	0	0.073838	0	0	0	0.498856	0.099004	0.525224	0.119386
F6D3I3	hcp	Auxiliary	0	0	0	0	0	0	0	0.715528	0	0	0	0	0	0	0	0	0	0
A0A1I3PKE3	hcp	Auxiliary	0.199547	0	0.318372	0	0.44352	0	0.130699	0.17476	0.175958	0.075808	1.75578	0.164415	0.229566	0	0	0.196184	0.260191	0
V4JMW5	hcp	Auxiliary	1.01322	1.66268	1.02099	0	0.118527	0.111512	0.419138	0.186813	0.094047	0	3.36272	0.087877	0.061349	0.226774	0	0	0	0
B3E3A0	hcp	Auxiliary	0.121634	0.079009	0.215626	0.536734	0.045058	0.423911	0	0.035508	0.071504	0.277251	6.12412	0.267251	2.23891	0.43104	0.1339	0	0	0.048067
A0A1I3PKE3	hcp	Auxiliary	0	0	0.049738	0.068782	0	0.195567	0	0	0.082469	0.142119	2.94873	0	1.29112	0.298283	0	0	0	0.166315
A0A1M7YD73	hcp	Auxiliary	0	0	0	0	0	0	0	0	0	0	2.49721	0	0.839592	0.258624	0.20085	0	0.422933	0
A0A1V4YGG7	hcp	Auxiliary	0	0	0	0	0	0	0	0	0	0	0	1.00975	0	0	0	0	0	0
A0A1F3IME1	hcp	Auxiliary	0	0	0.081663	0.338789	0	0.160545	0	0.134479	0.1354	0.525008	0.225179	2.59361	0	0.65298	0	0	0	0
A0A1I4L872	hcp	Auxiliary	0	0.095888	0	0	0.109368	0	0	0	0	0.373869	0	2.75694	0	0.104625	0	0	0	0
D8F771	hcp	Auxiliary	0.079018	0.038495	0.042024	0.232454	0.043907	0	0	0	0	0.060037	0	2.14849	0	0	0	0	0	0
A0A1V6D1J3	hcp	Auxiliary	0	0	0	0	0	0	0	0	0	0.388894	0	4.55464	0	0	0	0	0	0
E1YLA6	hcp	Auxiliary	0	0	0.04241	0.058649	0	0.083377	0.052231	0	0.808663	0.090885	1.28638	2.36539	1.00916	0	0.03292	0.196003	0.03466	0
A0A1V5Q0W9	hcp	Auxiliary	0	0	0	0	0	0	0	0	0	0.162231	0	1.86483	0	0	0	0	0	0
A0A0S7BUV3	hcp	Auxiliary	0	0	0	0	0	0	0	0	0	0	0	0.993684	0	0	0	0	0	0
A0A1V5WBD2	hcp	Auxiliary	0	0	0	0	0	0	0	0	0	0	0	0.62593	0	0	0	0	0	0
K6UAG4	hcp	Auxiliary	0	0	0	0.072708	0	0	0	0	0	0.112673	0	7.37182	0	0.262757	0	0	0	0
A0A1G6DIZ5	hcp	Auxiliary	0	0	0	0.193007	0	0.274386	0.171889	0	0	2.49246	0	1.62173	0	0	0	0	0	0
Q1NR25	hcp	Auxiliary	0	0	0	0	0.559557	1.05288	0.329787	0	0.221994	0	0	0.622291	0	0	0	0	0	0
F6D3I3	hcp	Auxiliary	0	0.781308	0.426461	1.76923	0	0	0	0	0	0	0	0.991055	0	0	0	0	0	0
F6D3I3	hcp	Auxiliary	0	0	0	0	0	0	0	0	0	0	0	0.343058	0	0	0	0	0	0
A0A1G6DIZ5	hcp	Auxiliary	0.042536	0	0	0.062566	0.047271	0	0.05572	0	0.225047	3.65202	0.187133	3.01405	0	0	0	0	0	0.100856
A0A1F9PIU0	hcp	Auxiliary	0.08524	0.083052	0.045332	0.564204	0.047364	0	0.05583	0.037326	0.413398	0.129529	0.625006	2.84441	1.17675	0.634342	0	0	0.037048	0.050527
A0A1G6CJA0	hcp	Auxiliary	0	0	0	0	0	0	0	0	0	0.65444	0	2.8065	0	0	0	0	0	0
C0QE88	hcp	Auxiliary	0	0	0.877291	0.101099	0.992991	0.287452	1.44059	0.240781	0	0.104446	0.201589	0.622949	0	0	0	0	0	0
A0A1V4YGG7	hcp	Auxiliary	0	0	0	0	0	0	0	0	0	0	0	0.336585	0	0	0	0	0	0
A0A1W9ML94	hcp	Auxiliary	0	0	0	0.176271	0	1.00237	0	0.314859	0.59881	14.5685	0.410059	6.18769	0.045956	0	0.428752	0.235638	0.243069	0
A0A1V4YGG7	hcp	Auxiliary	0	0	0	0	0	0	0	0	0	0.310382	0	0	0	0	0	0	0	0
A0A124G5H2	hcp	Auxiliary	0	0	0	0	0	0	0	0	0	0	0	0.379553	0	0	0	0	0	0
A0A0F2R4A4	hcp	Auxiliary	0.052423	0.051078	0	0.077109	0	0.65773	0.068672	0	0	0.477973	0.153754	1.77094	0	0.167198	0	0	0	0
A0A1G1CFZ7	hcp	Auxiliary	0.139683	0	0	0.205459	0.103488	0	0	0	0	0.212261	0	1.64963	0	0.0495	0	0	0.080948	0
A0A1V5YK87	hcp	Auxiliary	0	0	0.221432	0.306214	0.115678	0.435324	0.136354	0	0	0.237263	0.305291	1.71529	0.239499	1.21727	0	0	0	0
A0A1V5Q0W9	hcp	Auxiliary	0	0	0	0	0	0	0	0	0	0.823983	0	1.46797	0	0	0	0	0	0
A0A1V6BF62	hcp	Auxiliary	0	0	0	0	0	0	0.051473	0	0	0	0.057623	9.12994	0	0	0	0	0	0.046584
A0A1V6D1J3	hcp	Auxiliary	0	0	0	0	0	0	0	0	0	0.110035	0	1.31257	0	0	0	0	0	0
A0A0S7BUV3	hcp	Auxiliary	0	0	0.084201	1.39727	0.087974	0	0.05185	0	0.034902	0.751839	0.754577	17.415	0.091071	0.168318	0	0	0	0
A0A101GUC6	hcp	Auxiliary	0	0	0	0	0	0	0	0	0	2.0914	0.120494	1.5571	0	0	0	0	0	0
A0A1I4YTG4	hcp	Auxiliary	0	0	0	0	0	0	0	0	0.1391	0.209748	1.38799	2.27455	0.272217	0.754673	0	0	0	0
A0A1G5S0V5	hcp	Auxiliary	0	0	0.210502	1.80481	0.131961	0.165535	0.103699	0.138658	0	0.030074	0	8.34878	0	0	0	0	0	0
A0A1V4YGG7	hcp	Auxiliary	0	0	0	0	0	0	0	0	0	0	0	1.34634	0	0	0	0	0	0
A0A1V4TIR5	hcp	Auxiliary	0	0	0	0.218125	0	0	0	0	0	0.112673	0	0.855294	0	0.157654	0	0	0	0
F6D3I3	hcp	Auxiliary	0.801883	1.17196	0	0	0.445573	0	0.525216	0	0	1.21854	0	1.32141	0	0	0	0	0	0.475331
D8F771	hcp	Auxiliary	0	0	0	0	0	0	0	0	0	0.278818	0	0.604712	0	0	0	0	0	0
A0A1V6D1J3	hcp	Auxiliary	0.059975	0.058436	0.574127	0.970383	0.266603	0.250824	0.471385	0	0	0	0	1.08714	0	0.127521	0	0	0	0
A0LNW5	hcp	Auxiliary	0.04002	0.077986	0	0.235462	0.044475	0	0	0	0	0	0	1.68168	0	0	0	0	0.069577	0.142336
A0A257M9X1	hcp	Auxiliary	0.099089	0.531003	0.89586	4.22673	0.385415	0.103601	0.064901	0	0	0	0	1.7145	0.113995	0	0.081811	0	0	0.587366
A0A1V6D1J3	hcp	Auxiliary	0	0	0	0	0	0	0	0	0	0	0	1.51632	0	0	0	0	0	0
A0A1F3BSJ8	hcp	Auxiliary	0	0	0	0.115176	0	0	0	0	0	1.10065	0	1.51615	0	0.166492	0	0	0	0
A0A1J5E602	hcp	Auxiliary	0	0	0	0.129985	0.147312	0.646768	0.115762	0.232181	0.428584	0.100716	0.323983	1.56546	0.355827	1.69108	0.072962	0.347525	0	0
D8F2J7	hcp	Auxiliary	0	0	0	0	0	0	0	0	0	0	0	0.720767	0	0	0	0	0	0
A0A1V6D1J3	hcp	Auxiliary	0	0	0	0	0	0	0	0	0	1.38679	0	2.28173	0	0.066911	0	0	0	0
A0A1V4RY73	hcp	Auxiliary	0	0	0	0	0	0	0	0	0	0.48383	0	1.39914	0	0	0	0	0	0
476da778dc02ac249d28a69ae16d2d76	hcp	Auxiliary	0	0	0	0.124887	0.094357	0	0	0	0	0	0	1.25922	0	0	0	0	0	0
A0A1G1A734	hcp	Auxiliary	0.139683	0	0.074287	0.10273	0.077616	0	0	0.061166	0	0	0	2.4169	0	0	0	0	0.060711	0.0828
A0A1V6D1J3	hcp	Auxiliary	0	0	0	0	0	0	0	0	0	0.8016	0	2.11649	0	0	0	0	0	0
A0A091FB47	hcp	Auxiliary	0	0	0.041947	0	0.131481	0	0.051661	0.034538	0	0.029964	0.289165	25.1826	0	0.041926	0	0	0	0
A0A1F9PIU0	hcp	Auxiliary	0	0.039211	0.128414	0.295968	0	0.168304	0	0	0.070972	0	1.77046	1.62474	3.42599	0.128351	0.033226	0.118695	0.034982	0.09542
A0A1V4WX05	hcp	Auxiliary	0	0	0	0	0	0	0	0	0	0	0	1.93119	0.045703	0	0	0	0	0
A0A1V6C541	hcp	Auxiliary	0.081701	0.199012	0	2.40349	0.181592	0	0.107025	0	0	0	0	1.85122	0	0	0	0	0.03551	0
A0A1I3PKE3	hcp	Auxiliary	0.312648	0.609251	0.166274	0.057484	0.086863	1.71615	0.153583	0.376491	0.413534	0.059387	7.16387	0.161002	4.81073	0.99715	0	0.153689	0.033972	0.277992
A0A1Y1CLN9	hcp	Auxiliary	0.545467	0.817647	0.401667	0.308587	0.186519	0	0.164894	0.146988	0.036999	0	0.184595	0	2.65491	0.133823	0	0	0	0
A0A1F9NEH6	hcp	Auxiliary	0	0.156551	0.042725	0.472671	0.17856	2.60387	0.368334	0.457327	0.531302	0.03052	1.64937	0.066193	2.0333	1.0249	0.066329	0	0	0
A0A1F9M729	hcp	Auxiliary	0	0.070084	0	0	0	0	0	0	0	0	0	0.118532	3.14452	0	0	0	0	0
A0A091FB47	hcp	Auxiliary	0.204253	0.278617	0.391056	0.42061	1.54353	1.5376	1.23079	0.035776	0.324195	0	0.239625	0.302926	2.63178	1.08573	0.236094	0.321297	0.639187	0.33901
A0A1F9F0A5	hcp	Auxiliary	0	0.507764	0.100783	0	0.105299	0.396269	0.062061	0.580877	0.083551	0	1.38951	0.15614	3.16118	0.453299	0.586729	1.39733	0.535376	1.12332
A0A1D7TH84	hcp	Auxiliary	0	0.190048	0.155601	0	0	0.509839	0.063878	0	0.171995	0.0741	0.07151	0	6.17087	0.155524	0	0	0	0
A0A1F9MNN4	hcp	Auxiliary	0.088012	0	0	0	0	0.552119	0	0	0.155215	0.133742	0.129066	0.290065	2.32879	0.374269	0	0	0	0
A0A1V4RY73	hcp	Auxiliary	0.774975	0	1.28797	0.854932	1.02272	0.405134	4.25108	0	0	0	0	0.558716	0.167167	0	0	0	0.084208	0
A0A1V6BF62	hcp	Auxiliary	0.118311	0.07685	0.796992	2.55234	0.482095	1.15452	3.4096	0	0	0	0.346998	0.032494	0.317587	0	0	0	0	0
A0A0S8IQD7	hcp	Auxiliary	0	0	0	0	0.111911	0	2.04468	0	0	0	0	0	0	0	0	0	0	0
F6D3I3	hcp	Auxiliary	0	0.390654	0	0	0	0	0.525216	0	0	0	0	0	0	0	0	0	0	0
A0A1F9P448	hcp	Auxiliary	0	0	0.764797	0	0.044393	0	2.56406	0	0	0	0	0	0	0	0.032981	0.235638	0.277794	0.236789
A0A1V4YMF4	hcp	Auxiliary	0	0	0	0	0	0	2.62608	0	0	0	0	0	0	0	0	0	0	0
A0A1F9F0A5	hcp	Auxiliary	0	0	1.31231	0	0.353837	0	3.9623	0	0	0	0.116729	0.032792	0.183146	0	0.295737	0.234771	0.172983	0.896489
A0A1V4YMF4	hcp	Auxiliary	0	0	0.371434	0	0	0	4.57447	0	0	0	0	0	0	0	0	0	0	0
F6D3I3	hcp	Auxiliary	0	0	0	0	0	1.67681	0.525216	0	0	0	0	0	0	0	0	0	0	0
A0A1F9DLY3	hcp	Auxiliary	0.039799	0	0.33866	0.058541	0.221148	0	2.76318	0	0	0	0	0	0.228933	0	0	0.039129	0.276772	0.424653
B3E3A0	hcp	Auxiliary	0.120954	0	0.30019	0.29652	0.089612	0.168617	3.22172	0.07062	0	0	0.236501	0	0.788518	0.042863	0	0.039639	0	0
A0A286RDL1	hcp	Auxiliary	0	0	0.126532	0.349958	0	0.248757	2.49334	0	0.104898	0	0	0	0	0	0.098218	0.584778	0.206819	0
A0A0S7YPM9	hcp	Auxiliary	0.627561	0.114648	0.667504	0.519232	0.95895	2.87062	1.90105	0	0.069172	0	0	0.064634	0.045123	0.583778	0.032383	0	0.034095	0.139499
S7V7B3	hcp	Auxiliary	1.19891	1.03072	2.02534	0.311201	1.01887	1.47471	2.40197	0.617638	0	0.053584	0.413685	0.23243	0.162266	0.824733	0	0.208006	0.122609	1.50496
A0A1F9F0A5	hcp	Auxiliary	0.041556	0	0.972429	0	0	0	5.06264	0	0	0	0.54847	0	0.334655	0	0.068621	0.285991	0.686353	0
S7V7B3	hcp	Auxiliary	1.59491	0.349646	2.24776	1.34892	3.81076	1.33403	4.85753	0	0	0	0.350832	0.065705	0.321096	0.127169	0.03292	0.117602	0.03466	0.094541
A0A286RDL1	hcp	Auxiliary	0	0	0.707591	0	0	0.126463	3.24813	0	0.159984	0	0.177376	0	0.556601	0	0.199728	0.891869	0.210285	0.071698
A5D483	hcp	Auxiliary	0	0	0.598153	0.068931	0.20832	0	1.78028	0	0.165294	0	0.137447	0	0.053913	0.049822	0	0	0	0
A0A1V5NZ07	hcp	Auxiliary	0	0	0	0	0	0	0.859445	0	0	0	0	0	0.251595	0	0	0	0	0
A0A1V4YGG7	hcp	Auxiliary	0	0	0	0	0.445573	0	1.57565	0	0	0	0	0	0.461257	0	0	0	0	0
A0A1M4XWD7	hcp	Auxiliary	0	0	0.659417	0.140292	0.370984	0	1.81165	0	0	0	0	0	0	0	0.078747	0	0.16582	0.056537
A0A1F9BG99	hcp	Auxiliary	1.07656	0.971239	1.27231	0.117297	0.576044	1.00053	2.35042	0.314279	0.035159	0	0.058472	0.131411	0.045871	0.339117	0	0	0.03466	0.850869
A0A1V4YGG7	hcp	Auxiliary	0	0	0.4838	0	0.202193	0	1.54917	0	0	0	0	0	0.523275	0	0.300432	0	0	0
A0A1F9A219	hcp	Auxiliary	0	0	2.09354	0	0.729119	0.249442	3.59404	0	0	0	0.437332	0	0.137234	0.634092	0.295466	0.469111	0.051847	0
P31101	hcp	Auxiliary	0	0	1.22821	0.424616	0.213875	0	2.8992	0	0	0	0	0	0.221403	0.1023	0.079447	0	0	0
A0A1E7IF69	hcp	Auxiliary	0.099316	0	0.73946	0.146084	0.110371	0.207678	0.910696	0	0	0	0	0	0	0	0	0	0	0.117743
A0A091FB47	hcp	Auxiliary	0	0	0.225773	0	0.078631	0.147953	2.59519	0	0	0	0	0	0	0	0	0	0	0
S7V4U5	hcp	Auxiliary	1.42232	2.27121	2.73153	0.929816	6.01523	0.247849	6.10708	0.761227	0.313546	0.120075	0.231754	0.292976	0.863595	0.084006	0.228339	0.077686	0.068688	1.73305
A0A1Q3QDQ7	hcp	Auxiliary	0	0	1.33578	2.7339	0.614084	2.31096	1.4477	0	0.088592	0	0.147333	0.04139	0.057791	1.81577	0	0	0	0
E8RJX3	hcp	Auxiliary	0	0	0	4.09034	0	0.623033	0	0	0.043788	0	0.072822	0	0	0.42234	0	0	0	0.058871
A0A1J5E602	hcp	Auxiliary	0.397263	0.541898	0.338039	2.9801	1.23616	0	0.10408	1.91354	0	0.030184	0.116515	1.21109	0.091405	0.126702	0.229596	0.156227	0.138132	1.74259
J7J4H0	hcp	Auxiliary	0.127859	0	0	2.25682	0	0	0	0	0	0	0	0	0	0	0	0.041901	0	0
I4C6K8	hcp	Auxiliary	0.578458	0.080516	0.263689	1.94481	0.642849	0	0.433003	1.23032	0	0.062787	0	0.885141	0.095068	0.351413	0	0	0	0
A0A1J5E602	hcp	Auxiliary	0.079745	0.349646	0.763388	3.63621	0.354489	0.083377	0.313389	0	0	0.030295	0.058472	0.164263	0.183484	0	0.197521	0.117602	0.03466	0.709058
D8F771	hcp	Auxiliary	0	0	0	0	0	0	1.85978	0	0	0	0	0	0	0	0	0	0	0
A0A1V6BF62	hcp	Auxiliary	0.261379	0.127336	0.32435	3.58831	1.01666	0.728752	1.31251	0	0.076827	0	0.191652	0	0.100233	0	0	0	0.227209	0
A0A1I3PKE3	hcp	Auxiliary	1.17243	3.76974	7.06662	1.37962	14.0283	4.00436	8.13991	0.513397	0.31015	0.059387	0.286555	0.837209	0.359681	0.457027	0.354932	0.691601	0.577525	1.52895
A0A126QMU9	hcp	Auxiliary	0.48113	0	1.27938	1.76923	2.67344	0	4.09669	0.210683	0	0	0	0	0	0	0	0	0	0.285199
A0A1W9ML94	hcp	Auxiliary	0.279109	8.5469	2.24776	0.586486	3.32333	0.917148	1.14909	0.419038	0.070318	0.030295	0.526248	0.065705	0.779805	0.127169	3.39078	2.35204	3.0501	2.45807
A0A1F9P448	hcp	Auxiliary	0.159491	12.8204	1.82365	0.351892	3.10178	1.0839	1.04463	4.7491	0.175796	0	0.58472	0.065705	2.47703	0.296727	11.5221	12.897	11.1259	7.89417
A0A1F9DLY3	hcp	Auxiliary	0.749453	0.283975	1.06287	1.59231	4.76592	0.17413	1.09083	1.56797	0.073429	0.06327	0.244233	0.960561	0	0.309851	0	0.122803	0.144773	1.48084
A0A1G1KXA7	hcp	Auxiliary	0.539585	0.394305	1.72179	0.793675	3.14816	1.55144	1.23696	0.11814	0.11895	0	0.197821	0	0.775947	0.573646	0.278437	0.066311	0.117262	0.319849
A0A0F2N6V8	hcp	Auxiliary	0.158614	0.309089	0	0	1.23389	0.663351	0.415556	0	0.139864	0	0.116301	0	0.273713	0	0.196436	0	0.413638	0.282065
A0A1G5S0V5	hcp	Auxiliary	0.245567	0	0.957723	1.56522	1.27355	1.027	2.35901	0	0	0	0	0	0.09417	0.739694	0	0	0	0
A0A1W9ML94	hcp	Auxiliary	0.278596	0	2.20129	0.234163	3.40568	0.249671	3.70162	0.174278	0	0	0.058365	0	0	0.084623	0.131439	0	0.069193	0.188734
G2E7N5	hcp	Auxiliary	0.200471	1.17196	0.852922	0.073718	2.22786	0	0.196956	0.043892	0	0	0	0	0	0.159844	0.331031	0.344911	0.392094	0.297082
A0LNW5	hcp	Auxiliary	1.19678	0	0.810061	0.080016	2.53909	0.113753	1.14017	0	0	0	0.079775	0	0	0	0.089828	0.106964	0	0.515937
A0A0S8D423	hcp	Auxiliary	0.041878	0	0.890866	0.30799	1.11695	0	1.48117	0	0	0	0	0.034505	0.096355	0.044521	0.138303	0.41172	0.54605	0.893659
E1YLA6	hcp	Auxiliary	0.159491	1.35973	0.508926	0.175946	2.57004	1.66754	2.08926	0	0.035159	0.030295	0.116944	0.065705	0.688063	0	0	0.117602	0.207962	0.330894
697282.Mettu_1055	pmoA	Auxiliary	0.086258	0.756405	0.275246	1.01502	0.383441	0	0	0	0	0	0.126495	0	0.694642	0	2.42141	1.18726	2.47441	0.204525
WP_019865089.1	pmoB	Auxiliary	1.36873	0.121237	0	0	0.138281	0	0	0	0	0	0	0	0	0	0	0	0	0
697282.Mettu_1056	pmoB	Auxiliary	0.061334	0.836641	0.065238	0.180432	0.613452	0.128254	0.160689	0	0.108167	0	0.089944	0.101071	0.211682	0	3.59539	1.3266	2.61248	0
WP_019865089.1	pmoB	Auxiliary	0	0.832709	0	1.39676	0.211061	0	0.248787	0	0.167469	0	0	0	0.764716	0.100954	6.27217	2.61406	7.42915	0.337735
A0A1X9XG30	nirK	Denitrification	2.12044	0.616186	0.514391	0.328311	0.496102	0	0.389851	0.325799	0.032803	0	0.818306	0	0.171188	0.672334	0	0	0	0.176412
A0A1X9XH64	nirK	Denitrification	4.06472	6.14269	1.94113	1.09814	2.95	6.41812	1.30399	0.145299	0.073147	0.126055	1.45978	0	1.43149	1.23466	0.205468	0.326221	0.576874	3.44205
A0A1X9XL45	nirK	Denitrification	4.29219	1.33234	2.7473	0.223482	3.37697	0	0.248787	0.498986	2.6795	0	1.61537	0.125186	2.1849	9.73198	0	0	0	2.11647
A0A1X9X8Q4	nirK	Denitrification	1.4033	1.17196	0.497538	0.196582	0.519835	0.698669	4.3768	0.7608	0.117849	0	0	0	0.076876	0.426251	0	0.131395	0.058088	1.50522
A0A1X9XL45	nirK	Denitrification	1.58697	0.66268	1.6277	0.083367	1.00779	0.118518	0.148491	0	0	0	0.083116	0	0.065204	0.060255	0.046795	0	0	0.268774
A0A1X9XFB3	nirK	Denitrification	4.58614	0.051959	1.81508	0.627511	1.83716	0	0.139713	0.093406	0	0.040518	0.234608	0	0	0.566934	0	0	0.092712	0
A0A1X9XDE2	nirK	Denitrification	1.81432	1.29636	1.15788	0.889559	1.34419	0.505852	0.158445	0.74151	0	0	0.532128	0	0.2783	0.12859	0	0.118916	0	0.430188
A0A1X9XCM9	nirK	Denitrification	2.3977	0.20921	0.228386	0.052638	0	0	0.093758	0.470119	1.51469	0.217524	0.839677	0.029486	0.20585	0.798956	0	0	0	0.127279
A0A1X9X7E2	nirK	Denitrification	2.0517	0.473461	1.55057	0	0.180007	0	0	0.756568	0	0	0	0	0.062114	0	0.044578	0	0	0
A0A1X9XL45	nirK	Denitrification	1.5689	0.043676	0	0	0.049816	0	0	0.392577	0.039527	0	0	0	0	0	0	0	0	0
A0A1X9XBQ2	nirK	Denitrification	0.98413	0.410947	0.299076	0.206794	0.468719	0	0	0.615632	0	0.213639	0.412341	0	0	0	0	0	0	0.166675
A0A1X9XFB3	nirK	Denitrification	2.46896	0	2.32309	0.139676	4.80163	0.099285	0.995147	0	0	0	0.696278	0	0.764716	0.555248	0	0	0.082546	0.056289
WP_135432455.1	nirK	Denitrification	4.22868	0.439486	2.81864	1.65866	0.877222	0	0.812444	0.493789	1.54124	0.171357	6.03586	0.557469	0.583779	1.97807	0.093102	0	0	1.73793
A0A1X9XDK6	nirK	Denitrification	4.94877	0	0.845959	0	0	0	0	2.01224	0	0.201431	2.59186	0	0.101665	0.563695	0	0	0.153637	0
A0A1X9XFB3	nirK	Denitrification	3.56036	0.515663	4.964	13.5877	5.02606	2.81703	2.14288	0.37923	0.169702	0	2.11669	0	1.38377	0.3069	0.993093	0.614927	1.33835	0.684477
A0A1X9X7E2	nirK	Denitrification	2.09676	0	1.30305	0	0.759268	0.049264	0.462922	0.020633	0	0	0	0	0.08131	0	0.291768	0.416917	0.245752	0.502744
A0A2S1X2S1	nirK	Denitrification	4.42858	2.03762	0.915921	0.904722	1.77723	3.60132	1.28917	0.430943	0	0	0	0	0.283044	1.17703	0.406265	0.120943	0.427739	0.875042
A0A1X9X7E2	nirK	Denitrification	2.57748	0.071753	0.548307	0	0	0	0	0	0	0	0	0	0	0	0	0	0	0.436529
A0A1X9X7E2	nirK	Denitrification	2.982	1.02547	0.106615	0.331731	0.445573	0	0	2.43602	9.92138	0.818704	1.76391	0.082588	0	0.133203	0	0	0	0.297082
A0A1X9X7E2	nirK	Denitrification	1.89316	0.704295	0.183059	0.556929	0.153011	0.143955	0.315631	0.391891	0	0	0.20191	0	0.118798	0.182969	0.028419	0	0.119685	0.081615
A0A1X9XFG2	nirK	Denitrification	4.13613	0.447778	2.22685	0.450654	0.794465	0.106778	0.401345	0.447205	0	0	3.66926	0.126219	0.058745	0.65144	0	0	0	0.72645
A0A1X9X7E2	nirK	Denitrification	2.31575	0.027185	0.32644	0.041039	0.093019	0	0.036549	0.562003	0.024602	0	0.122746	0	0.128391	0	0.046071	0.192012	0.07276	0.992315
A0A1X9X8Q4	nirK	Denitrification	0.268769	2.21137	1.9376	0.087852	1.95806	0.312233	1.56478	0.470768	0.184331	0.06807	0.218968	0.123028	0.48098	0.095245	0.88762	1.0276	1.29797	3.08015
A0A1X9XH64	nirK	Denitrification	1.3985	4.74392	1.5977	0.609497	4.83521	5.1989	2.03553	0.18145	0.502407	0	2.12681	0.085354	3.81365	0.660791	1.15465	1.22216	0.765428	1.35094
A0A1X9XH64	nirK	Denitrification	1.00067	1.59544	0.33866	0	0.202193	0.380452	0.059583	4.74037	0.040108	0	1.26734	0	0.156982	0.193425	0.037554	0.044718	0	0.053924
A0A1X9X7E2	nirK	Denitrification	1.37594	1.77437	0.731759	0.238102	0.494711	0	0.21205	0.53163	0	0	0.65281	0	0.093114	0.387211	0	0	0	0
A0A1X9XL45	nirK	Denitrification	0.195493	2.80953	0.311904	0.503213	0.543136	0	0.256087	0.599234	0	0.037134	0	0	0.168676	0.051958	0.322811	0.096099	0.424842	1.2747
A0A1X9XL45	nirK	Denitrification	1.11691	2.42763	0.82246	0.379121	0.477399	0.538973	0.112546	0.37622	0	0	0.125993	0	0.247102	0.548037	0.070935	0	0.037342	0.763925
A0A1X9XL45	nirK	Denitrification	0	2.00908	0	0	0	0	0	0	0	0	0	0	0	0	0.121603	0	0.064015	0.567487
A0A136KN40	nirK	Denitrification	1.24182	4.682	1.03371	0	2.28009	0.112902	0.424364	0.236427	0	0	0.158356	0.177945	0.124229	0	0.133733	0.053082	0.328538	1.92029
A0A1X9X7E2	nirK	Denitrification	0.369049	1.1986	0.65423	0.542833	0.41013	0.257237	0.161146	0.861885	0	0	0.541198	0	0.849133	0.130781	0.406265	0.241886	0	0.291681
A0A1X9X7E2	nirK	Denitrification	1.16449	2.14315	0.779863	1.45909	0.527232	0.360747	0.112995	0.528806	0	0	0	0	0.099235	0.320962	0	0.084805	0.074982	0
A0A350WMQ8	nirK	Denitrification	3.0769	5.92277	2.11531	2.53887	2.1684	6.82637	1.81869	0.361484	0.231612	0.02851	2.25609	0.09275	3.10809	3.11156	0.619608	0.590251	0.489268	2.62462
1189612.A33Q_2144	nirK	Denitrification	0	0	0	0	0	0	0	0	3.22728	0.100511	0	0	0	0	0	0	0	0
A0A1X9XEZ5	nirK	Denitrification	0	0	0	0.703784	0	0.250131	0	0	3.90268	0.817968	0.526248	0	0	0	0	0	0.103981	0
A0A1X9XDE2	nirK	Denitrification	0	0	0	0	0	0	0	0	2.42599	0.090885	0	0	0	0	0	0	0	0
A0A1X9X7E2	nirK	Denitrification	0.194469	0.157899	0.206846	0.381392	0	0.40665	0.127373	0.198698	2.45788	0.024626	0.095061	0.10682	0.074575	0.206744	0.21408	0.223056	0.25357	0.115275
A0A1X9XL45	nirK	Denitrification	0.11578	0.225618	0	0.425751	0.193002	0	0	0.304195	17.4069	0.703753	1.4432	0.190791	0.066599	0.307721	0	0	0	0
866536.Belba_2007	nirK	Denitrification	0	0	0	0	0	0	0	0	2.16759	0	0	0	0	0	0	0	0	0
A0A1X9XCM9	nirK	Denitrification	0	0.098576	0	0	0	0	0	0	2.31952	0.307481	0	0.08336	0	0	0	0	0	0
1128421.JAGA01000001_gene2088	nirK	Denitrification	0	0	0	0	0	0	0	0	1.62631	0	0	0	0	0	0	0	0	0
754477.Q7C_88	nirK	Denitrification	0	0	0	0.771604	0	0	0	0	2.35489	3.5147	0.139869	0.157172	0.16459	0	0	0	0	0
A0A1X9XL45	nirK	Denitrification	0	0.204412	0	0.123435	0	0	0	0.257229	2.55293	0.063761	0.246126	0	0	0	0	0	0	0.049744
f23bf9e3a363cb35e4de6726682cbf80	nirK	Denitrification	0	0	0	0	0	0	0	0	1.55958	0	0	0	0	0	0	0	0	0
A0A1X9XAF0	nirK	Denitrification	0.063585	0.123908	0.033816	0.046764	0	0.066481	0	0	1.51386	0.072468	0	0	0.036575	0	0	0.062514	0	0.037691
A0A1X9XFB3	nirK	Denitrification	0	0	0	1.91077	0	0	0	0	5.68501	1.97403	0.070556	0.71356	0	0	0	0	0	0
A0A1X9XL45	nirK	Denitrification	0	0	0	0	0	0	0	0	1.21157	0.06327	0.122117	0	0	0	0	0	0	0
A0A1X9XDK6	nirK	Denitrification	0	0	0	0	0	0	0	0	2.6998	0.747738	0	0.090096	0	0.058125	0	0	0	0
A0A1X9X7E2	nirK	Denitrification	0	0	0	0	0	0	0	0	2.08507	0.308793	0	0	0	0	0	0	0	0
A0A1X9XDE2	nirK	Denitrification	0	0	0	0	0	0	0	0	2.95338	0	0	0	0	0	0	0	0	0
A0A1X9XL45	nirK	Denitrification	0	0.079306	0	0.119723	0.180909	0	0	0.712838	3.01444	0.742116	0.716172	0.536511	0.187277	0	0	0	0	0.192992
754477.Q7C_88	nirK	Denitrification	0	0	0	0	0	0.36003	0	0	2.80869	0.654085	0	0.177326	0	0	0	0	0	0
A0A1X9X7E2	nirK	Denitrification	0	0	0	0.035463	0	0	0	0.021115	3.0827	0.109912	0	0	0	0	0	0	0	0
A0A1X9XL45	nirK	Denitrification	0	0.07151	0	0	0	0	0	0.128552	2.78282	0	0.107628	0	0	0	0	0	0	0.08701
A0A1X9XG30	nirK	Denitrification	0.537242	0.261728	0.228575	0.395114	0	0.224684	0	0.56461	4.21623	0.489833	0.630279	0.265593	0.309031	0.285577	0.044357	0.105637	0.093402	0.445844
A0A1X9XL45	nirK	Denitrification	0.123367	0.120201	0.131219	0	0	0	0	0.486192	4.89525	0.187467	0.904567	0.101647	0	0	0	0	0	0
A0A1X9X7E2	nirK	Denitrification	0	0	0.146681	0.608526	0	0	0	0	1.09441	0	0.202231	0	0	0	0	0	0	0
A0A1X9XL45	nirK	Denitrification	0	0	0	0	0	0	0	0	2.60762	0.16049	0	0	0	0	0	0	0	0
A0A1X9XEZ5	nirK	Denitrification	0	0.163529	0	0	0	0	0	0	0.739979	0	0.246126	0	0	0	0	0	0	0
A0A1X9XL45	nirK	Denitrification	0.100004	0	0	0.147096	0	0.104558	0.196501	0	0.088182	2.24149	0.293305	0.617979	0	0.159475	0	0	0	0
A0A1X9X7E2	nirK	Denitrification	0	0	0	0	0	0	0	0	0	3.83901	0	1.93071	0	0.02595	0	0	0	0.028938
A0A1X9XAF0	nirK	Denitrification	3.72522	1.61317	0.914382	1.31131	1.34458	0.732369	1.66833	0.529806	5.0817	2.75783	1.02721	0.288572	0.439551	0.47389	0.920072	1.22081	0.885671	1.7741
A0A1X9XL45	nirK	Denitrification	0.088915	0.086634	0	0	0	0	0	0.038935	0	1.14848	0	1.64837	0.051146	0.047264	0	0	0	0
A0A1X9XG30	nirK	Denitrification	0	0	0	0	0	0	0	0	0	1.22811	0	0.280377	0	0	0	0.041819	0	0
A0A1X9XL45	nirK	Denitrification	0	0	0	0	0	0	0	0	0	2.09291	0	0	0	0	0	0	0	0
A0A1X9XFQ3	nirK	Denitrification	0	0	0	0	0	0	0	0	0	3.02874	0	0.966011	0	0.166192	0	0	0	0
A0A1X9XL45	nirK	Denitrification	1.96826	0.497196	0.852922	0.428905	1.70128	0.762184	1.33692	0	0.514248	2.82479	0.748323	5.34569	0.33546	1.705	0.24075	0.215009	0.316844	0.604967
A0A1X9XCM9	nirK	Denitrification	0.095099	0.030886	0	0	0	0	0.041525	0	0.027952	3.15517	0.325406	0.313423	0	0.033701	0.026172	0	0.027556	0
A0A1X9X7E2	nirK	Denitrification	0	0	0	0	0	0	0	0	0.021451	1.90379	0	0	0	0	0	0	0	0
A0A1X9X7E2	nirK	Denitrification	0	0	0	0	0	0	0	0	0	3.58982	0.071429	0.481593	0	0.077674	0	0	0	0
A0A1X9XL45	nirK	Denitrification	0	0.037873	0	0	0	0	0	0	0	2.95336	0.057002	0.768646	0	0	0	0	0	0
A0A1X9XL45	nirK	Denitrification	0	0	0	0	0	0	0	0.474037	0.954573	1.01232	0.183175	0.171529	0.0479	1.54926	0.034376	0	0	0
A0A2E1AD77	nirK	Denitrification	0	0	0	0	0	0	0	0	0.255039	1.85222	0.060592	0.714922	0	0	0	0	0	0
A0A1X9XEZ5	nirK	Denitrification	0	0	0	0	0	0	0	0	0	0.643305	0	0	0	0	0	0	0	0
A0A1X9XL45	nirK	Denitrification	0	0	0	0.770951	0	0	0	0	0.319969	6.86192	0.118251	6.11243	0	1.45735	0	0	0	0
A0A1X9X7E2	nirK	Denitrification	0	0	0	0	0	0.05409	0	0	0.022809	2.06365	0.075867	0.063939	0	0.1375	0	0	0	0.030667
A0A3C1HBR0	nirK	Denitrification	0	0	0	0	0	0	0	0	0	2.78818	0.538141	0.907068	0	0	0	0	0	0
A0A1X9XL45	nirK	Denitrification	0	0	0	0	0	0	0	0	0	2.05628	0	0.754222	0	0	0	0	0	0
A0A2N2MMU5	nirK	Denitrification	0.071692	0.034926	0	0.263628	0.079672	0.074957	0	0.031393	0.158042	3.7585	0.105133	0.295348	0	0	0	0	0	0
A0A1X9XL45	nirK	Denitrification	0	0	0	0	0	0	0	0	0	3.62781	0	1.42441	0	0.175038	0	0	0	0
1122194.AUHU01000006_gene599	nirK	Denitrification	0	0	0	0	0	0	0.128917	0	0.260338	1.79457	0.14432	0.648691	0	0.20925	0	0	0	0
pus:CKA81_07325	nirK	Denitrification	0	0	0	0	0	0	0	0	0	2.21446	0	0	0	0	0	0	0	0
A0A2N2MMU5	nirK	Denitrification	0	0	0	0	0	0	0	0	0	1.9911	0	0	0	0	0	0	0	0
A0A1X9XL45	nirK	Denitrification	0.160973	0	0	0	0	0	0	0.070489	0	1.58999	0.118031	0	0.092594	0.256701	0	0	0	0
A0A1X9XEZ5	nirK	Denitrification	0	0	0	0	0	0	0	0	0	1.83801	0	0.298978	0	0	0	0	0	0
A0A1X9XH64	nirK	Denitrification	0	0	0.161795	0.969557	0	0	0	0.088813	0.089421	12.5977	0.44614	4.92975	0	1.07811	0	0	0	0
A0A399ZX52	nirK	Denitrification	0.521707	0	0.554913	0	0.144945	1.36367	0.170854	0	0	0.990978	0	0.107464	0.300095	1.3866	0	0	0	0
A0A1X9X8Q4	nirK	Denitrification	0	0	0	0	0	0	0	0	0	1.38853	0	0	0	0	0	0	0	0
A0A2N2MMU5	nirK	Denitrification	0.095169	0.046363	0.101226	0	0	0.298508	0	0	0.083919	2.20542	0	0.235239	0	0.354116	0	0	0	0
WP_116717807.1	nirK	Denitrification	0.044733	0	0.095161	2.69772	0.198851	7.95097	0.820379	0	0	0.067976	0.327999	0	0.154388	2.23517	0	0	0	0
A0A1X9X7E2	nirK	Denitrification	0.040094	0.625046	0.383815	0.589745	0.802031	3.43745	0.262608	0.210683	0	0	0.646765	0	1.19927	0.08525	0.165516	0.630694	0.522792	0.095066
A0A1X9XL45	nirK	Denitrification	0	0.471643	0.936133	1.03565	0.831374	4.96907	1.55643	0.115619	0	0.300919	0	0.108774	0.303755	0.421053	0.435992	0.605697	0.535543	0.939069
A0A1X9XL45	nirK	Denitrification	0.202344	0.065717	0.286964	0.198419	1.34921	4.37223	0.176708	0	0	0.102494	0.098911	0.222293	0	0.143411	0	0	0	0
A0A1X9XHQ8	nirK	Denitrification	0.2374	0.231308	0.858533	1.11741	2.90209	4.4678	2.17688	0.207911	0	0	0	0.078241	0.382358	0	0	0	0	0
A0A1X9X8Q4	nirK	Denitrification	0.471183	0.849321	2.58104	2.2871	2.77526	8.62122	2.83926	0.288858	0.145419	0	0.138195	0.116468	0.731788	0	1.34214	1.85296	1.24924	1.95512
A0A1X9XL45	nirK	Denitrification	0.452631	0.220508	1.04312	0.776737	0.670688	4.41695	1.48232	0.264271	0.399125	0.057318	0	0.124314	1.38859	2.16541	1.05884	0.519169	0.19673	0.357741
A0A2N2MMU5	nirK	Denitrification	0.246032	0	0.523384	0.603148	1.09368	2.91535	0.966876	0.071824	0	0.062312	1.0824	0	1.13218	0	0.135422	0.241886	0.356449	0.291681
A0A1X9X9D3	nirK	Denitrification	0.300706	0.29299	0	0	0.33418	0.628802	0	0	0	0	0	0	0.345943	0.959064	0	0	0	0
A0A1X9XL45	nirK	Denitrification	0.367854	0.307213	1.34149	1.15945	0.817605	4.83506	1.2391	0	0.046339	0	0	0	0.30228	0.167603	0.390488	0.258324	0.411128	0.498406
A0A1X9XL45	nirK	Denitrification	0.117881	0.306284	0.794099	0.173391	0.436678	0.246499	0.205892	0.103239	0	0.029855	0.460984	0.032376	0.587663	2.63177	0.064884	0.038631	0.102471	0.093168
A0A1X9XL45	nirK	Denitrification	0	0.27757	0.075753	0.209515	0	0.595707	0	0	0	0	0.208883	0	0	1.74146	0.352809	0.07002	0.06191	0
WP_143851826.1	nirK	Denitrification	0	0	0	0	0	0	0	0	0	0	0	0	0	2.19497	0	0	0	0
A0A1X9XL45	nirK	Denitrification	0.427575	0.151492	0.785545	0.971967	1.46871	1.54435	0.814698	0.748927	0.342755	0.059067	0.570023	0.192162	1.38626	2.52077	0	0	0	1.01381
A0A1X9XL45	nirK	Denitrification	0	0	0	0.71654	0.060152	0.339553	0.283617	0.142211	0.095457	0	0.158751	0.490572	0	2.47438	0.044689	0	0	0.385018
A0A1X9XL45	nirK	Denitrification	0.253438	0.423317	0.462118	0.319527	0.442592	1.05992	0.18971	0.095124	0	0	0.212377	0	0.541476	3.11776	0	0	0.062945	0.128769
929556.Solca_2885	nirK	Denitrification	0.494107	1.66311	0.382222	1.12321	1.44765	0.469645	0.7061	0.118018	0.079218	0.068258	1.91029	0.074021	4.18577	3.53381	0.741729	0.485779	0.35142	0.532529
A0A1X9XL45	nirK	Denitrification	0.541271	0	0.345433	0.636924	0	1.35821	0.141808	0	0	0	0	0	0.622697	1.95649	0	0	0	0
A0A1X9XL45	nirK	Denitrification	0.66618	1.01999	1.41716	0.489942	0.846099	0.497514	0.685667	0.083347	0.167837	0	0.418685	0.274446	1.20434	4.70468	0.078574	0	0	0.451304
A0A1X9XL45	nirK	Denitrification	0.111891	0	0.119012	0.49374	0.186519	0	0.219858	0.048996	0	0	0.082042	0	0.128723	3.0928	0	0	0.048632	0.265301
A0A1X9XL45	nirK	Denitrification	0.624544	0.270453	1.03335	2.34764	0.616947	3.91792	1.36354	0.060774	0.183572	0.052725	0.407055	0.228705	0.478998	4.50022	0.171882	0	0	0.164538
A0A1X9XL45	nirK	Denitrification	0.336978	0	0.403229	1.30111	0.702167	0.616568	0.772497	0.22134	0.260001	0.064009	0.370626	0.173531	0.823802	3.53771	0.034778	0.082825	0	0.349563
A0A1X9XH64	nirK	Denitrification	0.895629	0.455294	0.455607	1.14555	0.432751	3.2571	0.612123	0	0.034337	0.08876	0.399734	0.096254	0.313589	3.56027	0.67516	0.574261	0.473898	0.369322
WP_088570207.1	nirK	Denitrification	0.115164	0	0.244988	0.508184	0.127984	1.44491	0.15086	0.100859	0	0.437506	0.337769	0.189777	0.397466	2.81597	0	0	0	0
A0A1X9XL45	nirK	Denitrification	0	0	0	0.268744	0.304569	0	0.11967	0.080006	0.161109	0.138821	0.267935	0.37635	0.210193	9.5178	0.075425	0	0.079411	0.108303
A0A1X9XL45	nirK	Denitrification	1.29787	0.747245	0.250996	0.520646	0.327806	1.97379	0.386399	0.103332	0	0	0.086513	0	0.271476	1.81882	0.048708	0.058	0	0.279759
865937.Gilli_0220	nirK	Denitrification	0	0	0	0	0	0	0	0	0.233773	0.470007	0.259186	0.036406	0	2.67755	0	0	0	0
1206735.BAGG01000263_gene6679	nirK	Denitrification	0	0	0.219323	0.606594	0	0.431178	0.270111	0	0	0	0	0	0	0.876859	0	0	0	0
A0A1X9XL45	nirK	Denitrification	0.281703	0.509738	0.513655	2.07178	0.447229	4.96496	1.10705	0	0	0	0.7672	0	0.694458	3.97887	0.066452	0	0	0.477098
A0A1X9X7E2	nirK	Denitrification	0.22206	2.05544	1.88955	0.653256	2.09762	0.696519	1.309	0.291715	0.39162	0.08436	0	0.365928	0.383198	0.236077	2.01674	1.41906	2.5094	2.50097
A0A1X9X7E2	nirK	Denitrification	0.400447	0.156069	2.47042	0.942428	0.741706	0	0.944224	0	0.047081	0	0	0	0.307126	0	0.528997	0.997368	0.487338	0.316497
A0A1X9X7E2	nirK	Denitrification	1.68215	0.158611	0.808031	0.31926	0.120606	0	0.426492	0.095045	0	0	0.079575	0.044709	0.187277	0.115376	0	0	0	0
A0A1X9X7E2	nirK	Denitrification	0.155762	0.505883	3.97621	0.534589	0.807801	4.88565	4.55691	0.136414	0	0.039449	0.07614	0.042779	0.776505	0	1.24315	1.73554	1.08319	1.7235
A0A1X9X4Y2	nirK	Denitrification	0.305899	4.23893	1.26532	0.349958	1.20871	2.1322	0.845953	1.63718	0.209796	0.025825	0	0.056009	1.56408	0.072269	7.09976	5.11263	4.10683	15.6344
A0A1X9XAF0	nirK	Denitrification	0.623046	2.35235	1.40824	1.31738	2.4234	1.38427	2.34647	0.511551	0.412046	0.207107	0.685258	0.288761	1.70234	0.331188	6.3658	6.73799	7.81932	1.84661
A0A1X9X7E2	nirK	Denitrification	0.372889	0.703934	0.917189	1.1998	1.16549	1.94935	1.7707	0.408213	0.36991	0	1.05948	0.172821	1.07246	1.88303	6.52299	8.66101	5.10524	2.37615
A0A2S1X7L5	nirK	Denitrification	0	0	0	0	0.049305	0	0	0	0.078244	0	0	0.036555	0	0	1.53848	1.43942	0.964166	0.105196
A0A1X9X8Q4	nirK	Denitrification	0	0	0.807574	0.360251	0.816548	0.153644	0.064167	0.042899	0.215967	0	0.071833	0	0.535351	0	3.43763	3.20252	2.44837	0.116144
A0A1X9X7E2	nirK	Denitrification	0.113355	0.110447	0	0.333468	0.125973	0	0	0.893473	0.199911	0	0.332464	0	0	0	2.15257	1.78312	2.46342	0.806321
A0A1X9XLT2	nirK	Denitrification	0	0.230298	1.55872	0.069533	0.998161	0.296553	0.495401	0	0.083369	0.035918	0.277295	0.0779	1.6859	0	2.615	2.74207	0.780764	0
A0A1X9X7E2	nirK	Denitrification	0	0	0.109142	0	0.114033	0.214567	0.268831	0	0.04524	0	0.075238	0.042272	0.236094	0	2.24505	2.87511	2.31912	0.729893
A0A1X9XH64	nirK	Denitrification	0.058994	0.05748	0.250996	0.433872	0.295025	0.863532	0.1932	0.232498	0.104041	0.067235	1.2977	0.097215	1.42525	0.470386	2.50844	2.29099	1.17949	0.349699
A0A1X9XL45	nirK	Denitrification	0	0	0.260704	0.240349	0.181592	0	0.107025	0	0	0.062076	0.119812	0	0.187984	0.173717	2.29348	2.24908	1.42042	0.38744
A0A1X9XFB3	nirK	Denitrification	0	0.467745	0	0	0	0.602311	0	0.042043	0.042331	0	0.1408	0	0.386597	0	1.70433	1.27432	1.33538	0.910612
A0A1X9X7E2	nirK	Denitrification	0.176023	0.171507	1.31059	0.388368	1.36932	0.18404	2.6517	0	0.232823	0	0.258132	0	0.303755	0.187134	5.88589	5.62433	4.05483	0.417364
A0A1X9XL45	nirK	Denitrification	0	0	0.20983	0	0.054809	0	0	0	0	0	0	0	0	0	0.814382	0.872772	0.900298	0
A0A1X9X7E2	nirK	Denitrification	0	0	0	0	0	0	0	0	0	0	0	0	0	0	2.91233	1.67417	2.8548	0
A0A1X9XCM9	nirK	Denitrification	0.079745	0.077699	0	0.469189	0	0	0	0	0.140637	0	0	0.164263	0	0	1.25097	0.470407	0.831846	0.094541
A0A1X9XCM9	nirK	Denitrification	0	0.389212	0	0.352541	0.177571	0	0.104656	0	0.246569	0	0.11716	0	0	0	2.0778	0.549821	2.70849	0.047358
A0A1X9X7E2	nirK	Denitrification	0	0	0.050008	0	0	0	0.061589	0.020588	0.186562	0	0	0	0.594977	0	1.82445	3.62855	1.90044	0.055739
A0A1X9XG30	nirK	Denitrification	0.346414	0.67505	0	0.318462	0	0.090547	0.056723	0.37923	0.038183	0	0	0	0	0	1.89482	1.0643	1.95733	0.308015
A0A1X9XKT4	nirK	Denitrification	0	0.390654	0	0	0	0.670722	0	0	0	0	0.117594	0	0.461257	0	1.91998	0.788368	0.836467	0.570397
A0A1X9XH64	nirK	Denitrification	0.040697	0	0	0.119723	0.226137	0	0	0	0.035886	0	0	0	0	0.21633	3.36009	2.36066	1.98111	0.144744
A0A1X9XJR1	nirK	Denitrification	0	0.131572	0.287263	0.331042	0.050023	0.094124	0	0.354789	0.357221	0.0342	0.132018	0.074175	0	0	1.18923	0.840816	1.99552	0.266818
A0A1X9XL45	nirK	Denitrification	0	0	0	0	0.172789	0	0	0	0	0	0	0	0	0	1.66882	0.420368	0.473047	0.092165
A0A1X9XL45	nirK	Denitrification	0	0.111223	0	0.559687	0	0.397836	0.049845	0.23327	0.201316	0.144554	0.0558	0.062703	0	0.525884	3.20443	3.14239	3.77072	0.045111
A0A1X9XFB3	nirK	Denitrification	0	0	0.050391	0.209056	0.05265	0.396269	0	0.871315	0	0	1.32003	0.039035	0.817546	0	1.44727	1.07128	0.700107	0.056166
A0A1X9X7G1	nirK	Denitrification	0	0	0	0	0	0	0	0	0	0	0	0	0	0	1.48964	1.14777	0.645802	0.125823
A0A1X9X8Q4	nirK	Denitrification	0	0	0.058007	0	0.181821	0	0	0	0	0	0	0	0.125481	0	1.26075	0.911488	0.853323	0.646546
2cf673f3b19f244dcea8dd37190c911e	nirK	Denitrification	0	0.370093	0.202008	1.39676	0.211061	0	0.248787	0	0.167469	0	0	0	0	0	3.44969	2.05391	3.30185	0
A0A1X9X7E2	nirK	Denitrification	0	0.255279	0.253343	0.175172	0.105879	0.846704	0.156005	0.229457	0.084011	0	0.174644	0.019625	0.411021	0.025322	3.00878	2.66952	2.62949	1.63777
A0A1X9XFB3	nirK	Denitrification	0	0.252135	0	0	0	0	0	0.075544	0	0	0	0	0.396938	0	3.2048	2.20492	2.39943	0
A0A1X9XHQ8	nirK	Denitrification	0	0	0.061906	0.085608	0.06468	0	0	0.050972	0	0	0.08535	0	0.133913	0	1.05716	0.400542	0.758892	0
A0A1X9XHQ8	nirK	Denitrification	0	0	0	0	0	0	0	0	0	0	0	0	0.055722	0	1.43965	1.66668	0.926289	0.057423
A0A1X9X7E2	nirK	Denitrification	0.069841	1.65587	0.594294	0.547892	2.38022	0.486814	0.823404	0.244664	0.246342	0	0.375541	0	2.67827	0.0495	6.57364	5.01249	8.07461	3.44998
A0A1X9X7E2	nirK	Denitrification	0	0	0	0	0	0	0	0	0	0	0	0	0	0	0.063842	2.01456	0.16804	0
A0A1X9X7E2	nirK	Denitrification	0	0.057169	0.062409	0	0	0.245386	0	0	0.103477	0	0.086044	0.048344	0.067501	0.124756	0.339105	1.96131	0.102008	0.208682
A0A1X9X7E2	nirK	Denitrification	0	0	0	0	0	0	0	0	0.047491	0	0	0	0	0	1.51187	1.6944	1.3577	0
A0A1X9XDK6	nirK	Denitrification	0	0	0.154556	0	0	0	0	0	0.384392	0	0.213089	0	0	0	0.359913	1.14287	0.252624	0.172268
A0A1X9X2V2	nirK	Denitrification	0	0	0	0	0	0	0	0	0	0.267484	0	0	0	0	0.145331	2.07668	1.2241	0
A0A1X9XG30	nirK	Denitrification	0	0	0	0	0.060455	0.17063	0.03563	0	0	0	0	0.022411	0	0.08675	0.606336	1.47076	0.165507	0
A0A1X9XAF0	nirK	Denitrification	0	0	0	0	0	0.066481	0	0	0	0	0	0.026195	0	0	2.30993	2.50055	3.06766	0.565372
A0A1X9XFB3	nirK	Denitrification	0	0	0	0	0	0	0	0	0	0	0	0	0	0	0.436961	3.02733	0	0
A0A1X9XJR1	nirK	Denitrification	0	0.061772	0	0.186508	0.140913	0	0	0	0	0	0	0	0	0.235904	1.30862	2.39973	2.56268	0
A0A1X9X7E2	nirK	Denitrification	0.230328	0.299224	0.163325	0	0.170645	0	0.201147	0.067239	0	0	0	0.063259	0.353303	0.163245	0.697278	3.17024	1.93544	0.728167
A0A1X9X7E2	nirK	Denitrification	0	0	0	0	0	0	0.064167	0	0.043193	0	0	0	0	0	0.545977	2.35975	1.61805	0.058072
WP_090665754.1	nirK	Denitrification	0	0	0	0	0	0	0	0.130769	0	0	0	0	0	0	0	1.1744	0.129797	0
A0A1X9XDA0	nirK	Denitrification	0	0	0	0	0	0	0.114055	0	0.076775	0	0	0	0.033389	0	0.814709	2.16854	1.13529	0.034407
1128421.JAGA01000001_gene2088	nirK	Denitrification	0	0.06354	0.069364	0.191845	0	0.4091	0	0.228452	0	0	0.2869	0	0.825261	0.06933	1.50759	2.94926	0.170065	1.46894
WP_088570207.1	nirK	Denitrification	0	0	0	0	0	0	0	0	0	0	0	0	0.355827	0	0	0.912254	0.268865	0.366684
A0A1X9X7E2	nirK	Denitrification	0	0.121377	0.397507	0	0.249193	0	0.979115	0.02182	0.175756	0	0	0	0	0	1.74848	1.22474	2.57726	0.472596
A0A1X9XL45	nirK	Denitrification	0.040318	0.039284	0.085769	0.177912	0.268837	0.168617	0.052815	0.03531	0.035552	0.030634	0	0	0	0	1.09851	0.673856	1.22666	0.047799
A0A1X9X7E2	nirK	Denitrification	0	0	0	0	0	0	0	0	0	0	0	0	0	0	0.470413	1.00828	1.88205	0
A0A1X9XCM9	nirK	Denitrification	0	0.081924	0.044716	0	0	0	0.055071	0	0.074142	0	0	0.034639	0.048365	0.044694	1.3884	0.454651	2.30232	0.199362
A0A1X9XFB3	nirK	Denitrification	0	0	0	0.173077	0.130766	0.984212	0	0.206103	0.103758	0	1.03534	0.096951	0	0	0.194301	0.462738	0.715998	0
A0A1X9XBQ2	nirK	Denitrification	0.083273	0.162272	0.35429	0.367456	0.832878	0	0.32725	0.218786	0.146857	0.06327	0.122117	0.068612	0.287399	0.265587	0.481268	0.81869	1.23057	2.36934
WP_114357097.1	nirK	Denitrification	0	0	0	0	0	0	0	0	0	0	0.289516	0.054222	0.075708	0	0	0	0	3.97891
A0A1X9X7E2	nirK	Denitrification	0.049095	0.861033	0.992174	0.144427	0.818399	0.821292	1.35056	0.085993	0.086583	0.037302	0.143992	0	0.225922	0	1.33764	1.11015	1.45101	5.41296
A0A1X9XFB3	nirK	Denitrification	0.192452	0.046878	0.460578	2.68924	3.10119	0	0.252104	0.12641	0	0.073112	0.776118	0	0	0.2046	1.35061	0.331114	0.460057	6.10325
A0A1X9XFG2	nirK	Denitrification	0	0	0	0	0	0	0	0	0.074722	0	0	0	0	0	0	0	0	2.10969
652103.Rpdx1_4349	nirK	Denitrification	0	0	0	0	0.088135	0	0.103889	0	0	0	0.116301	0.196033	0.182475	0	0	0	0	1.41032
A0A1X9XH64	nirK	Denitrification	0.170033	0.552233	1.6277	1.41724	3.21232	1.30369	1.26217	0.546011	0.349844	0	1.32986	0.280194	1.49969	0.421787	0.982694	1.17017	1.33025	4.36757
A0A1X9XHQ8	nirK	Denitrification	0	0.047193	0.206075	0.569954	0.645931	0.202567	0.571041	0	0.08542	0	0	0	0.167167	0	2.35943	1.28573	2.52624	2.92855
A0A1X9X7E2	nirK	Denitrification	0.330318	0.204809	0.319402	0.176678	0.333716	0.062793	0.078673	1.55163	0	0	0.924766	0	0.760019	0.031924	1.26444	0.619979	0.704791	2.77683
A0A1X9X7E2	nirK	Denitrification	0.093323	0	0.099262	0	0.933398	0	0.244497	0	0	0	0	0	0	0.099214	0.154101	0.183499	0.243369	1.99147
A0A1X9XDK6	nirK	Denitrification	0	0.203819	0.111251	0.153846	0.116236	0	0.822078	0.183203	0	0	0	0	0	0	0.518136	0.719814	6.90995	9.67196
A0A1C8DSP5	nirK	Denitrification	0.13732	0.222995	0.730303	0.538625	1.06824	0.191432	0.539652	0	0.121088	0.034779	0.268501	0.075429	0.263297	0.048663	0.566882	0.810035	0.676425	3.3645
A0A1X9X8Q4	nirK	Denitrification	0	0	0	0	0	0	0	0	0	0	0	0	0	0	0	0.086178	0	1.45486
A0A1X9X7E2	nirK	Denitrification	0	0.777707	0	0.293513	0.11088	0	0	0.961181	0.175958	0	0.146315	0	0	0	0.082376	0.980919	0.346922	3.07542
A0A1X9X7E2	nirK	Denitrification	0.141663	0.874178	0.652945	0.729302	0.41982	0.691202	0.835077	0.620332	0.249834	0	0.346241	0.019454	0.57041	0.577321	6.23797	7.10305	3.94061	9.20909
A0A1X9X7E2	nirK	Denitrification	0	0.109871	0	0	0	0	0	0	0	0	0	0.092911	0	0	0.186205	0.221728	0.980235	14.0371
A0A350WMQ8	nirK	Denitrification	0	0	0	0	0	0	0	1.21428	0	0	0.156405	0	0.122699	0	0	0	0	0
A0A1X9XL45	nirK	Denitrification	1.69508	0.150145	0.040977	0	0.085626	0	0	2.19305	0	0.058542	0.508457	0	0	0	0	0	0	0
A0A350WMQ8	nirK	Denitrification	0.073021	0.213443	0.155338	0	0.284025	0.763469	0.047827	5.62769	0	0	0.374793	0	0.420032	0	0	0.071791	0	0.432848
A0A1X9X8Q4	nirK	Denitrification	0	0.526239	0.199817	0.414484	0.469736	0.932973	0.123044	3.18767	0	0	0.929781	0	0.081045	0	0	0.046173	0.061238	0.779502
1128421.JAGA01000001_gene2088	nirK	Denitrification	0.085576	0	0	0	0.095103	0	0	1.87366	0	0.065021	0	0	0	0	0	0	0	0.202908
A0A1X9X7E2	nirK	Denitrification	0.046712	0.750966	0.173897	0.412249	0.830582	1.1233	0.244761	4.99094	0.102974	0	0.753513	0.038488	1.53155	0.02483	1.6198	1.23996	1.31967	1.0245
A0A1X9X7E2	nirK	Denitrification	0.353387	2.36433	0.751759	0.970287	1.17817	1.72425	0.185169	5.65337	0.062323	0	2.6948	0	1.46358	0.20037	1.01146	0.880158	1.00349	0.335163
A0A350WMQ8	nirK	Denitrification	0	0	0.159923	0.221154	0.16709	0.628802	0	1.7118	0	0	0.220488	0	0	0	0	0	0	0.356498
A0A1X9XL45	nirK	Denitrification	0	0	0	0	0.084722	0	0	1.86944	0	0	0	0	0	0	0	0	0	1.71722
A0A1X9XFJ7	nirK	Denitrification	0	0	0	0	0	0.203477	0	2.30094	0	0	0.142698	0	0	0	0	0	0	0
A0A1X9X7E2	nirK	Denitrification	0.226948	0.08845	0	1.13498	0	0.379654	0.118917	4.17391	0.20012	0.034487	0	0	0	0	0.824455	0.356997	0.749664	0.807166
A0A1X9X8Q4	nirK	Denitrification	0	0.290423	0	0	0	0	0	2.44435	0.047788	0	0	0	0	0	0.313216	0.346329	0.871538	1.12438
A0A1X9XFB3	nirK	Denitrification	0	0.750055	0.307052	0.141539	0.160406	0	0	5.05639	0	0	0.070556	0	0	0	0.039724	0	0.041823	0.05704
A0A1X9XL45	nirK	Denitrification	1.62526	0.226223	0	0	0	0	0	1.52505	0	0	0	0	0	0	0	0	0	0
A0A1X9X7E2	nirK	Denitrification	0.22244	0.903052	2.79974	0.981561	2.38961	1.3179	3.39952	2.6624	0.065382	0	0.380569	0.030546	0.725058	0.867099	1.59167	1.71308	2.35256	2.94477
A0A1X9X8Q4	nirK	Denitrification	0.098862	0.192651	0	0	0.109867	0	0	0.692657	0.174351	0	0	0	0	0	0	0	0	0.117205
A0A1X9XHV5	nirK	Denitrification	0.689518	1.34365	0.440042	1.41989	0.919526	0.288368	0.180648	1.57006	0	0	0.606693	0.113624	0	0.293217	0.683147	1.08463	0.59938	1.14443
A0A1X9XL45	nirK	Denitrification	0.12118	4.01441	0	0	0.538678	0	0	4.52811	0.463039	0	1.48089	0	0.23235	0.128829	0.10005	0.198563	0.140452	0.909869
A0A1X9X7E2	nirK	Denitrification	0	0	0	0	0	0	0	1.52487	0	0	0	0	0	0	0	0	0	0
A0A1X9XDE2	nirK	Denitrification	0	0	0	0	0	0	0	2.98271	0	0	0.535117	0	0	0	0	0	0	0
A0A1X9X7E2	nirK	Denitrification	0	0.441017	0	0.221925	0	0	0	1.38742	0	0	0.442513	0	0	0	0	0	0	0
A0A1X9X7E2	nirK	Denitrification	0.22206	0	0.295242	0	0.185084	0.116087	0	1.79891	0	0	0.325644	0	0	0	0	0	0	0
A0A350WMQ8	nirK	Denitrification	0.109903	0.392637	0.19483	0.161656	0.122137	0.153211	0	6.22424	0	0	0.107446	0	0.252872	0.077894	0	0.036017	0.06369	0.477744
A0A1X9XL45	nirK	Denitrification	0.139683	0.680494	0	0	0	0	0	1.8044	0	0	0	0	0	0	0	0	0	0.206999
obg:Verru16b_00368	nirK	Denitrification	0.080486	0	0.171218	0.118387	0	0	0	1.55075	0	0	0	0	0	0	0	0	0	0
497964.CfE428DRAFT_3240	nirK	Denitrification	0	0.044788	0.097787	0.135228	0.153254	0.288368	0.060216	1.57006	0	0	0.539283	0	1.11054	0	0.15181	0.632703	0.239752	0.926442
A0A1X9XH64	nirK	Denitrification	0.256729	0.083381	0.091023	0	0.665718	3.04211	0.448406	4.04711	0.07546	0	1.12946	0.14102	0.393801	0	0.070655	0.084134	0.074389	1.01454
A0A1X9XCM9	nirK	Denitrification	0	0.045075	0	0	0.051412	0.096739	0	1.13445	0	0	0.067843	0	0.106444	0.049183	0	0	0	0
A0A350WMQ8	nirK	Denitrification	0.296587	0.86693	0	0	0	0	0	0.259746	0	0	0	0	0	0	0	0	0	0
A0A136L457	nirK	Denitrification	0	0	0.08625	0.119274	0	0	0	1.91745	0	0.123223	0.118915	0	0	0.086208	0	0	0	0
A0A1X9XHQ8	nirK	Denitrification	0.256223	0.124824	2.04398	0.376878	0	0.535784	0.335641	1.79517	0	0	0.563615	0.844449	1.32646	0	0	0.377857	0	0.607524
A0A1X9XH64	nirK	Denitrification	0.318395	0.116334	2.62461	2.10747	1.59227	5.32632	1.30339	7.28483	0.105284	0.090718	2.10112	0.163961	2.24354	0.592363	0.788633	0.626057	0.864913	2.45355
A0A1X9X7E2	nirK	Denitrification	0	0	0	0.114144	0	0	0	1.35925	0	0	0	0	0	0	0	0.381468	0	1.012
A0A1X9X7E2	nirK	Denitrification	0.219806	2.51645	0.905959	0.282898	0.580149	1.43635	0.107976	4.90881	0	0	1.73257	0	1.13792	0.02921	0.226849	0.243113	0.214955	0.228014
A0A1X9XH64	nirK	Denitrification	0.095169	0.324543	0.253065	0.069992	0.528812	0.895525	0.124667	7.95965	0.041959	0	1.04671	0	0.273713	0.101176	0	0.140347	0.082728	0.282065
A0A1X9XL45	nirK	Denitrification	0	0	0	0	0	0	0	1.77472	0	0	0	0	0	0	0	0	0	0
A0A1X9X8Q4	nirK	Denitrification	0	0.325796	0	0	0	0	0	2.26952	0	0	0	0	0	0	0.207054	0.904036	0.799327	0.891934
A0A1X9XFB3	nirK	Denitrification	0	0.185047	0.404015	0.209515	0.316591	0	0	4.32455	0.041867	0	0.069628	0	0	0.151431	0	0.093359	0.082546	1.0695
A0A1X9XFB3	nirK	Denitrification	0.654669	1.36687	0.596861	0.206347	0.883447	0.29335	0.122513	0.409535	0	0	4.73168	0	0.753154	1.7897	0.347475	0.045974	0.44714	2.16209
daa:AKL17_2762	nirK	Denitrification	0.113059	0.110158	0.060128	1.08094	0.062822	0.118208	0.074051	0.44557	0.498472	0.257706	3.73045	0.232885	0.455236	0.30049	0	0	0	0
A0A1X9X4Y2	nirK	Denitrification	0.477592	0.62045	0.84665	0	0	0.66579	0	0	0	0	1.16729	0.131169	0	0.169247	0.131439	0	0	0
A0A2H0JX48	nirK	Denitrification	0.656086	0	0.46523	5.14686	0.486079	0.45731	0.572963	0	0	0	1.28284	0	0	0.697501	0.361125	0.215009	0.570319	0
A0A1X9XKT4	nirK	Denitrification	0	0.479439	0.065423	0.361889	0.068355	0.385856	0	0.484811	0	0	2.61579	0	0.636849	0	0.558615	0.181414	0.427739	0.21876
A0A1X9XJV0	nirK	Denitrification	0	0.173267	0.189149	0	0	0	0.116475	0.077871	0.548831	0.168894	3.45537	1.2088	3.68248	0.756223	0	0	0.077292	0.210825
A0A1X9XL45	nirK	Denitrification	0.12443	0	0.088233	0.30504	0.138281	0.433657	0.054333	0	0.146295	0.063028	0	1.50367	0.095433	0.793708	0	0	0	0.049172
A0A1X9XL45	nirK	Denitrification	0.048113	0.093757	0	0.212308	0.053469	0	0	0	0.042425	1.09668	0	1.98211	0	0	0	0	0	0.114079
A0A1X9X4Y2	nirK	Denitrification	0.067871	0.231453	0.072191	0.099831	0.339418	0.993468	0.266724	0.118881	1.58597	0.12892	1.39343	2.40463	2.14723	0.252544	0.252165	0.200181	0.265493	0
A0A1X9XL45	nirK	Denitrification	0	0	0	0.213733	0.242224	0.303851	0.095173	0	0.192196	11.3164	0.213089	6.16583	0.083584	1.39032	0	0	0	0
A0A1X9XL45	nirK	Denitrification	0	0	0	0	0	0	0.085427	0	0.057504	0.545038	0.095633	1.93435	0.525166	0.20799	0	0	0	0
A0A1X9XL45	nirK	Denitrification	0	0	0	0	0	0	0	0	0	2.01125	0	3.25529	0	0	0	0	0	0
666685.R2APBS1_2921	nirK	Denitrification	0.297752	0.497335	0.40719	0.688228	0.378168	0.711572	0.445763	0.298019	1.01271	0.5171	0.499022	2.41825	15.4145	2.93937	0.210715	0.167276	0.184877	0.605137
A0A1X9XL45	nirK	Denitrification	0	0	0	0	0	0	0	0	0	0.552592	0.164084	3.22669	0	0.059477	0	0	0	0
A0A1X9XH64	nirK	Denitrification	0	0	0	2.13196	0	0	0.237336	0	0	0.206488	0.398539	1.34352	0.104217	0	0	0	0	0
A0A1X9XCM9	nirK	Denitrification	0.467285	0.212471	0.728972	0.274931	0.484681	0.455994	0.775356	0.109131	0.851562	3.21904	0.59389	2.56676	0.430064	0.79485	0.488688	0.122509	0.379118	0.66478
A0A1X9X7E2	nirK	Denitrification	0	0	0	0.755673	0	0.15347	0	0	0	0	0	1.02801	0	0	0	0	0	0
A0A1X9XL45	nirK	Denitrification	0	0	0	0.173391	0	0	0	0.034413	0.762273	0.477684	0	1.91016	0.135615	4.59515	0	0.038631	0.034157	0
A0A1X9XL45	nirK	Denitrification	0	0	0	0	0	0	0	0	0	0	0	1.54605	0	0	0	0	0	0
865937.Gilli_0220	nirK	Denitrification	0	0	0	0	0	0	0	0	0	0.365561	0	0.991055	0.276754	0.25575	0	0	0	0
A0A1X9X8Q4	nirK	Denitrification	0.641683	0.67153	1.69367	1.01377	1.08287	1.88848	2.4906	0.145697	0.188609	0.036115	0.243965	1.76236	0.410119	0.176864	1.80523	2.17299	1.50812	2.45127
A0A1X9XFG2	nirK	Denitrification	0.292579	0.162898	0.266744	0.307396	0.04645	0	0.438018	0.219631	0.810835	0.190543	0.61294	3.30607	2.837	0.755402	0.034509	0	0.072666	0.594623
A0A1X9XL45	nirK	Denitrification	0	0.038921	0.509865	1.52768	0.266357	0.668247	0.941901	0	0	0.182106	0	2.10645	0.091911	2.03845	0.032981	0.157092	0.034724	0.047358
A0A1X9XFG2	nirK	Denitrification	0.081394	0.158611	0.086575	0.718335	0.135682	1.10631	0.852983	0.106926	1.07659	0.340136	2.5066	3.31966	6.74198	0.519193	0	0	0.176885	0.578975
A0A1X9XL45	nirK	Denitrification	0	0	0	0.058541	0	0	0	0	0	2.26796	0	9.50976	0	0	0	0	0	0
A0A1J5PYR3	nirK	Denitrification	0.055801	0.217477	0.237411	0.410389	0	0.583424	0	0.244349	0.541253	0.296783	2.20943	3.81607	5.71341	1.18647	0	0.109721	0.097013	1.05847
A0A1X9XG30	nirK	Denitrification	0	0	0	0	0	0	0	0	0	0.538832	0	1.13427	0	0	0	0	0.036263	0
A0A1X9X7E2	nirK	Denitrification	0.092525	0.090151	0.590484	0.27219	0.102824	0	0	0.081032	0	0.0703	0	0	1.80955	0	0.534742	0.909655	0.321718	0.109692
A0A1X9XL45	nirK	Denitrification	0.067239	0	0.214555	0.593408	0	0	2.99471	0	0	0.102175	0.098603	0.055401	0.077354	0.142966	0	0.066105	0.116898	0
A0A1X9XL45	nirK	Denitrification	0	0.050588	0.386576	0.07637	0.1731	0.21714	1.56431	0	0	0	0.07614	0	0.059731	0	0	0.051045	0.045133	0.061554
A0A1X9XLT2	nirK	Denitrification	0	0	7.49265	0	0.460496	0	4.07106	0.090725	0	0	0.759576	0	1.5493	0.110132	0.08553	0	0	0
A0A1X9X859	nirK	Denitrification	0	0	0.485841	0	0	0	3.11141	0	0	0	0.133967	0	0.31529	0	0.075425	0.44907	0.079411	0
A0A1X9XH64	nirK	Denitrification	0.202344	0	3.01313	1.54767	2.02382	2.11559	4.6651	0.070884	0.035685	0	0.178039	0.100032	0.698352	0	0	0.079574	0.24625	0.623706
A0A1X9X7E2	nirK	Denitrification	0.295239	0	0.62806	0.144755	0	0	3.094	0	0.347118	0	0.432959	0.243259	0.566088	0	0	0	0	0
A0A1X9XL45	nirK	Denitrification	0.453421	0.110447	0.783705	0.416835	1.00779	0.355553	1.78189	0.049637	0.049978	0.12919	0.498696	0	0.652039	0.421787	0.28077	0.055722	0.147805	0.335967
A0A1X9X7E2	nirK	Denitrification	0.100235	0	0.426461	0	0.779752	0	1.96956	0	0	0	0.146992	0	0.115314	0	0	0	0	0
A0A1X9X7E2	nirK	Denitrification	0.548453	0.3817	6.1114	1.99759	2.55412	6.9904	6.50027	1.02927	0.046059	0	0.957488	0	0.961463	0.055531	2.30723	2.49063	1.77081	1.91967
A0A1X9X7E2	nirK	Denitrification	0.161775	0.972013	2.89653	1.15011	1.82779	0.78933	4.16772	0.920919	0.095101	0.020486	0.316317	0.133293	0.589352	0.143322	0.712356	1.06032	0.843759	1.05485
A0A1X9X7E2	nirK	Denitrification	0.310778	0.100934	0.991674	0.609497	1.15124	0.649862	2.98544	0.272174	0.091347	0	0.455746	0	0.476706	0.220264	0.427648	1.01847	0.810453	1.10532
A0A1X9X8Q4	nirK	Denitrification	0.316071	0.07699	0.798447	0.174341	0.526882	0.578314	2.58774	0.069202	0.104515	0	0.057938	0	0.136357	0.042003	0.326198	0.349586	0.412128	0.187357
A0A524PGZ2	nirK	Denitrification	0.279366	0	0.44572	2.26005	0.310464	5.54968	1.82979	0	0	0	0.409681	0.230181	0.964176	0	0	0	0	0
A0A1X9XH64	nirK	Denitrification	0.207185	0.050467	1.21205	0.53331	2.24492	1.0831	3.7318	0.090725	0.045673	0.039355	0.151915	0.170708	0.417118	0	0.08553	0.101847	0.180101	0.429845
A0A1X9XL45	nirK	Denitrification	0.104593	0	0.723129	1	0.406827	0.328071	1.57565	0	0	0	0.076692	0	0.060164	0	0	0	0	0
A0A1X9XL45	nirK	Denitrification	0.240565	0	0.127938	6.07437	0.222786	0	0.472695	0	0	0	0	0.06607	0.276754	1.023	0	0	0	0
A0A1X9XL45	nirK	Denitrification	0.266199	0.605193	0	3.13241	0.394442	0	0.116236	0	0	0	0	0	0	0.094334	0	0	0	0
pbh:AAW51_4186	nirK	Denitrification	0.289644	0	0.847216	0.319527	2.8165	0.454252	0.569131	0.063416	0	0.055018	3.82278	0	0.749736	0	0	0	0	0.257537
A0A1C8DSP5	nirK	Denitrification	0.054263	0	0.692598	0.47889	2.71364	0.113468	0.35541	0.047523	0.047848	0.041229	0.079575	0.089419	0.062426	0	0.179205	0.106696	0.141508	0.900628
A0A1X9XHQ8	nirK	Denitrification	0.096013	0	2.1446	1.83592	2.98761	0.401541	1.44638	0.12613	0	0	0.281599	0	0.994106	0	0	0	0	0.17074
A0A1X9X8Q4	nirK	Denitrification	0.260854	0.092422	2.54755	1.60452	3.66316	0.94217	1.52215	0.207683	0.041821	0	0.208655	0	1.22766	0.025211	1.25306	1.98171	0.968855	1.20889
A0A1X9XL45	nirK	Denitrification	0.924122	1.35061	0.98294	1.2622	3.52111	0.552119	0.778217	0.173428	0.116411	0.050153	0.483998	0.924582	0.075939	0.070175	0.217996	0.064896	0.286898	0.391279
A0A1X9X7E2	nirK	Denitrification	0.559936	0.68196	1.24078	1.23541	1.60752	2.04903	2.07823	1.10336	0.329163	0.177265	0.752701	0	0.751531	0	4.96975	4.44986	4.25895	1.99147
A0A1X9XFB3	nirK	Denitrification	0.144339	0	1.58643	1.62769	2.45956	0	0.126052	0.337093	0	0	0.56445	0	0.110702	0	1.5095	0.946041	0.878291	0
A0A1X9XHQ8	nirK	Denitrification	0	0.103918	0.39705	0.392195	2.66685	0	0.209569	0	0.047023	0	0	0	0.184048	0	2.24547	1.99228	2.59593	0.126443
A0A1X9X7E2	nirK	Denitrification	0.669314	0.028354	0.866678	2.39703	2.97528	4.929	1.25798	0.254859	0	0	0.384076	0	0.736524	0	0	0.02861	0.025296	0.137999
A0A1X9XG30	nirK	Denitrification	0.143928	0.540905	1.09349	0.846813	3.47318	0.214975	2.18167	1.2785	0.145044	0	0.904567	0.016941	0.331159	0.043718	0.16976	0.242575	0.482577	0.706903
338737938	nirS	Denitrification	9.35317	3.50182	2.76347	0.636924	1.05868	0.36219	0.737404	1.28938	0.496378	0.0329	4.19104	0.17839	0.747237	0.460351	0	0	0.037641	0.97538
A0A1X9XRQ9	nirS	Denitrification	5.70469	0.437662	4.01333	1.5857	2.79546	0.657502	0.411892	0.196696	0.039609	0.034129	0.197616	0.03701	0.155028	1.00284	0	0.088323	0.039047	0.798793
A0A1X9XTD7	nirS	Denitrification	2.87147	0.447646	0.67193	0.253418	0.319111	0	0.15046	0.553253	0.455765	0.043635	0.336873	0	0	0.488436	0	0	0	0
A0A1X9XQS1	nirS	Denitrification	1.48293	0.577954	0.630928	0.872499	0.164801	0.620188	0	0	0	0	0	0	0	0	0	0	0	0
338737938	nirS	Denitrification	5.34534	0.744025	1.00333	0.330355	1.0483	0	0.7061	0.118018	0	0.068258	0.461104	0	0.155028	0.382034	0.037086	0.044162	0	0.798793
A0A1X9XRQ9	nirS	Denitrification	1.17593	1.55013	0.662172	0	0.076872	0	0	0.12116	0.060995	0	0.405755	0	0.238734	0.073538	0	0	0	0.738054
338737938	nirS	Denitrification	13.5105	0.166105	0.634654	0.626894	0	0.445608	0.334981	1.04512	0.075163	0.032382	0.750007	0.035116	0.098063	0.724962	0	0	0	0.050527
338737938	nirS	Denitrification	4.37083	0.891351	0.540584	0	0.451849	0.212553	0	0	0	0	0.298125	0.083751	0	0.432254	0.083923	0	0	0
A0A1X9XRQ9	nirS	Denitrification	12.1732	1.2708	1.47977	0.70343	0.966303	0.090911	0.056951	0.152301	0.038336	0.033033	0.191267	0	0.050016	0.18488	0	0	0.037792	0
338737938	nirS	Denitrification	3.02692	0.286732	0.760177	0.803885	0.140161	0.17582	0.275356	0.69955	2.78031	0.28748	1.60293	0.277111	0.338554	0.715108	0.03471	0	0	0.199362
A0A1X9XQS1	nirS	Denitrification	3.44849	0.93526	0.756285	0.470634	0.474107	0.520388	0	0.560438	1.22261	0.513226	0.625621	0.146461	0.081799	0.264569	0.029353	0	0	0.042148
926569.ANT_27710	nirS	Denitrification	3.1646	0.549516	1.19977	0.32261	2.50707	0	0.287311	0.219525	1.90638	0.214258	0.643277	0.180713	1.26161	5.36299	0.051739	0	0	1.56013
338737938	nirS	Denitrification	12.0091	0.83878	3.98313	0.75975	2.43958	0.270022	1.91709	0.980116	0.227731	0.065408	5.99658	0.141861	0.544705	4.30149	0	0.084636	0.037417	1.07162
338737938	nirS	Denitrification	3.39304	1.88913	0.859287	0.475317	0.359118	0	0.105827	1.98105	0.356184	0	0.94777	0.19969	0.836459	0	0	0	0	0.287327
338737938	nirS	Denitrification	10.3891	1.09323	0.618818	0.489001	0.092364	0.086898	0.925429	0.363944	0	0.063149	0.487528	0	0.382463	0.220898	0	0	0	1.0346
338737938	nirS	Denitrification	7.31691	7.01229	3.1896	1.14682	2.06617	0.125412	0.942771	4.77976	7.50966	0.592391	6.42042	1.48246	0.482978	1.14769	0.049517	0	0.104269	0.213307
338737938	nirS	Denitrification	2.22499	0	0.27307	0.629372	1.14123	1.61053	2.01783	0	0.226381	0	0.25099	0.07051	0.492251	0.272935	0.070655	0.252402	0.446336	0
A0A1X9XQS1	nirS	Denitrification	2.39129	0	3.29966	2.18646	1.93924	0.270291	1.1006	0	0	0	0.189554	0	0.520463	0.137418	0.10672	0.06354	0	0
338737938	nirS	Denitrification	2.35159	0	3.45002	1.43129	4.14533	2.71303	1.16846	0.21305	0	0.184834	1.90264	0	1.30603	0	0	0	0.070489	1.15361
A0A1X9XRQ9	nirS	Denitrification	6.72079	3.60378	2.44682	0.729809	0.601523	0.377281	0.236347	8.09813	0.238643	0	2.91044	0.260152	0.259457	1.19883	0	0.177383	0.078419	0.267374
338737938	nirS	Denitrification	5.16909	1.03206	1.75759	0.810177	0.612118	0.177197	0.277512	0.890559	0.410971	0.096577	4.66002	0.27928	0.194974	1.1261	0	0	0	1.15531
338737938	nirS	Denitrification	10.6622	3.39221	2.43018	0.480094	0.967274	0.682519	0.570084	1.23869	1.34312	1.32263	2.71234	0.089643	0.250331	1.04099	0	0	0	0.128984
A0A1X9XQS1	nirS	Denitrification	3.21137	0.403738	0.55093	1.06662	0.920993	0.216621	0	0	0	0	0	0	0	0	0	0	0	0
338737938	nirS	Denitrification	2.35801	1.25319	0	0.945927	0	0	0.280809	0.75095	1.13415	0.162874	1.5718	0	0	0	0	0	0	0
A0A1X9XQS1	nirS	Denitrification	3.11451	0.29367	2.45784	2.21667	2.34469	0.630261	0.526435	0.043994	0	0	0.147333	0	0.462327	0.854479	0.290324	0.098775	0.087334	0
338737938	nirS	Denitrification	1.36455	0.531814	0.58056	0.133808	0.606578	0	0	1.11538	0	0	0	0	0	0	0	0	0	0
338737938	nirS	Denitrification	1.85891	2.0243	0	0	0.24304	0.228655	0.429723	0	0	0.083082	0.160355	0	0.251595	0.11625	0	0.107505	0.095053	0.129636
A0A1X9XQS1	nirS	Denitrification	2.49938	1.1263	0.797537	0.413587	0.833279	0.26132	0.040926	0	0.055098	0	0	0.102967	0.071884	0.531429	0	0	0	0
A0A1X9XQS1	nirS	Denitrification	3.24357	2.13323	0.862505	1.19274	0.720927	0	0.849788	0.142034	0.071504	0.246445	1.07023	0	0.093288	0.172416	0	0	0	0
pkt:AT984_08175	nirS	Denitrification	0	4.4238	0.039911	0	0	0.156928	0	0.328622	0.033087	0	0.93545	0.061834	0.345343	0	0.185882	0.073781	0.097854	1.42352
A0A1X9XRQ9	nirS	Denitrification	0.250299	1.82907	0	0	0	0	0	0	0.220711	0	0.550583	0.206231	0	0.266099	0	0.12304	0	0
A0A1X9XQS1	nirS	Denitrification	0.315815	5.16271	1.79155	0.361302	3.04174	1.17403	0.919342	0.122927	0.278482	0.026662	0.514591	0.028912	1.4533	0.186528	9.64765	5.83034	9.76105	2.20486
dd6aadb8b5c2cd949b13351ca71be6dd	nirS	Denitrification	0.706006	1.68151	0.083438	0	0.261532	0	0	0	0	0	0.575186	0.258536	0.180492	0.083397	0	0	0	0
A0A1X9XQS1	nirS	Denitrification	0.338295	0.659228	0.719653	0	0	0	0	0	0	0	0	0	0	0	0	0	0	0
A0A1X9XQS1	nirS	Denitrification	0.441854	2.15258	0.939954	0.649923	0.491039	0.307985	0.57881	0	0	0	0	0	0.508324	0.234873	0.304008	0.144802	0.064015	0.436529
A0A1X9XQS1	nirS	Denitrification	0.031793	3.84114	0.338163	0.561167	0.282654	0.731294	0.458118	0.111374	0.112138	0	0.279738	0	0.292604	0.101399	0.656229	0.375082	0.525095	0.26384
338737938	nirS	Denitrification	1.15987	0.376702	0	0	0	0	0	0	0	0	0	0	0	0	0	0	0	0
338737938	nirS	Denitrification	1.44907	7.80692	1.8133	1.62992	0.378912	0	0.11166	3.58327	2.63071	0.323824	0.750007	0.491626	0.196125	0.362481	0	0	0	0.202109
338737938	nirS	Denitrification	0.473612	2.43914	0.143931	0.597116	0.07519	0	0	0.355528	0.119322	0.051407	0.595318	0.167241	0.077837	0.07193	0	0	0	0.160424
WP_119355164.1	nirS	Denitrification	0.117988	2.87402	0.250996	0.433872	0	1.11025	0.07728	0.206665	0.104041	0	2.33585	0.097215	1.62885	0	0.925444	1.392	0.820513	0.209819
A0A1X9XRQ9	nirS	Denitrification	0.045106	3.55983	0.095954	0.132693	2.65673	0.09432	0.531782	0.079006	0.954573	0	0.264586	0.037165	1.03783	0.047953	18.5088	17.7826	24.5059	5.98917
A0A1X9XQS1	nirS	Denitrification	1.51052	1.34912	0.535555	0.185152	0.139889	0	0.329787	0.220482	0.110997	0.286923	0.553784	0	0	0	0	0	0	0
A0A1X9XQS1	nirS	Denitrification	0	2.24684	0.136266	0	0	0	0	0	0.112967	0	0	0	0	0	0	0.251905	0	0
A0A1X9XRQ9	nirS	Denitrification	0.314431	3.98272	2.34111	4.75711	2.29627	0.751431	1.82409	2.32101	0.158435	0.068258	2.43726	0.03701	1.03352	0.573051	5.71132	5.91767	5.54463	0.798793
xba:C7S18_13595	nirS	Denitrification	0.031018	4.32182	0.032993	0.045625	0.068943	0	0	0	0.027352	0	0	0.025557	0	0	0	0.060991	0	0
B6UQU5	nirS	Denitrification	0	1.14372	0	0.191845	0.724727	0	0	0	0	0	0	0	0	0	0.107685	0.256457	0.453506	0.463877
WP_027314269.1	nirS	Denitrification	0	2.06437	0.352124	0.292167	1.61878	0.415355	0	0	0.233535	0	0.194191	0	0.83788	0	5.13857	5.66323	3.9713	2.04087
A0A1X9XQS1	nirS	Denitrification	0.28118	5.90982	1.36721	0.709006	1.69632	0.587971	0.368334	0.457327	0.212521	0	0.235624	0	0.693169	0.085408	1.22709	0.908305	2.06013	3.23825
A0A1X9XQS1	nirS	Denitrification	0	4.20669	0	0	0	0.066384	0	0	0	0	0	0	0	0	0	0	0	0
A0A076L8C9	nirS	Denitrification	0	1.63529	0.178518	1.97496	0.932594	0	0.219858	1.02892	0	0	0.492253	0	0.193084	0.178431	1.38571	0.990043	0.583582	0.198976
159087.Daro_3271	nirS	Denitrification	0	1.18513	0	0	0	0	0	0	0	0	0	0	2.51878	0	12.8544	5.26169	2.74906	1.15361
926569.ANT_27710	nirS	Denitrification	0	2.5607	0.499181	0	0.660633	0.065424	0.040985	0.54802	0	0	0	0	0.143976	0.033262	0.258319	0.12304	0.135986	1.26114
xba:C7S18_13595	nirS	Denitrification	0.313326	5.37304	0	0.138261	0.03482	0.065519	0	0.219525	0.082886	0	0.367587	0	0.108138	0.166552	0	0	0	0.222876
A0A1X9XQS1	nirS	Denitrification	0.125877	3.80206	0.535555	0.370305	0.699446	2.10575	0.494681	0.110241	0.110997	0	1.10757	0	0.43444	0.267646	0.311785	0.123755	0.218843	0.596928
1c8d613827d049835aa926b2b674e37f	nirS	Denitrification	0.075702	3.61423	0.281822	0.389726	0.126194	0.712349	0	0.033149	0	0	2.9419	0.062374	2.43853	0.120721	0.437517	0.558198	0.263224	0.22437
A0A1X9XQS1	nirS	Denitrification	0.435923	7.36212	4.32758	0.748065	2.09928	0.911552	2.28416	1.0817	0.064065	0	0.213089	0	1.17017	0.54068	2.03951	1.7143	2.14731	1.55041
A0A1X9XQS1	nirS	Denitrification	1.887	2.99979	4.01421	2.77559	2.86965	3.7382	1.56119	0	0.525453	0.15092	1.01951	2.45491	0.228513	1.58377	0.245996	0	0.172665	0.824198
338737938	nirS	Denitrification	2.37461	2.54051	0.643818	1.0273	0.776159	0.778903	0.243972	0.652438	0	0	0.273121	0	0.214261	0.792001	0	0	0.080948	0.331199
azd:CDA09_17520	nirS	Denitrification	0.551614	2.41857	0	0.202842	0	0	0	0	0	0	0.808925	0.568121	0.158649	0.146609	0	0	0	0
aon:DEH84_05430	nirS	Denitrification	0.325577	1.4275	0	0	0	0	0	0	0	0	0.238724	0.268256	0.374555	0	0	0	0	0
A0A1X9XRQ9	nirS	Denitrification	3.50366	3.15117	1.09889	0.924994	0.898541	0.375716	0.235367	0.393392	0.316871	0.477808	1.71267	0.03701	0	0.429788	0	0	0.039047	0.585782
A0A1X9XQS1	nirS	Denitrification	0.311972	3.55641	0.398194	0	0.20802	0.195708	0	0	0	0	0	0	0	0	0.025757	0	0	0.036985
338737938	nirS	Denitrification	1.59197	3.61929	1.6933	3.12218	0.707675	5.88115	2.57202	1.81249	0.701892	0.120958	3.03495	0.655845	0.97678	0.959064	1.97158	2.13903	0.922574	2.01317
338737938	nirS	Denitrification	1.35318	2.84787	1.09387	1.83116	0.962437	0.905475	0.49633	0.284422	0.238643	0.164502	1.58752	0.312182	1.18312	0.517895	0.849095	1.27716	0.846923	0.834206
sdf:ACG33_10315	nirS	Denitrification	0	2.73783	0.996258	0.42391	1.76153	0.150661	0.519099	1.0096	0.285896	0	0.792437	0.029682	0.248664	0.153195	2.26049	1.98338	2.22339	0.427086
A0A1X9XRQ9	nirS	Denitrification	0.48604	5.46756	0.422979	0.259969	0.294624	0.923954	0.231524	0.348272	0.233773	0.201431	0.583169	0.182031	0.304995	0.046975	0.072962	0.390966	0.038409	0
A0A1X9XUR4	nirS	Denitrification	1.79067	1.05741	0.346299	0.079815	0.361819	0.113468	0.284328	0.665315	2.00963	0.082457	0.716172	0.089419	0	0	0	0	0.047169	0
A0A1X9XRQ9	nirS	Denitrification	0	0	0	0	0	0	0	0	4.31736	1.36516	0	0.111031	0	0	0	0	0	0.053253
338737938	nirS	Denitrification	1.28112	0.166432	0.090844	0.439691	0.332202	0.178595	0	0.299195	3.42667	0.51914	1.06461	0.105556	0.24564	0.226997	0	0	0.037121	0.101254
WP_127477137.1	nirS	Denitrification	0	0	0	0.070301	0	0	0	0	5.05734	0.944164	0	0.748214	0	0	0	0	0	0
338737938	nirS	Denitrification	0	0	0	0.316878	0	0	0	0	3.32438	0.081842	0	0.088751	0	0	0	0	0	0
338737938	nirS	Denitrification	2.31737	0.258047	0.492973	1.07128	0.147162	0.415355	0.173466	0.927779	3.03595	2.16318	2.2332	0.272767	0.380855	0.91507	0.054666	0.065095	0	0.31398
WP_127477137.1	nirS	Denitrification	0	0	0	0	0	0	0	0	4.36621	1.32782	0	0.159991	0	0.206435	0	0	0	0
338737938	nirS	Denitrification	1.39949	0.962523	0.437811	0.363265	0.548919	0	0.215678	1.65823	3.48438	0.688033	1.08651	0.678289	0	0.350077	0	0	0.143122	0.097597
338737938	nirS	Denitrification	0	0	0	0	0	0	0	0	1.91714	0.894783	0	0.22392	0	0	0	0	0	0
338737938	nirS	Denitrification	1.08798	0.47703	0.867923	1.0402	0.181364	0.682519	0.285042	1.4769	3.74154	1.19863	2.55279	0.134465	0.312913	1.61932	0	0	0	0
338737938	nirS	Denitrification	1.6364	0.490588	0.803333	2.40698	0.419667	1.05288	0.329787	1.10241	5.66084	0.956409	2.58433	0.20743	0	1.33823	0.103928	0.123755	0.109422	0.447696
338737938	nirS	Denitrification	0.171832	0.083712	0.091384	0	0	0	0	0	1.36368	0.587508	0.251986	0	0	0	0	0	0	0
338737938	nirS	Denitrification	0.357127	0.9569	0.332376	0.131325	0.297661	0.373392	0.116955	0.586437	13.4624	1.49239	1.37475	0.110344	0.87306	0.237294	0	0	0	0.423388
338737938	nirS	Denitrification	0	0	0	0	0	0	0	0	2.44371	0.394806	0	0	0	0	0	0	0	0
338737938	nirS	Denitrification	1.08594	0.529036	0.360954	0.499157	0.075426	1.13539	0.355632	1.48601	2.69315	0.412545	0.796246	0	0.156162	0.865863	0.112073	0.133454	0.294992	0.241391
A0A1X9XRQ9	nirS	Denitrification	0.898376	0.393896	0.047778	0.132142	0	0	0	0.078678	5.46602	0.102387	0.131744	0.03701	0	0.33428	0	0.132485	0	0.159759
338737938	nirS	Denitrification	0	0	0	0	0	0	0	0	2.38643	0.357614	0	0.193902	0	0	0	0	0	0
338737938	nirS	Denitrification	0	0	0	0.198213	0	0	0	0	3.52519	0.648453	0.197616	0	0	0	0	0	0	0
A0A1X9XRQ9	nirS	Denitrification	0.086258	0.16809	0.091749	0.063439	0.04793	0.360747	0.112995	0.113316	7.87238	4.52218	0.569228	0.533038	0	0.137555	0.035609	0	0.037491	0.204525
A0A1X9XRQ9	nirS	Denitrification	0.943294	0.393896	0.238889	0	0.199676	0	0	0.157357	4.35697	0.238904	0.461104	0	0	0.286525	0.037086	0.044162	0	0.213012
A0A1X9XQS1	nirS	Denitrification	0.597916	1.10382	2.37653	5.46199	2.13331	6.31727	5.31782	1.04729	16.5385	1.74545	2.58433	19.291	31.6779	5.31946	0.467678	1.14474	0.902728	5.40966
338737938	nirS	Denitrification	0	0	0.057002	0	0	0	0	0.046934	1.27591	0	0	0	0	0	0	0	0	0
woc:BA177_05470	nirS	Denitrification	0	0	0	0.574841	0	0	0	0.034226	5.27255	0.534484	0	0.644007	0	0	0	0	0	0
338737938	nirS	Denitrification	0.149316	0	0	0	0	0	0	0	1.44832	0.037817	0	0	0	0	0	0	0	0.059007
338737938	nirS	Denitrification	0.117668	0.057324	0.312892	0.60577	0.065383	0.246053	0	2.78239	1.40073	1.78807	0.172556	0.096951	0	0	1.1658	1.15684	1.02285	0.139499
338737938	nirS	Denitrification	0	0	0.074527	0	0	0	0	0	1.17391	1.22445	0	0.115463	0	0	0	0	0	0
338737938	nirS	Denitrification	0.374212	0.572959	0.341169	0.31453	0.05941	0.558935	0.140058	0.60864	0.424255	3.00572	1.25433	0.352375	0.246004	0.1705	0	0	0.04647	0.316887
A0A1X7BU27	nirS	Denitrification	0	0	0	0	0.08624	0	0	0.067962	0	1.41507	0.1138	0.063939	0	0	0	0	0	0
woc:BA177_05470	nirS	Denitrification	0	0	0	0.172764	0	0.081869	0	0.102865	0.655946	0.98166	0	0.064517	0	0.083246	0	0.038492	0	0
338737938	nirS	Denitrification	0.082323	0	0.087562	0	0	0	0	0	0	2.0641	0	0.271316	0	0	0	0	0.071561	0
WP_127477137.1	nirS	Denitrification	0	0	0	0	0	0	0	0	0.180108	1.29326	0	0.112195	0	0	0	0	0	0
A0A1X9XQS1	nirS	Denitrification	0.077324	0	0	0.113736	0	0	0	0	0	1.11627	0	0	0	0	0	0	0	0
A0A1X9XRQ9	nirS	Denitrification	0.044826	0	0	0	0	0	0	0	0	4.35948	0.131471	1.07108	0	0	0	0	0	0
338737938	nirS	Denitrification	0	0	0	0.081448	0	0.11579	0	0	0	6.22669	0.081203	2.41807	0	0	0	0	0	0
351348.Maqu_3125	nirS	Denitrification	0	0	0	0	0	0	0	0	0	1.24846	0	0	0	0	0	0	0	0
A0A1X9XRQ9	nirS	Denitrification	0.194178	0.094598	0.051634	3.28459	0.485535	1.52266	0.317956	1.53052	0.64209	7.26614	1.99329	0.079995	0.446778	0.361262	0	0	0	0
338737938	nirS	Denitrification	0	0	0	0.134372	0.101523	0	0	0	2.33609	1.52703	0.401902	0.07527	0	0	0	0	0	0
338737938	nirS	Denitrification	0	0	0	0	0	0	0	0	0	1.42831	0	0.373871	0	0.068915	0	0	0	0
A0A1X9XRQ9	nirS	Denitrification	0.404269	0.35013	0	0	0.199676	0	0.235367	0.314713	0.118827	3.10575	0.461104	0	0.103352	0.095508	0	0	0.078093	0.266264
A0A1X9XRW3	nirS	Denitrification	0	0	0	0	0	0	0	0	0	1.05161	0	0	0	0	0	0	0	0
A0A166D0B0	nirS	Denitrification	0	0	0	0	0	0	0	0	0.307927	0.795979	0	0.287726	0	0	0	0	0	0
mhc:MARHY3064	nirS	Denitrification	0	0	0	0	0	0	0	0	0	1.27823	0	0	0	0	0	0	0	0
A0A1X9XRQ9	nirS	Denitrification	0	0	0	0	0	0	0	0	0	6.38976	0	0.737149	0	0	0	0	0	0
338737938	nirS	Denitrification	0	0	0.067533	0.280172	0	0.265535	0.083172	0.055606	0.223947	2.07437	0.372437	0.052314	0.146087	0.27	0	0.062422	0	0
926569.ANT_27710	nirS	Denitrification	0	0	0	0.276123	0.03477	0	0.08197	0	0.082766	3.35185	0	2.62945	0	1.03113	0	0	0	0.037092
640081.Dsui_3125	nirS	Denitrification	0.548123	0	0.291505	0.403117	0.913706	2.29234	0.718017	0	0	0	0	0	0	0	0	0	0	0
A0A1X9XQS1	nirS	Denitrification	0.077741	0.037873	0.661512	0.857618	0.561566	4.63304	0.814698	0.068084	0.068551	0	0.399016	0	0.626051	0	0.385113	0.229292	0.101367	0.046082
A0A1X9XUR4	nirS	Denitrification	0.139984	0	3.12677	0.686341	1.08896	4.48834	2.2616	0.040865	0	0	0	0	0.590489	0.049607	0.269676	0.137625	0.202807	0.055319
A0A1X9XQS1	nirS	Denitrification	0.575821	0.935076	1.34743	0.564649	1.91976	6.90344	1.5086	0.168098	0.0677	0	0.506654	0	1.67819	0.693791	0.095083	0.150964	0.166849	0.409594
A0A1X9XRL2	nirS	Denitrification	0	0.043585	0.285482	4.54006	0.298276	5.79953	0.292993	0	0	0.101964	0	0	0.617551	0.095114	0	0	0	0
sdf:ACG33_10315	nirS	Denitrification	0.433885	0	1.846	1.46786	1.44655	5.26228	0.852556	0.455987	0	0	2.60874	0	1.34772	0.184509	0	0.042657	0	0.051439
926569.ANT_27710	nirS	Denitrification	0.176598	0.10324	0.262973	0.623417	0.667269	4.20979	0.647738	0.092797	0.093433	0	0.414359	0	0.934554	0.600784	0.145805	0.104173	0	0.628089
A0A1X9XQS1	nirS	Denitrification	0.290615	0	0.309113	0.641199	0.322966	5.46931	0.951735	0	0	0	0	0	0	0	0	0	0	0.172268
A0A1X9XQS1	nirS	Denitrification	0.136742	0.532934	0.242409	0.469313	0.202618	0.571879	0.417962	0.039919	0.120578	0	0.133685	0	0.209751	2.71365	0.112899	0.089625	0.079244	0.270188
A0A1X9XQS1	nirS	Denitrification	0.361853	0.146903	0.833915	1.19756	0.938309	1.95472	1.77754	0.132044	0.02659	0	0.265323	0.124227	1.07541	3.30196	0.622412	0.296461	0.052425	0.285993
926569.ANT_27710	nirS	Denitrification	0.210611	0.369373	0.448033	0.557618	0.140433	0	0.055178	0	0	0	0.370626	0.069412	0.43613	2.46297	0	0	0	0.149813
A0A1X9XQS1	nirS	Denitrification	0.340422	0.829218	0.579343	0.75109	0.529643	1.28133	0.535126	0.268323	0.090054	0	0.349453	0.084146	0.509124	2.64195	0.168638	0.033468	0.207144	0.363225
A0A1X9XQS1	nirS	Denitrification	0.177952	0.115591	1.07258	0.872499	0.263681	1.61249	2.09799	0	0.052305	0	0	1.46622	0.272963	2.9639	0.685642	0.641494	0.928135	0.914199
A0A1X9XQS1	nirS	Denitrification	0	0	0	0	0	0	0	0	0	0	0.154128	0	0	1.5643	0	0	0	0
338737938	nirS	Denitrification	0.129259	0	0.206229	0	0.287295	0.405436	0.084662	0	0	0	0	0	0	1.64902	0	0.06354	0	0
A0A1X9XQS1	nirS	Denitrification	0.228937	0.63732	0.173934	0.048106	0.290767	0.820672	0.728321	0	0	0.024849	0.335728	0	0.338627	3.23358	0	0	0.05686	0
338737938	nirS	Denitrification	0.205546	0.400544	0.510133	0.302337	0.609138	2.29234	0.80777	0.360028	0.30208	0.156173	0.90428	0.395168	0.867047	1.45681	0.39598	1.8861	0.774262	1.13718
A0A1X9XQS1	nirS	Denitrification	0	0.296074	0.161606	0.335223	0.675395	0.794276	0	0	0.066988	0	0.334214	0.062593	0	4.52274	0	0.074687	0	0
A0A1X9XQS1	nirS	Denitrification	0.194469	1.57899	0.482641	0.286044	1.08058	5.89643	2.67483	0	0.05716	0	0.522834	0	0.298298	2.44647	0	0.127461	0.112698	0.84535
A0A1X9XQS1	nirS	Denitrification	0.180174	0.263326	0.383282	0.574203	0.400459	0.690723	0.393366	0	0.079437	0	0.044036	0.074226	0.310917	2.17086	0.148757	0.20666	0.130517	0.249203
926569.ANT_27710	nirS	Denitrification	0	0.244347	0.088915	0.368875	0.464497	0	0.219009	0	0	0.063514	0	0.137753	0.288508	2.04403	3.24385	3.53396	2.47065	0.79283
A0A1X9XQS1	nirS	Denitrification	0.420405	0.768033	0.391267	1.39134	0.233601	1.64832	0.550712	0.046023	0	0	0.693574	0.043299	1.63231	3.35207	0.043388	0	0.137043	0.124601
A0A1X9XQS1	nirS	Denitrification	0.435193	0.31802	0.578615	1.12022	0.725455	0.227506	1.56773	0.381135	0.191874	0	0.159549	0.179286	1.12649	1.96632	0	0	0	0.515937
A0A1X9XQS1	nirS	Denitrification	0.04262	0.124579	0.226662	0	0	0.089122	0.614131	0	0	0	0	0.070232	0.196125	2.12957	0	0	0.333434	0.202109
A0A1X9XQS1	nirS	Denitrification	0.407324	0.824274	0.53323	1.15218	0.626768	2.81732	1.02611	0.027441	0	0	0	0.051632	0.108138	3.1645	0.543255	1.07816	0.435786	0.297168
A0A1X9XQS1	nirS	Denitrification	0.092789	0.030136	1.34884	1.54682	0.3781	1.22886	0.850851	0	0.027274	0.047001	0.36286	0.280327	0.320244	3.68281	0.025537	0	0.053773	0
A0A1X9XQS1	nirS	Denitrification	0	0.281688	0.444177	0.236248	0.428385	0.335859	0.252478	0	0.056651	0.048814	0.094215	0.317608	0.406509	3.17601	0	0	0	0.152332
A0A1X9XQS1	nirS	Denitrification	0.157652	0.307213	0.055895	0.23189	0.0584	0.439551	0.137678	0	0	0	0.308255	0	0.241824	3.35207	0	0	0.091362	0.124601
338737938	nirS	Denitrification	3.07505	0.672604	0.934505	2.86154	0.488193	0.918598	0.164416	1.20914	0.387363	1.09668	2.66886	0.103414	1.08295	3.13572	0.155441	0.185095	0.163657	0.297599
926569.ANT_27710	nirS	Denitrification	0.085916	0.167423	0	0.063187	0.19096	0.538973	0.225093	0.075244	0.07576	0	0	0	0	2.14648	0.106403	0	0.074685	0.30557
A0A1X9XQS1	nirS	Denitrification	0.936253	0.3991	0.933603	0.946779	1.30059	0.611807	0.383266	0.153742	0.103197	0.08892	0.085812	0.096427	0.201956	1.18198	0.096625	0	0	0.208118
A0A1X9XQS1	nirS	Denitrification	0.195758	0.305176	0.124931	0.057588	0	0	0.102574	0	0	0	0	0.032259	0	2.58063	0	0	0.034033	0
926569.ANT_27710	nirS	Denitrification	0	0	0	0.080623	0	0	0	0	1.49832	1.20774	0.401902	1.62583	0.126116	5.01141	0	0	0	0
A0A1X9XQS1	nirS	Denitrification	0	0.333084	0.242409	0.335223	0	0.238283	0	0	0	0	0.167107	0	0	1.21145	0	0	0	0.135094
A0A1X9XQS1	nirS	Denitrification	0.127358	0	0.135464	0	0.424605	0.798948	0.333667	0	0	0	0	0	0.146517	1.21857	0	0	0	0.301975
338737938	nirS	Denitrification	2.4008	0.255185	2.13574	0.192618	0.24255	0	0.114362	0.114686	0.038491	0.066332	0.256051	0.035966	0.100435	0	0	0.042915	0	0.258749
A0A1X9XQS1	nirS	Denitrification	0.652134	0	2.35838	1.34291	0.144945	1.09093	0.170854	0	0	0	0.191267	0	0.450143	0	0	0	0.113377	0.154626
338737938	nirS	Denitrification	1.57143	0.595432	3.52862	0	2.86209	0	0.457447	1.18509	0.038491	0.033166	0.384076	0	0.100435	0	0	0.042915	0	0.05175
A0A1X9XQS1	nirS	Denitrification	0.14244	0.138785	1.21205	1.67612	0.474887	1.48927	1.11954	0	0	0	0.208883	0	0.327735	0	0	0	0	0.506603
sdf:ACG33_10315	nirS	Denitrification	4.90753	0.250018	6.31162	9.05848	5.16864	1.87802	2.35297	0.449457	0.113135	0	1.78742	0	1.80813	0.647901	1.11226	1.07218	1.22682	0.380265
338737938	nirS	Denitrification	0	0.191775	1.04677	0	0	0	0.257834	0.172377	0.694235	0.299095	1.4432	0	0.452871	0	0	0	0	0
A0A411PQ65	nirS	Denitrification	0.41437	0.100934	1.43242	1.37137	1.03612	3.68255	0.814211	0	0	0	1.06341	0	1.07259	0.330395	0.171059	0	0	0
slim:SCL_0264	nirS	Denitrification	0	0	13.6009	0.213733	0.968897	0	2.47451	0	0	0	0	0.478899	0.501501	0	0	0	0	0
338737938	nirS	Denitrification	1.85745	0.678669	2.03741	0.085379	1.41914	0	0.076037	0.406681	0	0	0	0	0	0.123418	0	0	0	0.344074
A0A1X9XRQ9	nirS	Denitrification	4.26729	0.35013	6.25889	8.25887	4.79222	2.16037	2.53019	0.432731	0.079218	0	1.25157	0.03701	2.1704	0.33428	0.074173	0.132485	0.078093	5.43179
338737938	nirS	Denitrification	0	0	1.08864	0	0	0.329264	0	0	0	0	0	0	0	0	0	0	0	0
A0A1X9XRQ9	nirS	Denitrification	0.706006	0.366875	3.45433	4.08462	3.55683	1.77158	0.616558	1.11296	0.415032	0.178807	1.31143	0.077561	0.649771	0.300229	1.90415	1.38821	1.51382	0.613797
A0A1X9XQS1	nirS	Denitrification	0.314236	0.153086	6.58446	0.693314	0.942881	4.73107	6.17453	0.082561	0.055418	0	0.184327	0.077673	0.506111	0.267257	0.129722	0.15447	0.081947	0.409792
A0A1X9XQS1	nirS	Denitrification	0.156663	0.152643	3.03275	0.783481	1.77584	0.851749	2.13431	0.054881	0	0	0	0	0.108138	0.199863	0	0	0.054473	0.148584
A0A1X9XQS1	nirS	Denitrification	0.192167	0	2.92971	0.282659	1.38813	0.334865	3.31446	0	0	0	0	0.026389	1.32646	0	0.052887	0	0.055682	0.265792
A0A1X9XQS1	nirS	Denitrification	0	0	1.15144	0	0	0	0	0	0	0	0	0	0	0	0	0	0	0
A0A1X9XQS1	nirS	Denitrification	0.032123	0.062597	1.16169	0	1.21376	0.201515	1.68319	0	0.056651	0	0	0	0	0	1.51174	1.13693	2.17804	0.456995
A0A1X9XRQ9	nirS	Denitrification	0.046965	1.32704	0.099908	1.24345	0.574122	0.196415	0.369133	0	0.289892	0.071368	0	0.077393	0.270151	0	5.00209	1.93928	7.02197	0.946538
1304883.KI912532_gene3211	nirS	Denitrification	0	0	0	0	0	0	0	0	0	0	0	0	0	0	1.48964	0	0.156838	0
WP_133512569.1	nirS	Denitrification	0	2.06104	0.176467	0.061008	1.70547	0.173463	0.325996	0	0.219442	0	0.243297	0	0.76346	0	5.47914	3.30299	4.14628	0.934272
159087.Daro_3274	nirS	Denitrification	0	0	0	0.056767	0	0	0	0	0.102093	0	0	0	0.710385	0	13.829	6.29851	6.44125	2.42495
A0A076L8J2	nirS	Denitrification	0	0.114648	0	0.173077	0.392298	0	0	0.103052	0	0	0.517668	0	0	0.125095	4.17747	3.23916	3.27313	0.697497
A0A1X9XQS1	nirS	Denitrification	0	0	0.28084	0	0	0	0	0	0	0	0	0	0	0	0.762986	0.389377	0.573796	0
A0A1X9XQS1	nirS	Denitrification	0	0.45595	0.46456	2.93683	0.554719	0.456652	0.939941	0	0.165056	0	0.594746	0	0.107671	0	3.14241	2.23901	2.35934	0.184927
A0A291I740	nirS	Denitrification	0	0.889561	0	0	0.724727	0.272733	0.512561	0	0.115009	0	0	0	0.900285	0	2.26138	1.66697	1.4739	0.309252
395495.Lcho_1442	nirS	Denitrification	0.083918	0.449706	0.357037	1.66637	0.373038	0.526439	0	0.220482	0.110997	0.03188	3.75343	0.034572	6.46833	0	2.21714	3.46515	1.27659	1.09437
1384056.N787_07105	nirS	Denitrification	0	0.089959	0.098204	0.203707	0.410421	0	0.241891	0	0.162827	0	0.676978	0	0.318651	0	3.08727	1.77005	1.76568	0.985121
xba:C7S18_13595	nirS	Denitrification	0	0.091322	0.049846	0.068931	0	0.685966	0	0.246253	0.082647	0	0.206171	0	1.34783	0	1.35422	1.61257	1.4258	0
A0A1X9XUR4	nirS	Denitrification	0	0	0	0	0	0	0	0	0.089421	0	0	0	0	0	3.13976	2.64205	2.42419	0.120224
A0A1X9XRL2	nirS	Denitrification	0	0	0	0	0	0	0	0	0.230018	0.198196	0.765067	0	0.300095	0.27732	0.861478	1.28228	0	0
A0A1X9XQS1	nirS	Denitrification	0.266472	0.292089	0.141716	0.58793	0	1.11443	0	0.175029	0.2056	0	0.048847	0	0	0.035412	2.25508	1.67013	2.11369	0.671314
338737938	nirS	Denitrification	0	0	0	0.132693	0	0	0	0	0.039774	0.102814	0.529172	0.074329	0.051891	0	3.53789	2.0399	2.74466	0.160424
sdf:ACG33_10315	nirS	Denitrification	0.067343	0.131231	0.537221	0.891496	0.710976	0.563281	0.308759	0.117956	0.089074	0	0.641919	0	0.890951	0.429565	4.19787	2.15177	2.25378	0.439108
926569.ANT_27710	nirS	Denitrification	0	0.041121	0.044891	0	0.140707	0.176506	0.110572	0	0	0	0.061891	0	0.097107	0.044868	1.1499	2.03316	0.476933	0
sdf:ACG33_10315	nirS	Denitrification	0.051427	0.150323	0.109401	0.302577	0.114304	0	0.808409	0.315274	0	0	0.301665	0	0.295818	0	3.09958	1.51681	2.0564	0.243875
697282.Mettu_3241	nirS	Denitrification	0	0.178774	0	0.269883	0	0	0	0	0	0	0	0	0	0	1.81787	0.721557	3.8279	0.217524
A0A1X9XQS1	nirS	Denitrification	0.409279	0.917187	0.391796	0.301004	0.591289	0.770253	0.536138	0	0.144359	0	0.060019	0.067444	0.847527	0.043511	3.27777	1.73024	4.02026	0.727823
A0A1X9XRQ9	nirS	Denitrification	0.224129	0.174702	0.238394	0.593408	0.199262	0.281203	0.11744	0.274804	0.158107	0.136234	0.460149	0.073867	0.56726	0.142966	3.40489	2.8205	1.79243	0.265713
338737938	nirS	Denitrification	0.05653	0.550791	0.420893	0.249448	0.439756	0.118208	0.222154	0.049508	0.199389	0	0.331596	0.046577	0.585303	0	2.52033	2.89	1.32677	0.603162
WP_133512569.1	nirS	Denitrification	0.037523	0.219362	0	0.055193	0.0834	0	0.098307	0.131449	0.562487	0	0	0	0.431679	0	14.0651	10.8459	15.3304	2.53565
A0A1X9XQS1	nirS	Denitrification	0	0.096767	0.105637	0	0.110371	0.207678	0	0	0.175151	0	0	0.08183	0	0	1.06598	0	0.863326	0
1121937.AUHJ01000009_gene1553	nirS	Denitrification	0	0	0	0	0	0	0	0	0	0	0	0	0	0	0.987606	0.470407	1.55971	0
A0A1X9XRQ9	nirS	Denitrification	0.179303	0.349405	0.190715	0.395605	0.996312	1.68722	0.11744	0.314062	0.158107	0.068117	4.40428	0	2.42375	0.142966	3.66396	2.46793	3.03934	0.425141
987059.RBXJA2T_16137	nirS	Denitrification	0	0.07079	0.077278	0.213733	0	1.51925	0	0.127258	0.064065	0.055202	3.08979	0.179587	0.250751	0	1.91954	1.14287	1.89468	0.086134
sdf:ACG33_10315	nirS	Denitrification	0	0.036816	0	0	0	0	0.049497	0	0.066637	0	0	0	0.043469	0	1.31026	0.371482	0.525529	0.313569
kak:Kalk_09675	nirS	Denitrification	0.030071	0.087897	0.031985	0	0	0	0	0.052671	0.079548	0.022848	0.264586	0	0.069189	0	0.397237	3.54765	0.104558	0
sdf:ACG33_10315	nirS	Denitrification	0.198177	0	0.105395	0.582997	0	0	0.194703	0.260341	0.131063	0	0.435931	0	0	0	1.43169	1.36386	1.98111	0.058737
shd:SUTH_02586	nirS	Denitrification	0	0	0	0	0	0.143271	0	0.060005	0	0	0.803805	0.056453	0.394112	0.07284	1.35765	3.50275	1.36985	0.812275
338737938	nirS	Denitrification	0.087302	0.085062	0.092858	0.642061	0.09702	0	0.114362	0	0	0.132663	0.640127	0	0.301305	0	0.360397	0.686643	0.531224	0.620997
A0A1X9XRQ9	nirS	Denitrification	0	0.174702	0.190715	0.131868	0.199262	0.187469	0	0.471093	0.197634	0.068117	0.328678	0	0.103138	0.095311	0.333087	3.34934	0.116898	0.159428
A0A1X9XQS1	nirS	Denitrification	0.436374	0.621412	0.428444	1.62934	0.335734	3.29902	0.219858	0.529158	0.236793	0.790632	0.590703	0.331888	0.308935	1.60587	2.74371	2.77212	2.53858	0.596928
shd:SUTH_02586	nirS	Denitrification	0	0	0	0	0	2.57655	0	0.462475	0	0	0.774397	0	1.62003	0	1.45331	5.5378	1.2241	1.46077
A0A1X9XQS1	nirS	Denitrification	0.53714	0.483099	0.131845	0.243101	0.321425	0.777602	0.541254	0.289488	0.182171	0.031394	0	0.204263	0.332739	0.439266	1.12576	1.50301	2.33461	0.832737
A0A1X9XTD7	nirS	Denitrification	0	0	0	0	0	0	0	0.04887	0	0	0	0	0	0	0	1.92012	0	0
tig:THII_2875	nirS	Denitrification	0	0	0	0	0	0	0	0	0	0	0	0	0	0	0	3.87682	0	0
159087.Daro_3260	nirS	Denitrification	0.082479	1.16526	0	0.060659	0.183321	0.431178	0	0	0.363647	0	0.302384	0	2.6094	0	22.268	11.5147	9.46403	2.29789
A0A1X9XQS1	nirS	Denitrification	0	0	0	0.046021	0	0	0	0	0	0	0	0	0	0	0	3.16828	0	0
338737938	nirS	Denitrification	0	0.19964	0.072646	0	0.151804	0	0.089469	0	0.120451	0	0	0.056274	0.157148	0	0.05639	0.201444	4.57155	4.12953
A0A0M6ZPI7	nirS	Denitrification	0	2.92563	0.168094	0	0.526882	0	0.20702	0	0	0	0.463508	0	1.27267	0.336022	1.17431	0.155372	1.64851	0.936784
A0A1X9XQS1	nirS	Denitrification	0.036511	0.284591	0	0.375925	0.08115	0.152694	0.143482	0.319755	0.128779	0.110963	0	0	0.042003	0	1.32636	1.04096	1.58689	0.389563
adb3da96c91d0030c7222b712e04927b	nirS	Denitrification	0	0.398025	0	0	0.45398	0	0	0	0	0	0	0	0	0	1.01183	4.81946	3.55104	0.4843
A0A1X9XRQ9	nirS	Denitrification	0.104847	0.051078	0.78064	0.462657	0.815625	0.328865	0.206017	0.275469	0	0	0.230632	0	0.120619	0.22293	1.34176	1.0308	1.91395	0.745798
A0A1X9XRQ9	nirS	Denitrification	0.119618	0.932389	0	0.703784	0.3988	0	0	0	0.316433	0.181771	0	0	0.550451	0	3.95043	0.705611	7.38263	0.850869
f4f06e8302d28eb61fea81f57f32e888	nirS	Denitrification	0	1.21491	0.12057	0.666936	0.503894	0	0.296981	0	0.199911	0	0.166232	0	0.260816	0	3.55642	2.006	8.86831	1.47826
159087.Daro_3274	nirS	Denitrification	0	0.867964	0	0.17091	0.559557	0.485944	0	0.03392	0.204917	0	0.397589	0.063825	3.65375	0.082353	10.6167	6.66375	4.84822	0.36734
338737938	nirS	Denitrification	0.115164	0.336627	0.367482	1.18576	0.127984	0.240818	0	0.403436	0.10155	0	2.36438	0.094888	1.05991	0	0.190167	0	0.100109	2.59409
A0A5B9CSH9	nirS	Denitrification	0.264035	0.600273	0.374453	0.258912	0.489043	0.552119	0	0.92495	0	0	0.903464	0	0.101252	0.654971	1.16265	0.605697	1.07109	1.87814
159087.Daro_3271	nirS	Denitrification	0	0	0	0	0	0	0	0	0	0	0	0	0	0	0	0	0	2.13899
338737938	nirS	Denitrification	0.349207	0.170123	0.185717	1.34833	0.09702	1.09533	0.114362	0.229373	0.615854	0.464321	1.34427	0.25176	1.55674	0.556876	0.072079	0.343321	0.037945	5.01973
338737938	nirS	Denitrification	0.057429	0.951247	0.427592	0.422363	0.255288	0.600447	0.22569	0.35207	0.303843	0.087269	1.68437	0.094637	0.660687	0.54949	0.284494	0.395229	0.299531	2.45105
ttc:FOKN1_0459	nirS	Denitrification	0	0.621756	0.048482	0	0.506546	0	0.238835	0	0.040193	0	0.200528	0	0.734127	0	4.47833	4.97419	4.00184	2.26958
A0A1X9XQS1	nirS	Denitrification	0	0.120717	0.593018	0	0.068844	0	0	0	0	0	0	0	0	0	0	0	0	3.48848
A0A1X6ZKD0	nirS	Denitrification	0	0.180302	0	0	0	0.386955	0	0.162064	0	0	0.27137	0	0	0	0	0.545793	0.160859	0.658151
A0A1X9XQS1	nirS	Denitrification	0.066516	0.097213	0.282997	0.195676	0.14784	0.486814	0.130699	0.058253	0	0.075808	0.243858	0.027402	0.38261	0.035357	0.027459	0.065395	0	4.25827
A0A1X9XQS1	nirS	Denitrification	0.161273	0.274985	1.45807	0.118608	0.94093	0.505852	0.42252	0.24717	0.071104	0	0.059125	0	0.324684	0.300042	0.798913	0.634218	0.595808	1.33836
A0A1X9XRQ9	nirS	Denitrification	1.75547	0.142536	2.33401	0.215177	1.30059	0	1.1498	0.512472	0.128996	0.11115	1.5017	0	0.336593	0	0	0	0	3.8155
338737938	nirS	Denitrification	0	0	0.047385	0.131054	0	0	0.175072	0.195077	0	0.067696	0.06533	0	0	0	0.036781	0.043798	0	4.48924
338737938	nirS	Denitrification	0	0	0.046617	0	0	0	0.114825	0.038384	0	0	0.771262	0	0.100842	0	0	0.086178	0	2.28621
159087.Daro_3260	nirS	Denitrification	0	0	0	0.060775	0	0	0	0	0	0	0	0.068088	0.047534	0	0.170569	0.365598	0.395087	3.86978
338737938	nirS	Denitrification	0.211434	0.041202	0.089957	0.435397	0.046994	0	0.055394	0.111102	0.820337	0.224906	0.186037	0	0.243241	0.044956	0	0	0.147035	5.96578
A0A1X9XQS1	nirS	Denitrification	0	0.070084	0.114762	0.264503	0.159873	0.526439	0.094225	0.062995	0.09514	0	0.052741	0.029633	0.165501	0.114705	0	0	0	3.06991
A0A1X9XQS1	nirS	Denitrification	0	0	0.187991	0	0.098208	0	0	0	0	0.067144	0	0	0	0	0.218886	0	0.153637	3.09062
338737938	nirS	Denitrification	0.93746	0.391459	0.664751	0.787947	0.942593	0.186696	0.175433	0.156383	0.354275	0.305262	1.37475	0.073563	0.462208	0.379671	0	0.131666	0.07761	4.4985
338737938	nirS	Denitrification	0.301304	0.083878	0.366265	0.949688	0.287009	0	0.33831	0.301574	0.645239	0.098113	2.27239	0.283722	0.346631	0.594887	0.106614	0	0.074833	3.31692
xba:C7S18_13595	nirS	Denitrification	0.449188	0.393896	0.286667	0.726781	0.648946	0.375716	0	1.1015	0.039609	0	0.98808	0.111031	0.465085	0.238771	1.26094	0.662425	0.468561	3.08867
A0A1X9XQS1	nirS	Denitrification	0.126121	0.081924	0.447163	0.556536	0.840965	0.967012	0.275356	0.110455	0	0	0.246604	0.034639	0.532013	0	0.13884	0.123996	0.219268	1.5949
A0A1X9XUR4	nirS	Denitrification	0	0.205808	0	0	0	0.220848	0	0.55497	0.046565	0	0	0	0.121502	0	0.130798	0	0.413133	3.88149
292415.Tbd_0077	nirS	Denitrification	0.111987	0	0.31764	0.384351	0.082969	0.312233	0.586794	0.88269	0	0	0.711644	0.061514	0.687114	0	0.09246	0.1468	0.129797	1.94722
1304883.KI912532_gene3214	nirS	Denitrification	0	0	0	0.114144	0	0.730222	0	0	0.068428	0	0.1707	0	0.223189	0	0.288317	0.419615	0.371014	4.27798
sdf:ACG33_10315	nirS	Denitrification	0.572137	0.117359	0.960871	3.18905	1.40551	0.062968	0.670582	0	0	0	0.662384	0.049622	0.519636	0.448186	0.944751	0.503284	0.497343	6.88999
338737938	nirS	Denitrification	0.548123	0.106812	0.349806	0.161247	0.182741	1.60464	0	1.39211	0	0	2.00951	0.135486	0.630579	0.233089	0.135765	0.215554	0	0
338737938	nirS	Denitrification	0.169811	0.661813	0	0.249774	0	0.177544	0	2.5282	0.224606	0.774129	0.124511	0	0	0	1.33191	0.834742	1.62373	0.301975
338737938	nirS	Denitrification	0.147285	0.358764	0	0.649923	0.654719	1.07795	0.192937	3.80519	0.259748	0.335719	0.539971	0.060677	0.593045	0.391455	0.182405	0.289605	0.192046	1.04767
A0A1X9XQS1	nirS	Denitrification	0	1.44196	0.174903	0.564363	0	0	0	1.96815	0	0	0	0	0.063058	0	0	0	0	0
xba:C7S18_13595	nirS	Denitrification	0.15487	3.13864	0.164727	0	0.240954	0.064769	0	7.78533	0.054625	0	1.49894	0	0.178168	0.197575	0	0	0	0.954743
xba:C7S18_13595	nirS	Denitrification	0	0	0	0.049528	0	0	0	2.09373	0	0	0	0	0	0	0	0	0	0
A0A1X9XQS1	nirS	Denitrification	0.349913	0.554018	1.67483	0.965037	2.77065	3.3841	1.14593	2.87295	0.077137	0.033233	0.448994	0.072077	1.20765	0.418501	0.180562	0.043002	0.190106	0.518543
A0A1X9XRQ9	nirS	Denitrification	0.448258	0.655134	0.858219	0.461539	1.34502	0.468672	0.11744	5.69237	0.079054	0.102175	1.18324	0	0.103138	0.762486	0.259068	0.484773	0.233795	2.55085
338737938	nirS	Denitrification	1.08997	0.772368	0.368884	0.655872	0.220237	0.103601	0.324504	1.38848	0	0.037644	0.14531	0.040821	0.284987	0.105343	0.531771	0.438383	0.34454	0.587366
WP_119355164.1	nirS	Denitrification	0.07453	0.145234	0.277456	1.47994	0.207065	1.24678	0.146446	1.50125	0.065719	0	2.07661	0.030704	2.57224	0	0.553808	1.57538	0.4859	0.265073
338737938	nirS	Denitrification	0.072898	0.142056	0.542768	1.17949	0.324053	0.45731	0.095494	2.74526	0	0	2.45878	0.120128	0.33546	0.620001	0.060187	0.14334	0.253475	1.98775
sdf:ACG33_10315	nirS	Denitrification	0.029987	0.292179	0	0.088217	0.033325	0.564354	0.039282	3.88684	0.052885	0	0.263853	0	0.034498	0.127521	0.099034	0.235855	0	1.03098
338737938	nirS	Denitrification	1.43939	0.467486	0.255168	0.617516	0.133302	0.250824	0.078564	2.67877	1.53366	0.364548	1.31926	0.148246	0.275988	0.06376	0	0	0	0.071102
338737938	nirS	Denitrification	3.88605	2.28844	0.681328	0.816569	1.23389	0.178595	0.05594	5.19851	0.225935	0.25957	1.50297	0	0.049128	0.181598	0	0.083968	0	0.253135
A0A1X9XQS1	nirS	Denitrification	0	0	0	0	0	0.36219	0	2.12369	0	0	0.508005	0	0.597789	0	0.286011	0.340575	0	0.205343
338737938	nirS	Denitrification	0.797663	0.111028	0.242409	0.251417	0	0	0	1.19757	0	0	0.835534	0	0.196641	0	0.094083	0.056016	0	0
338737938	nirS	Denitrification	0.373291	2.5864	0.220583	0.488064	0.092187	0.520388	0.271664	4.43161	0.365737	0.157569	2.85874	0.649312	0.524879	0.352759	0	0	0	0.44255
A0A1X9XQS1	nirS	Denitrification	0.032075	0.218766	1.15997	0.283077	1.3189	0.201217	0.966398	2.07874	0	0	0.047037	0	0.073801	0.1023	0.10593	0	0.306705	0.342238
A0A1X9XQS1	nirS	Denitrification	0.502777	0.367407	0.401084	1.9875	0.349215	0.591384	0.123491	4.2106	0.249381	0.644639	0.092163	0	0.361508	0.033407	2.93172	2.00811	3.38715	0.409792
WP_133512569.1	nirS	Denitrification	0.055658	0.433837	0.473602	1.228	2.22672	0.46554	0.437455	0.877395	0	0	0.08162	0	0.384183	0	0.137859	0	0.241909	0.329921
sdf:ACG33_10315	nirS	Denitrification	4.54698	1.17359	3.52319	6.68815	2.74408	0.251871	0.39446	7.43691	0.132764	0	1.50141	0	0.277139	1.12046	0.27348	0.088815	0.104704	0.285595
338737938	nirS	Denitrification	0.286766	0	0.152509	0.421804	0	0	0.187826	1.25573	0	0	1.05133	0	0	0	0.118382	0	0	1.1899
338737938	nirS	Denitrification	0	0.167423	0	0.758243	0.38192	0.359315	0.225093	1.2039	0	0.261115	0.503973	0.283159	0.593045	0	0.283741	0.168936	0.298738	0.61114
926569.ANT_27710	nirS	Denitrification	0.126244	0.399765	2.34989	0.974884	2.34998	1.78191	1.48837	7.87758	0.139151	0.1199	0.925664	0.052009	2.21484	0.436192	0.208463	0.372349	0.658444	1.15992
292415.Tbd_0077	nirS	Denitrification	0	0	0.447646	0	0.051967	0.29335	0.183769	1.1467	0.041234	0	0.685751	0.038529	1.07594	0	0	0	0	0.554382
xba:C7S18_13595	nirS	Denitrification	0.725966	0.457689	0.227109	0.062813	0	0	0	2.65536	0.037656	0	0.375743	0	0	0.090799	0	0	0	0
A0A1X9XRQ9	nirS	Denitrification	0.134756	0.656493	0.143333	0.198213	0.94846	0.469645	0.235367	6.37294	0.118827	0	0.32936	0.03701	0.206704	0.143263	0.037086	0.176647	0.078093	0.266264
A0A1X9XQS1	nirS	Denitrification	0.531118	4.32256	1.296	2.02198	1.11104	6.20636	1.59611	6.51202	0.27549	0.071213	1.4661	0.334642	3.45044	0.597858	1.85721	1.41292	2.7158	1.59267
1384054.N790_02840	nirS	Denitrification	0.292579	0.684172	1.30705	2.32391	1.88586	0.244723	0.689879	1.48617	0.412789	0	1.4588	0	0.134637	0.06221	3.62345	2.70389	3.40804	0
395495.Lcho_1442	nirS	Denitrification	0	0.839433	0.239054	0.055097	0	0.548298	0.098137	0.032805	0.06606	0	3.29588	0.061727	2.19775	0	0.773169	1.36259	0.358176	0.222041
A0A1P9LZF2	nirS	Denitrification	0.321946	0.235264	0.342437	0.47355	0.536675	0	0	0.281955	0	0	1.88849	0	0	0.513402	0.066452	0.07913	0.139929	0.190839
A0A1X9XRQ9	nirS	Denitrification	0.788147	2.07791	0.739686	0.136386	0.257612	0	0.182195	0.081205	0.245287	0.035225	4.01128	0	0.106672	0.098576	0	0	0	0.109927
WP_133512569.1	nirS	Denitrification	0.15328	0.410705	0.652145	0	1.66084	0	0	0.134241	0	0	2.80976	0	0.352678	0	0	0	0	0.13629
338737938	nirS	Denitrification	0.510289	0.284112	2.016	0	1.70128	0	0.47747	0	0	0.110776	2.67258	0	0.16773	0	0	0	0	0.259272
A0A1X9XQS1	nirS	Denitrification	0	0.12409	0.135464	0.421494	0.070767	0.199737	0.125125	0.223076	0.589589	0.169341	4.34232	1.31169	4.7618	0.710836	0.026288	0	0.027677	0.264228
338737938	nirS	Denitrification	0.101172	0	0	0	0	0	0	0	0	0	2.81895	0	0.814744	0	0	0.198934	0.175893	0.119943
A5YL39	nirS	Denitrification	0	0.762481	0.138728	0.575534	0.144945	0	0	0	0	0	2.869	0	0	0.554639	0.646109	0.256457	0.34013	0.773129
sdf:ACG33_10315	nirS	Denitrification	0.42873	0.865295	0.293154	0.045044	0.544519	0.128073	0	0.268196	0.054007	0	5.16447	0.050464	0.176152	0.911586	0.278122	0.060215	0.212962	0.871329
A0A5B9CTF6	nirS	Denitrification	0	0	0	0	0	0	0	0	0	0	0.705562	0	0.184503	0.1705	0	0	0.278822	0.380265
338737938	nirS	Denitrification	0.132827	0.172559	0.188375	0.390751	0	0.462922	0.463995	0.19388	0.780837	0.168203	2.59716	3.24677	6.31611	0.894342	0.073111	0.174118	0.115463	0.839849
A0A1X9XQS1	nirS	Denitrification	0	0	0.033619	0.185963	0.070251	0.066093	0.124212	0	0.027871	0	0	2.63028	0	0.067204	0.026096	0	0	0
A0A1X9XQS1	nirS	Denitrification	0.221573	0.185047	0.269344	0.512147	0.175884	0.264759	0.207322	0.166329	1.20019	0.1443	1.11404	2.34724	2.69471	0.403816	0.052268	0.124479	0.055031	1.12578
338737938	nirS	Denitrification	0	0	0	0	0	0	0	0	0	0	0	2.20966	0.978255	0	0	0	0	0
338737938	nirS	Denitrification	0.393652	0.213084	0.232615	0.257343	0.486079	0.914621	0.343778	0.459672	1.27276	0.465259	1.53941	3.35157	3.7236	0.976502	0.180562	0.172008	0	1.1408
338737938	nirS	Denitrification	0	0	0	0.271417	0	0.128619	0	0	0.976268	1.30854	0.0902	2.43259	0	1.11164	0	0	0	0
A0A1X9XQS1	nirS	Denitrification	0.553573	0.868983	0.719653	0.949958	0.581017	2.12221	1.28917	0.430943	1.27457	0.490703	2.39029	3.04074	7.35915	1.50399	0.15235	0.181414	0.240603	2.11468
383372.Rcas_3430	nirS	Denitrification	0	0	0	0.442308	0	0	0	0.263354	0.265159	0.685427	0	0.743291	0	1.27875	0	0	0	0
338737938	nirS	Denitrification	0.477273	0.422752	0.553801	1.08494	0.144655	1.08875	0.682045	0.417989	1.14778	0.428563	3.62679	3.2532	8.03641	0.922547	0	0.213286	0.113149	0.823018
338737938	nirS	Denitrification	0.043917	0.470686	0.233559	0.387581	0.244026	0.734665	0.287644	0.230769	1.58773	0.13347	1.28804	3.2928	3.58714	1.44735	0	0.086353	0.076351	0.624776
A0A1X9XQS1	nirS	Denitrification	0	0	0.514612	0.177912	0	0	0.792226	0	0	0	0	2.09284	0	0	0	0	0	0
A0A1X9XQS1	nirS	Denitrification	0.034808	0.101746	0.296191	0.204799	0.309465	0.291149	0.18239	0.243878	0.613874	0	0.459409	1.69212	0.440493	0.185028	0.028739	0.034222	0.121032	0.3714
A0A1X9XQS1	nirS	Denitrification	0.373291	0.333403	0.198525	0.732097	0.172852	0.910679	0.611243	0.245192	1.53609	0.354531	0.547419	3.6652	3.29242	1.38899	0.051367	0.030583	0	0.295033
338737938	nirS	Denitrification	0.056826	0	0.060443	0.083586	0	0	0.14888	0	0.200435	0	0.083334	1.87286	0	0.060413	0	0.055869	0.049398	0
A0A1X9XQS1	nirS	Denitrification	0.160615	0.125195	0.341675	2.69322	0.464083	0	0.504956	0.056266	0	0	0	1.98505	0.036955	0	0	0	0	0.038083
926569.ANT_27710	nirS	Denitrification	0	0	0	0.276123	0.06954	0.261698	0.040985	0	0.137944	1.1886	0.183528	2.57789	0	0.399148	0	0	0	0
A0A109ULN9	nirS	Denitrification	0.044826	0	0	0.131868	0	0	0	0	0.197634	0.034058	0	1.62508	0.360984	0	0.074019	0	0	0.265713
WP_068175425.1	nirS	Denitrification	0	3.28704	0.545062	1.63314	0.37966	0.178595	0.11188	0.074799	0.037656	0	1.87871	0.422225	16.114	0.181598	0	0.293889	0	0.303762
338737938	nirS	Denitrification	0	0	0	0	0	0	0	0	0	0.037904	0	0	13.1426	0	0.082376	0	0	0
shd:SUTH_02586	nirS	Denitrification	0	0	0.04105	0.056767	0	0.564913	0.101111	0.067599	0.034031	0.029323	1.52809	0.063597	21.7556	0.369265	0.350503	1.55566	0.402578	0.137261
WP_143969007.1	nirS	Denitrification	0	0.073121	0.039911	0.60712	0	0.549248	0	0.690106	0	0.02851	4.12699	0.09275	5.655	0.359026	0.712549	0.885377	0.750211	0.311396
F6IBR8	nirS	Denitrification	0	0	0.285482	0	0.099425	0	0.468788	0.078353	0	0	0.524798	0.221145	1.6468	0	0	0.263875	0	0
A0A1X9XQS1	nirS	Denitrification	0.219328	0.396873	1.49971	1.10609	0.661589	1.11383	0.574622	0.192084	0.580204	0.166645	0.27569	1.08428	15.9684	1.86539	0.310431	0.154023	0.381313	0.705774
232721.Ajs_1905	nirS	Denitrification	0.081701	2.06973	0.477958	1.14166	0.181592	0.170844	0.321076	0.071553	0.036022	0	1.31794	0.403902	13.8168	0.217147	0	0.040162	0	0.62959
slim:SCL_0264	nirS	Denitrification	0	0	0.182769	0.505495	0	0	0	0.150488	0	0	2.77185	0	2.76754	0.182679	0	0.506808	0	0
WP_068175425.1	nirS	Denitrification	0	0.968662	0.469977	0.162481	0	0	0.289405	0.096742	0.097405	0	2.59186	0.364061	8.89568	0.234873	0	0	0	0
A0A1X9XQS1	nirS	Denitrification	0.179675	0.204242	0.222963	0.352378	0.166396	0.814051	0.35305	0.131131	0.633742	0.091011	2.32748	1.15966	3.61733	0.955085	0.098897	0.029441	0.130156	0.284015
338737938	nirS	Denitrification	0.210611	0.410414	0.448033	1.36307	0	1.32122	0.772497	0.47957	0.594287	0.480065	4.81814	1.35354	5.18511	1.52256	0.069555	0.248474	0.036616	0.549313
159087.Daro_3274	nirS	Denitrification	0	0	0	0.163314	0	0.116087	0	0	0.097905	0	0.651288	0	2.49079	0	0.18334	1.09159	0.241289	0
A0A1X9XQS1	nirS	Denitrification	0	0.06521	1.56611	0.246107	0.9669	1.04962	3.98905	0	0	0	0.196292	0.027572	0.269483	0.106727	0.110514	0.131598	0.290889	0.238033
A0A1X9XQS1	nirS	Denitrification	0	0	1.06698	0.368875	0.464497	0	2.84712	0	0	0	0	0	0.192339	0	0.414108	0.082185	0.145332	0.693727
338737938	nirS	Denitrification	0.315085	0.964858	1.34056	2.71454	2.30105	1.12949	3.12509	1.14321	0	0	0.924125	0	0.621403	0.047854	0.111491	0.221267	0.273895	1.60091
A0A1X9XQS1	nirS	Denitrification	0	0.269761	1.17795	0.651585	0.861517	2.2	2.32116	0	0.292964	0	0.406014	0.410616	0.63703	1.76605	0.182871	0.108879	0.192537	0.262587
A0A1X9XQS1	nirS	Denitrification	0.066516	0.972134	3.99733	1.27189	1.1088	4.38133	3.96454	0	0	0	0.048772	0	0.650436	0	0	0.032697	0	0.275999
A0A1X9XQS1	nirS	Denitrification	0	0	0.794099	1.5374	0.331875	1.8734	1.76038	0	0	0	0	0	0	0	0	0	0	0
WP_133512569.1	nirS	Denitrification	0.186324	0.472012	2.65565	2.74064	4.51401	0.701314	4.00285	1.92552	0	0	0.874363	0	1.67196	0.039617	0	0.183184	0.032393	0.220894
A0A1X9XQS1	nirS	Denitrification	0.268399	0.261512	2.85482	0	0.994253	2.61914	3.51591	0.078353	0.315561	0	0.524798	0	0.514626	0	1.108	1.14346	1.47764	0
A0A1X9XQS1	nirS	Denitrification	0.215431	0.157428	2.005	0.712975	1.43647	0.675727	3.24537	0.094336	0.047491	0	0	0.088751	0.805479	0.057258	0.266801	0	0.093634	0.446953
338737938	nirS	Denitrification	0.335672	0.10902	1.54716	0.740609	0.808248	0.818905	5.20331	0	0.394656	0	0.082042	0.046096	0.45053	0.118954	0	0.495022	0.145895	0.198976
A0A1X9XQS1	nirS	Denitrification	0	0	1.79705	0	0.139081	0	8.36096	0	0	0	0	0.051558	0.143976	0	0	0	0.163184	0
A0A1X9XQS1	nirS	Denitrification	0.283946	0.41499	1.88761	0.939724	0.867771	2.96877	3.53359	0	0.12519	0	0.208199	0.116977	0.408326	0.528271	0.058609	0.06979	0.061707	0.168314
A0A1X9XQS1	nirS	Denitrification	0.713052	0.126319	1.10318	0.572088	1.87301	4.0665	3.39661	0	0.11432	0	0.475304	0	0.82032	0.482403	0	0.06373	0.338093	0.6148
A0A1X9XQS1	nirS	Denitrification	0.108254	0	0.614104	0.265385	0.76193	0	3.63975	0	0	0	0	0	0	0	0	0	0	0.299459
338737938	nirS	Denitrification	0	0	0	8.30771	0.116236	1.74971	0	0.045801	0.184459	0.198674	0.306766	0	0.120328	0	0	0	0	0
WP_136417639.1	nirS	Denitrification	0.335962	0.109114	1.27056	3.84351	3.1943	5.38601	1.27139	0.130769	0	0	0.383193	0	0.944782	0	0	0.366999	0.097348	0
A0A1X9XQS1	nirS	Denitrification	0	0	0.597045	2.00513	0.891146	0	0	0	0	0	0	0.264281	0	0	0.132412	0	0	0.855596
926569.ANT_27710	nirS	Denitrification	0.187183	0	0.165914	5.46066	0.277359	0	0.163468	0.109288	0.220075	0.237035	0.274498	0.257046	0.502465	2.38799	0	0	0	0
338737938	nirS	Denitrification	0	0.058114	0	4.47426	0	0	0	0	0	0.317222	0	0.982865	0	0	0	0	0	0
A0A1X9XQS1	nirS	Denitrification	1.19678	0	1.90943	15.363	2.84137	1.59254	2.49412	0	0	0	0.877521	0	1.12649	0.115666	0	0	0	0
338737938	nirS	Denitrification	0	0.243174	0.46456	1.10131	0.624059	0.521887	0.572138	0.163932	0	0.047407	0.091499	0	0	0	0.30909	0.122685	0.108476	0.221913
A0A1X9XRQ9	nirS	Denitrification	0.089838	0.306363	0.668889	5.88032	0.898541	1.87858	0.411892	0.236035	0.079218	0	1.11982	0	0.516761	0.047754	0.63047	0.706587	0.741888	0.639035
A0A1X9XQS1	nirS	Denitrification	0.048873	0.190477	0.727775	4.45703	1.1949	1.32858	2.0487	0	0	0	0.358355	0	0.224902	0	0	0.096099	0.042484	0
A0A1X9XQS1	nirS	Denitrification	0.155092	0.12089	0.428905	2.555	0.965195	0.194586	0.650125	0	0	0	0.090975	0	0	0	0	0	0.053927	0.84579
sdf:ACG33_10315	nirS	Denitrification	1.57805	0	1.34279	14.7625	0.771633	2.24389	0.744184	0.055281	0	0	2.03646	0	0.217853	0.402639	0.104231	0	0.164611	0.149667
A0A1X9XQS1	nirS	Denitrification	0.388937	0	0.068949	5.33948	0.432232	0.813301	1.44356	0	0	0	0	0	0	0.068915	0	0	0.056349	0
A0A1X9XQS1	nirS	Denitrification	0.031197	0.09119	0.829571	6.74552	0.520049	0.130472	0.081734	0.054644	0	0	0.182999	0	0.538355	0.066333	0.051515	0.030671	0.027119	0
A0A1X9XRQ9	nirS	Denitrification	0.407545	0.49636	1.73394	16.8598	2.49101	1.49137	1.66833	0.312307	0.134763	0.193532	2.09178	0.083948	0.117214	0.920701	0.084121	0.100169	0	0.72474
A0A5B9CSK3	nirS	Denitrification	3.17297	0.090928	4.66533	6.17707	3.00762	0.390291	1.46698	0.572114	0	0	1.23169	0	1.3957	0.297641	1.84921	0.825747	0.162246	0.221275
sdf:ACG33_10315	nirS	Denitrification	0.492065	0.05993	0.523384	4.52361	1.70887	3.34408	0.564011	0.107736	0	0	0	0	0.424566	0	0.101566	0	0.106935	0.14584
74316094	nirS	Denitrification	0	0.27757	0.303012	0.419029	0.949774	0	0	0.249493	0	0	0	0	0	0	0	0	0	0
A0A076L8C7	nirS	Denitrification	0.342306	0.333523	1.09228	2.89511	2.47267	0.357895	0.896812	0.374733	0	0	1.00396	0	0.590701	0.181957	1.13048	0.420671	2.0829	0.405816
A0A1X9XQS1	nirS	Denitrification	1.66545	0.998594	0.953859	1.50751	1.85084	0.089297	0.167821	0	0.075312	0	0	0.070371	0	0	0	0	0	0.202508
338737938	nirS	Denitrification	2.20058	0.13833	1.51009	0.83531	3.3922	3.8594	0.743913	0.248675	0	0.053935	1.56149	0.116977	0.653322	0.075467	0.175826	0.06979	0	0.84157
sdf:ACG33_10315	nirS	Denitrification	1.07486	0	1.08884	1.43044	2.95784	1.39139	0.536391	0.224131	0	0	0.750598	0	0.117768	0.10883	0.084519	0	0.177972	0
A0A1X9XQS1	nirS	Denitrification	0.131217	1.44897	1.8144	0.579022	2.479	1.37193	0.744852	0	0	0	0	0	0.150957	0.0465	0	0	0	0.518543
338737938	nirS	Denitrification	0.135037	0.394715	0.718156	0.132417	3.80173	0.094124	0.353784	0.157684	0	0.0342	0.330045	0	0.258918	0	0.185818	0.265521	0.547791	0.640363
338737938	nirS	Denitrification	1.27358	0.118181	3.48336	1.6949	1.88713	0.253634	2.78056	0	0.106955	0	0.177873	0	0	0.2579	0	0	0.158156	0
WP_089726277.1	nirS	Denitrification	0.148294	0.216733	0.473196	0.436249	3.79042	0.775235	0.582774	0.19481	0	0	0.217468	0	0.255903	0	0	0.072897	0.515631	1.05485
WP_133512569.1	nirS	Denitrification	0	0	0.198525	0	2.48906	0	0.244497	0	0	0	0	0	0	0	0	0.550498	0.162246	0.663825
A0A1X9XQS1	nirS	Denitrification	1.18503	0.343267	3.61104	2.4026	5.19659	2.67892	2.72709	0.112198	0.028242	0	0	0.158334	0.773766	0.272397	0.026443	0	0.083523	0.873316
926569.ANT_27710	nirS	Denitrification	0.416363	0.10142	0.110716	0	1.38813	0	0.95448	0	0	0.079088	0.152646	0	0.119749	0.110661	0	0	0.180967	0
A0A1X9XQS1	nirS	Denitrification	0.088552	0.776514	1.45991	0.911752	2.46022	0.370337	1.21799	0	0	0	0.129858	0	1.1206	0.094141	0.036556	0	0.34639	0.262453
F4KT49	norB	Denitrification	1.58773	0.093757	0.358227	0	0.160406	0	0.252104	0	0.042425	0	0	0	0	0	0	0	0	0
ccde6a604448ea93c0bf2cfdebee98e6	norB	Denitrification	4.65709	1.50252	3.28047	2.08679	2.57061	1.41884	1.73725	1.62064	0.081587	0	3.52781	0.228705	3.86746	2.19683	0.560206	1.81931	0.563007	2.12071
F4KT49	norB	Denitrification	0.198632	0	0.211274	0	0	0	0	0	0	0	0	0	0	0	0	0	0	0
F4KT49	norB	Denitrification	1.32219	0.161033	0.527379	0	0	0	0	0	0	0	0	0	0	0	0	0	0	0
F4KT49	norB	Denitrification	0.058045	2.09256	0.123479	0.170757	0.612812	0.060689	0	0.279593	0	0	0	0	0	0.123418	0	0.057067	0.151371	0.172037
A0A0U3DI11	norB	Denitrification	0.406801	5.15271	0.384616	0	0.050232	0.756138	0.11842	0.514612	0	0	0.994268	0	1.76799	0	0.149275	0	0.078583	1.82194
A0A163CMH9	norB	Denitrification	0.315085	2.149	0.909665	1.98625	0.450205	0.847118	0.117928	0.039421	0.079382	0	2.17829	0.741746	14.8101	0.334975	0.074327	0	0	0.907181
1ca7d88d8a7616b708a9400706dde735	norB	Denitrification	7.3083	3.96093	2.28346	1.27654	1.5736	0.382057	1.73521	1.00008	1.40971	0.277641	1.94253	0.413985	0.105097	0.679843	0	0	0	0.487365
A0A1Z3HQ92	norB	Denitrification	0.285416	0.238365	0	0.179922	0.090625	0	0	0.214254	19.8825	1.20821	1.61442	0.403141	0.093815	0.216738	0	0	0	0.048339
4b3f246da3d9f81200e4b85aea4bc5fb	norB	Denitrification	0.09644	0	0	0.992977	0	0	0.063166	0	4.50712	1.86851	0.21214	0.397305	0	0.051264	0	0	0	0
A0A1Y0FRW0	norB	Denitrification	0	0.138785	0	0.977734	0.10553	0.198569	0	0.041582	3.93552	2.95816	0.97479	0.156482	0.163868	0.201908	0	0	0	0
1ca7d88d8a7616b708a9400706dde735	norB	Denitrification	0.522607	0.581939	0	0.219629	0.165937	0	0	0.261538	4.80578	0.11345	0.547419	0	0	0.476225	0	0.1468	0	0.61957
A0A1Z3HQ92	norB	Denitrification	0	0	0	0	0	0	0	0.246253	3.84309	0.10682	0.618512	0	0	0	0	0	0	0
A0A125QD21	norB	Denitrification	0.572269	0.604051	0	0.070146	0	0	0	0	4.03696	0.434808	0.279738	0.117879	0.054863	0.152098	0	0	0	0
I3Z5R6	norB	Denitrification	0	0	0	0	0	0	0	0	1.30169	0	0	0.135144	0	0	0	0	0	0
A0A1V5G3B6	norB	Denitrification	0.089838	0	0	0.132142	0	0	0	0	1.82201	0.102387	0	0.074021	0	0.095508	0	0	0	0.053253
K1L596	norB	Denitrification	0	0	0	0	0	0	0	0	1.48124	0	0	0.076892	0	0	0	0	0	0
H8WET2	norB	Denitrification	0	0	0	0	0	0	0	0	0	0.432901	0	0.234724	0	0	0	0	0	0
D9SDP8	norB	Denitrification	0	0	0.057862	0.72014	0.060455	0	0	0	0	1.69462	0	0.044822	0.375496	0	0	0.213929	0	0
K9XKN7	norB	Denitrification	0	0	0	0	0	0	0	0	0	2.50936	0	0	0	0	0	0	0	0
A0A0G3BU45	norB	Denitrification	0	0	0	0	0	0	0	0	0.776076	0.534967	0.258132	0	0	0.187134	0	0	0	0
103a5cef7d7fbe0414ae11d49d0145ce	norB	Denitrification	0	0	0	0	0	0	0	0.025384	0.153345	2.70867	0.042504	0	0	0.030813	0	0	0	0
A0A1V5FBV9	norB	Denitrification	0	0	0	0.334051	0	0	0	0	0.534027	2.99095	0.22203	0.748489	0.522543	0.080481	0.062502	0.223279	0.32903	0
Q2Y9L3	norB	Denitrification	0.099774	0.194427	0	0.146757	0	0.312952	0	0.21845	5.80662	3.29763	0.585259	0.246622	0.229566	0.424286	0	0	0	0.118285
A0A0P7Z605	norB	Denitrification	0	0	0	0.042632	0	0	0	0	0	1.69567	0	0.023881	0	0	0	0	0	0
644107.SL1157_A0187	norB	Denitrification	0.311523	0	0	0.229109	0.1154	0.10857	0.068014	0.409241	0.412046	6.70633	0.456839	0.042779	0.119462	0	0	0	0	0
c3e40fc8dd9a9791138c69546607220d	norB	Denitrification	0	0	0	0	0	0	0	0	0.041959	8.74936	0.139562	0.039207	0	0	0	0	0	0
A0A240TW92	norB	Denitrification	0.226948	0.486475	0.434507	1.60232	0.857518	3.60671	0.356751	0.039752	0.040024	0	0.332812	0	0.313307	0	0	0.089249	0.039456	0.053811
A0A286RJX6	norB	Denitrification	0.202344	0	0.968504	0.74407	0.899474	5.50055	1.72291	0.088605	0	0	0	0	0.349176	0.107559	0	0	0.263839	0
9f3895b9109ea5b1d731ea37e1295562	norB	Denitrification	0.05789	0.197416	0.030787	0.08515	0.193002	0.060526	0.265417	0	0	0	0.764044	0	0.865782	3.26184	0.047796	0.056914	0.100644	0.205892
ccde6a604448ea93c0bf2cfdebee98e6	norB	Denitrification	0.144725	1.46652	0.554171	0.936653	0.579006	1.93684	0.34125	0.177447	0.22971	0.197931	0.933832	0.166942	0.998979	6.4006	0.191184	0.3984	0.301933	0.4461
I4C6L1	norB	Denitrification	0	0	0	0	0	0	0	0	0	0	0	0	0	0.383626	0	0	0	0
I4C6L1	norB	Denitrification	0	0	0	0.173077	0.032691	1.23026	0.15414	0	0	0	0.172556	0	0.338422	4.12814	0	0	0	0
D9SK59	norB	Denitrification	0	0	1.23369	1.99039	0	0	0.506459	0	0	0	0	0	0.444784	0	0	0	0	0
A0A286RJX6	norB	Denitrification	0.223864	0.21812	2.51719	1.50529	1.59932	4.74806	2.4298	0.084024	0.0564	0	0	0	0.294333	0.033999	0.264043	0.314416	0.1112	0.189571
D9SK59	norB	Denitrification	0.134756	0	3.58333	0.924994	2.54587	0.187858	3.35398	0	0	0	0	0.111031	0.310057	0	0	0.044162	0	0.106506
D9SDP8	norB	Denitrification	0	0.115908	9.36339	0.349958	0.661015	0	2.02583	0	0	0	0.087226	0.147025	0.205285	0	0.049109	0	0.051705	0.070516
D9SK59	norB	Denitrification	0	0.118513	12.8082	0.805101	0.87863	1.27173	3.02737	0.106525	0	0	0.445931	0.400876	0.559728	0	0.100425	0.717503	0.105733	0.432605
W6M8Z0	norB	Denitrification	0	0	0	0.841221	0	0.854221	0.321076	2.28969	0.288173	0.062076	0	0	0	0	1.34911	0.642594	1.56246	0.09686
A0A1V5FJ45	norB	Denitrification	0.231973	1.05476	0.123369	0.113736	0	0.161692	0	0.270878	0.136368	0	0.056697	0.127421	0.177913	0.369925	2.2983	0.950265	2.25174	0.91671
G2FJZ6	norB	Denitrification	0	1.94239	0.493124	0.681932	2.9883	0.48473	0.303658	0.243616	1.22643	0	0.067988	0	2.02677	0.197152	19.1006	18.9158	26.7598	3.68255
A0A1J5RQN0	norB	Denitrification	0	0.089959	0	0	0	0	0	0	0	0	0.067698	0	0	0	1.41023	0	0.722323	0
1ca7d88d8a7616b708a9400706dde735	norB	Denitrification	0	1.4275	0.865747	0.718335	1.08546	0.340404	0.852983	0	0	0	0.238724	0	1.49822	0	3.7633	2.08058	2.68865	2.12291
A0LMF5	norB	Denitrification	0	0	0	0	0.132446	0	0.05204	0	0	0	0.116515	0	0	0	0.163997	2.03095	0.138132	0
Q47B60	norB	Denitrification	0.094339	1.10302	0	0.138763	0.209681	0.295907	0	0	0.415936	0	0.069173	0	3.1474	0.050147	22.4322	14.2834	10.2508	3.07567
A0A090AH87	norB	Denitrification	0	0	0	0	0	0	0	0	0	0	0	0	0	0	0	3.96547	0	0
1ca7d88d8a7616b708a9400706dde735	norB	Denitrification	0	1.04526	0.103734	0	0.867061	0.203936	0.383266	0.170824	0.085998	0	0.572077	0	0.785384	0	4.75074	4.4106	4.57796	1.27183
fc3cf38992838092cbefe9fe9fb2a332	norB	Denitrification	0	0	0	0	0	0	0	0	0	0	1.7574	0	0.275733	0.509613	1.12135	3.69166	0.625036	0
A0A1V5FJ45	norB	Denitrification	0.076912	1.16155	0.163616	0.169696	0.213685	0.080415	0	0.336794	0.203461	0	0.11279	0.063371	0.088483	0.163535	0.635015	1.73917	1.80516	0.319139
G2FJZ6	norB	Denitrification	0	1.60217	0.874515	0	1.52284	1.14617	0.359009	0	0	0	0	0	1.89174	0	3.39412	3.50275	2.38234	0.97473
I4C6L1	norB	Denitrification	0.107984	0.263034	0.344572	0.714753	1.02004	0.903217	0.990184	0.047285	0	0	0.079178	0.667294	0.372687	0.114801	1.15902	0.583903	1.45495	1.28019
371731.Rsw2DRAFT_0158	norB	Denitrification	0.713764	0.55636	0.506129	0.769908	0.158644	0.099503	0.872667	0.166694	0.209796	0.072309	2.58189	0.156826	0.985367	0.50588	0	0.046782	0	4.06173
1ca7d88d8a7616b708a9400706dde735	norB	Denitrification	0	0.468785	0.127938	0	0.401016	1.2576	0.157565	0	0	0	0.176391	0	0.138377	0	3.97237	2.3651	5.22792	2.28159
A5VG95	norB	Denitrification	0.167317	0.163024	0.071187	0.246107	0.111565	0.069975	0	1.69979	0.059015	0.025425	1.42312	0.027572	0.269483	0.106727	0	0	0	2.06295
Q47B60	norB	Denitrification	0	0	0	0.328311	0	0	0.292389	0	0.787277	0	0.327323	0	0	0	0	0	0	2.38156
8a8cf9d3a95bf013cf38f3f6d544fe8b	norB	Denitrification	0	0	0.153868	0.070927	0	0	0	0	0.2126	0.036637	0.21214	0.03973	0.166422	0	0	0	0.083833	4.57334
Q47B60	norB	Denitrification	0	0	0.071965	0.298558	0	0.14148	0.08863	0.177764	0.178983	0.359849	0.694538	0.222987	0.54486	0	0.055861	0.731704	0.294071	3.52933
S6BTS2	norB	Denitrification	0	0	0.947075	0.620381	0.05208	1.56792	1.28917	2.6267	0	0.071213	1.58064	0.231675	1.34783	0.199286	0.696455	0.783249	0.162948	2.00009
A0A238J9T7	norB	Denitrification	0.101886	0	0.108371	0.074932	0.396298	0.532632	0.066733	0.223076	0.089842	0	0.971185	0.041974	1.34796	0.054159	0	0	0	4.77121
A0A0M6YTC6	norB	Denitrification	0.376537	0.183437	0.200251	0.830771	0	0	0.246623	0.329765	0.166013	0	0	0	0	0	0	0	0	0
W6LUN2	norB	Denitrification	0	0	0.121846	0.336997	0	0	0	3.81236	0.404052	0	0	0	0	0	0.378321	1.35149	1.69285	0.271618
A0A1J5RNX0	norB	Denitrification	0.335672	0	0.119012	0	0	0	0	1.81286	0	0	0.41021	0.046096	0.064361	0	0.04619	0.110005	0	0
Q023C5	norB	Denitrification	0	0.087897	0	0.132693	0	0	0	2.76522	0	0	0	0.074329	0.103783	0	0	0	0	0
A0A1J5RNX0	norB	Denitrification	0.470671	0.68789	0	0	0	0	0	0.412206	0	0	0.345112	0	0	0	0	0	0	0
Q023C5	norB	Denitrification	0	0.479439	0.065423	0	0	0	0	1.88537	0	0	0.180399	0	0	0	0	0	0	1.0938
97e37fe1604c52d507b2df8812bbe8a1	norB	Denitrification	0.084245	2.10679	0	0.08261	0.187245	0	0	2.28718	0.272382	0	0.700071	0.046275	0.193836	0	0	0	0.048821	0.59925
9308a5df7f307da2c02932ecfe9e4307	norB	Denitrification	0.083433	0.121938	0	0.184082	0	0.348931	0	3.10545	0.183926	0	9.48226	0.206231	1.15181	0.842646	0.172213	0.656214	0	0
Q023C5	norB	Denitrification	0.175785	0.314003	0.405109	0.732592	0.553499	0.857689	0.422163	1.48818	0.077503	0	0.343711	0.024139	0.06741	0.155734	0	0.028804	0	0.069467
Q023C5	norB	Denitrification	0	0.33888	0	0	0	0	0	1.56109	0.076673	0	0	0	0	0	0	0	0	0
A0A1V6G6G9	norB	Denitrification	0.858404	2.23034	1.36956	0.982042	1.11295	2.19388	0.93706	1.75415	0.714879	0.289872	0.979084	0.471515	0.438906	1.11539	0.590606	0.281312	0.456004	0.961132
A5VG95	norB	Denitrification	0.773245	0.118958	0	0.059861	0.045227	0	0	1.9603	0.071772	0.061843	0.537129	0	0.093639	0.43266	0	0	0	0.192992
A0A1J0LMZ1	norB	Denitrification	0	0	0	0	0	0	0	0	0.099176	0	1.64937	0	1.35861	0	0.650025	0.221153	0.733267	0.13334
W7WPV7	norB	Denitrification	0.301544	1.58655	0.192442	1.95158	2.47982	0.252221	0.316008	0.21127	0.372257	0.045822	4.77581	1.93794	6.10555	0.705273	0	0.059292	0	0
G2FJZ6	norB	Denitrification	0.300706	0.585981	0.319846	0	0.33418	0	0	0.263354	0	0	0.881953	0	0	0	0	0	0	0
9f3895b9109ea5b1d731ea37e1295562	norB	Denitrification	0	0.471403	0	0	0	0	0	0	0	0	1.41901	0	1.6698	0	0	0	0	0
1bc9d4c78e430b16e1a61d0bb81f92bd	norB	Denitrification	0.227604	0.083162	0.393397	0.544022	0.25294	0.23797	0.37269	0.049833	0.727533	0.1297	0.166887	1.89876	11.9139	1.96602	0.211407	0	0.148388	0.337292
A0LMF5	norB	Denitrification	0	0	0	0	0	0	0	0	0.073147	0	0	1.98211	0.047716	0	0.034245	0	0	0
ccde6a604448ea93c0bf2cfdebee98e6	norB	Denitrification	0.057277	0.558077	0.304615	1.51649	0.254613	0.359315	0	0.200651	1.26266	0.739825	0.419977	2.35966	0.197682	0.182679	0.04729	0.168936	0.099579	0
A0A221UVC1	norB	Denitrification	0	0	0	0	0	0	0.152482	0	0.410569	0.088442	0	0.959086	0.535654	0	0	0	0	0
D9SK59	norB	Denitrification	0	0.043857	0.430894	0.728292	0.200091	0.564745	0.353784	0.039421	0	0	0.132018	0.074175	3.21058	0	0.074327	0.398281	0.117384	0.106727
A0A1J5RFM5	norB	Denitrification	0.075439	0.147006	0.08024	0.332887	0	0.315496	0.247053	0.231238	0.332604	0.200613	0.331885	1.21206	15.1443	1.60401	0.155711	0	0.065577	0.447176
Q3SLA1	norB	Denitrification	0	0	0	0	0	0.785094	0	0	0	0	0.367055	0	4.17531	0	0	0.12304	0	0
G2PJH6	norB	Denitrification	0	0	0	0	0	0	0	0	0	0	0	0	2.43919	0	0	0.040087	0	0
eef854f7d8ade82ee3c59fca8a15c8bf	norB	Denitrification	0	0	0	0	0	0	0	0.08522	0	0	0	0.040088	9.73926	0	0	0.047834	0	0
A0A290ZL23	norB	Denitrification	0	0	0	0.186235	0.140707	0.264759	0	0	0.111646	0	0	0	2.33056	0.134605	0.313608	0.373437	0.110062	0
I4WS67	norB	Denitrification	0	0.150681	0	0.227473	0.171864	0.323384	0.202583	0.270878	0.545471	0.235003	0.226788	1.01937	8.18402	0.986466	0.255367	0	0	0
G2FJZ6	norB	Denitrification	0	0.439486	0	0	0	0	0	0	0	0	0	0	0	0	0	0	0.392094	0
9f3895b9109ea5b1d731ea37e1295562	norB	Denitrification	0.033882	0.264104	0.180195	0.149513	0.075308	0	0.355076	0.029674	0	0	0.447187	0	2.37775	0.036021	0	0	0	0.080338
Q47B60	norB	Denitrification	0	0.585981	0	0	0	0	0	0	0	0	0	0	1.38377	0	3.97237	2.06947	2.35256	0
A0A127K3N2	norB	Denitrification	0	0.093136	0.101673	0.281203	0.159344	0.99942	0.187826	0.041858	0.084289	0.072628	0.210267	0.196898	45.417	0	0	0.37591	0.124639	0.113324
A0A286RJX6	norB	Denitrification	0.272583	0.455294	1.07689	0.630051	0.735676	2.60568	2.29546	0	0	0	0.057105	0	0.089597	0.041398	0.03215	0.19142	0.135399	0.092331
A0A286RJX6	norB	Denitrification	0	0	0.789909	0	0.031743	0	4.78931	0	0	0	0.209435	0	0.36146	0	0.282992	0.730124	0.198633	0.033863
Q023C5	norB	Denitrification	0	0	0	0	0	0	1.13447	0	0	0	0	0	0	0.230175	0	0	0	0
D9SK59	norB	Denitrification	0	0	1.06698	1.10662	1.95089	0	3.28514	0	0	0	0	0	0.577017	0	0	0	0	0.099104
ccde6a604448ea93c0bf2cfdebee98e6	norB	Denitrification	0.150562	0.557456	0.480436	3.63197	0.267716	0.251871	0.19723	0.685672	1.72593	1.05245	0.397431	2.754	0.519636	0.640265	0	0.266444	0.209408	0.178497
A0A240TW92	norB	Denitrification	0.135884	0.529589	0.626309	0.266495	2.26515	0.56829	0.29667	0.079337	0.079881	0	0.265693	0	0.468977	0	0	0	0	0
G2FJZ6	norB	Denitrification	0.224594	1.48805	3.44	3.83212	8.88557	0.84536	6.06069	1.45555	0.039609	0.068258	1.84441	0	1.0852	0	0.185432	0.353293	0.702841	2.23662
A0A0U5IEY7	norC	Denitrification	4.44488	0.279408	0.152509	0	0	0	0	0	0	0	0.420534	0	0.329906	0	0	0	0	0
44b73fd321a977006f3f98efd2008112	norC	Denitrification	0	3.1802	0.347169	0.640125	0.604546	0	0	0	0.191874	0	0	0	0.500661	0	5.47948	2.67411	7.84976	1.41883
A0A240TW49	norC	Denitrification	0.152471	3.5654	0	0	0.338886	0.318829	0	0.267063	0	0	0.447187	0	0.877038	0	0	0	0	1.26532
A0A167IVM2	norC	Denitrification	0	2.18227	0.31764	0.878516	0.66375	0	0	0	0	0	0.218968	0.246055	8.76071	0	0.123281	0	0	0.35404
A0A0U5IEY7	norC	Denitrification	2.72428	1.81615	1.22007	0.843608	0.159344	0	0.187826	0.125573	0	0.435768	1.2616	0	0	0.152434	0	0	0	0.169986
87e75ce0ec6e32bd02fe2b6b3e1a915f	norC	Denitrification	0	0	0	0.632706	0	1.79896	0.375652	0.251145	4.67804	1.96096	0.210267	0	0	0	0	0	0	0
I3Z5R5	norC	Denitrification	0	0	0	0	0	0	0	0	0.909118	0	0	0	0	0	0	0	0	0
A0A0U5IEY7	norC	Denitrification	0.302809	0.295039	0	0.668102	0.168258	0	0	0.265196	3.73819	0.230073	0.66609	0	0	0.160962	0	0	0	0.538487
A1U5B9	norC	Denitrification	0	0	0	0	0	0	0	0	0	0.288601	0	0	0	0	0	0	0	0
A1U5B9	norC	Denitrification	0	0	0	0	0	0	0	0	0	0.601838	0	0	0	0	0	0	0	0
A0A1Y0FRW1	norC	Denitrification	0	0	0	0	0	0	0	0	0	1.0787	0	0	0	0	0	0	0	0
D9SK60	norC	Denitrification	0	0	0	0.955386	0	0	0	0	0	2.05628	0	0	0	0	0	0	0	0
A0A290ZL16	norC	Denitrification	0	0	0	0	0	0	0	0	0	1.50601	0	0.251253	0	0	0	0	0	0
A0A0F6RA12	norC	Denitrification	0.290615	0	0	0	0	0.607701	0	0	0.128131	6.29304	0.639268	0	0	0	0	0	0	0
G4SUM3	norC	Denitrification	0	0	0	0	0	0	0	0	0	1.14769	0	0	0	0	0	0	0	0
W0DM12	norC	Denitrification	0	0	0	0	0	0	0	0	0.126434	7.08123	0	0.354417	0	0	0	0	0	0
A0A240TW49	norC	Denitrification	0	0	0	0.672807	0.338886	1.91298	0.599191	0	0	0	0	0	0	0	0	0	0	0
D9SK60	norC	Denitrification	0	0	1.80411	1.46757	0.554399	0	1.17629	0	0	0	0	0	0	0	0	0.392367	0	0
D9SDP7	norC	Denitrification	0	0.213084	4.6523	0.804197	1.8228	0	5.15667	0	0	0	0	0	1.25797	0	0	0	0	0.259272
D9SK60	norC	Denitrification	0	0	15.7015	0.482518	0.36456	0	3.72426	0	0	0.083082	0	0.45048	0.251595	0	0	0.107505	0	0
W6LVY5	norC	Denitrification	0	0	0	0	0	0	0	3.20476	0.134447	0	0	0	0	0	0.75531	0.299802	0.927772	0
Q47B61	norC	Denitrification	0	0.14752	0	0	0	0	0	0	0.534027	0	0	0	0.348362	0	14.7506	8.93116	7.23866	2.33344
A0A090BU78	norC	Denitrification	0	0	0	0	0	0	0	0	0	0	0	0	0	0	0	2.44501	0	0
246e11c054e47c74cf26da8c1b14b12a	norC	Denitrification	0	0.279408	0.457527	0.421804	1.11541	0.299826	0.751303	0	0.252867	0	0	0	0.659812	0	16.6919	13.5328	17.5741	3.56971
Q47B61	norC	Denitrification	0	0.14752	0	0.445401	0	0.3166	0	0	0.133507	0.230073	0	0	1.91599	0.160962	3.12512	1.48853	4.60642	0
246e11c054e47c74cf26da8c1b14b12a	norC	Denitrification	0	1.81615	0	0	2.39016	0	0.187826	0	0	0	0.210267	0	1.31962	0	1.89411	1.12773	4.73629	1.01992
Q16A03	norC	Denitrification	0.286766	0.419112	0.152509	0.210902	0.478032	0	0.375652	0	0	0	1.2616	0	0.494859	1.06704	0	0	0	3.22973
Q47B61	norC	Denitrification	0	0	0	0	0	0	0	0	0.267014	0	0	0	0.174181	0	0	0.148853	0	3.41042
8c41d01cbc2a2098a5a047559876002a	norC	Denitrification	0	0	0	0	0	0	0	0	0	0	0	0	0	0	0	0	0	2.3798
A0A290ZL16	norC	Denitrification	0	0.235702	0.900571	0.355824	0	0.505852	0.633781	1.37709	0	0	0.88688	0.498296	1.6698	0.12859	0.499321	0.118916	0.630855	3.01132
F7ZJS2	norC	Denitrification	0	0	0	0	0.158296	0	0	0	0	0	0	0	0.327735	0	0	0	0	4.05282
A0A0P1H3W0	norC	Denitrification	1.14707	0.279408	0	0	0	0	0	0.879009	0	0	1.2616	0	0	0.152434	0	0	0	0
A0A085EIQ1	norC	Denitrification	0	0	0	0	0	0	0	0	0	0	0.971948	0	0	0	0.36481	0	0.576138	0
A0A167IVM2	norC	Denitrification	0	0.436455	0	0	0	0	0	0	0	0	1.75174	0	1.37423	0.317483	0	0	0	0
246e11c054e47c74cf26da8c1b14b12a	norC	Denitrification	0.143383	0	0.305018	0	1.11541	0	0	0	0	0	2.31293	0	0.164953	0	0	0	0	0.679944
A4AQU4	norC	Denitrification	0	0	0	0	0	0	0	0	0.619853	0	0.206171	0.926701	0.485219	0	0	0	0	0
D9SDP7	norC	Denitrification	0	0	0	0	0	0	0	0	0	0	0	0	0.366292	0	0	0	0	0
adf2c0d9c2c4f99e2b6ce1d60418de5f	norC	Denitrification	0	0	0	0	0	0	0	0	0.134447	0	0	0	2.80652	0	0	0	0	0
A4AQU4	norC	Denitrification	0	0	0	0	0	0	0	0	0	0	0	0	3.89715	0	0.121603	0	0	0
dbba976b6abd3976abb6b0dca319090c	norC	Denitrification	0	0	0	0	0	0	0	0	0	0	0	0	1.21927	0	0.250009	0.297705	0	0
A0A240TW49	norC	Denitrification	0	0.577954	0	1.30875	1.31841	0	0	0	0	0	1.30481	0.733109	3.58264	0	0	0	0	0
fbe7bc19d408472bea7f4d594d558c14	norC	Denitrification	0	0	0	0	0	0	0	0	0	0	0.793757	0	0.311349	0	0.223446	0	0.235256	0
A0A0U3EX40	norC	Denitrification	0	0.445675	0.162175	0	2.54165	1.27532	0.798921	0	0	0	0.223594	0	0.175408	0	0	0.299802	0.132539	0
246e11c054e47c74cf26da8c1b14b12a	norC	Denitrification	0	0.977928	1.22007	1.05451	1.75278	0.599652	4.13217	0.753436	0.126434	0	0.420534	0	1.97944	0	0	0.140966	0.373918	1.1899
246e11c054e47c74cf26da8c1b14b12a	norC	Denitrification	0	0.279408	0.915055	0.421804	2.86819	0	0.563477	0	0	0	0	0	0.659812	0	0	0.140966	0	0
A0A1X9XWP6	nosZ	Denitrification	0.98413	0.745794	1.16308	0.804197	0.729119	0.914621	0.429723	0.670355	0.482108	0	1.28284	0.090096	0.125797	0.2325	0.361125	0.107505	0.095053	0.259272
A0A1X9XXG7	nosZ	Denitrification	2.10251	0	1.33115	0.147266	1.36299	0	0.459033	0	0	0	0	0.020623	0	0.05322	0.020666	0.049216	0.021758	0.089022
A0A1X9XWP6	nosZ	Denitrification	2.86249	0.405679	0.221432	0.153107	0	0.326493	0.136354	0.227902	0	0	0.228968	0.042882	0	0.055331	0	0	0	0.802121
A0A1X9Y0W6	nosZ	Denitrification	2.38616	0.410281	0.037324	0	0.194983	0.073377	0	0	0.030942	0	0	0	0	0	0	0	0	0.124803
A0A1X9XWP6	nosZ	Denitrification	4.18462	3.54543	3.28984	2.54234	1.51645	0.570677	0.953334	0.956041	0.401081	0.207356	2.26788	0.299815	0.523275	1.16055	0	0.178873	0.316311	1.61772
A0A1X9XWP6	nosZ	Denitrification	6.25925	1.14974	2.2374	1.2829	1.19735	0	0.672078	0.269594	0.769088	0.116945	4.43902	0.33818	0.354141	0.599983	0	0	0	1.15566
A0A1X9XWP6	nosZ	Denitrification	9.35975	1.10237	0.820506	0	0.114304	0	1.54945	0.270235	0	0	0.452498	0	0.059164	0.109347	0	0	0	0.365813
A0A1X9XWP6	nosZ	Denitrification	13.084	0.910589	1.21495	0.687328	1.2117	0	0.340068	0.409241	0.091566	0	0.685258	0	0	0.27599	0	0	0	0.307768
A0A1X9XXG7	nosZ	Denitrification	1.84643	0.029017	0.221736	0	0.297866	0	0.039012	0.625964	0	0	0.087346	0	0.513918	0.063322	0.418001	0.614862	0.724862	2.93045
A0A1X9XWP6	nosZ	Denitrification	3.83293	2.52336	0.440744	0.228561	0	0.10831	0.271404	0.317537	1.82693	0	0.531703	0	0.178765	0.110132	0.08553	0.509233	0	0
A0A1X9XWP6	nosZ	Denitrification	2.12044	0.054369	0	0	0	0	0	0.04887	0	0	0	0	0	0.059324	0.046071	0.054861	0.097013	0.066154
A0A1X9XWP6	nosZ	Denitrification	2.17187	0.066129	0	0	0.301704	0	0	0.297202	0.059848	0	0.398123	0	0	0.072155	0	0	0	0
A0A1X9XXG7	nosZ	Denitrification	1.37122	0.070318	0.383815	0.424616	0.320812	0.754562	0.567234	0	0	0	0	0.059463	0.083026	0.076725	0	0	0.062735	0
A0A0U5IL71	nosZ	Denitrification	2.26203	0.052476	0.171857	0.396097	0	0	0.423309	0	0	0	1.73758	0	0.18588	0.22903	0	0	0	0
A0A1X9XWP6	nosZ	Denitrification	1.82498	0	0	0	0	0	0	0	0	0.189083	0	0	0	0	0	0	0	0
A0A1X9XWP6	nosZ	Denitrification	14.8785	0.749833	0.763991	2.03755	0.342099	0.750986	0.403247	1.16824	0.904809	0.545742	2.33237	0.126817	0.944375	1.47269	0	0.100881	0	0.425771
A0A1X9XWP6	nosZ	Denitrification	3.17811	0.290302	4.43676	2.84863	5.13226	7.26872	0.390298	0.304427	0.218939	0.07546	3.42262	0.08183	1.31395	0.21117	0.245996	0.195284	0.258998	1.76614
A0A1X9XWP6	nosZ	Denitrification	3.95033	0.740186	0.484819	1.00567	0.675395	0.476566	0.398059	0.266126	1.00481	0.461761	0.668427	0.062593	0.174792	0.48458	0	0	0	0
A0A1X9XWP6	nosZ	Denitrification	5.95895	0.290302	5.28185	2.19125	3.25595	0.519194	0.910696	0.695834	0.087576	0.07546	0.509752	0.122745	0.571282	0.950265	0.409993	0.439388	0.47483	0.47097
A0A1X9XYV3	nosZ	Denitrification	2.38526	0	0.039032	0.647719	0.163125	0.230205	0.192283	0	0	0	0	0	0	0	0.030298	0.036078	0	0
A0A1X9XWP6	nosZ	Denitrification	2.55637	0.559153	0.610404	1.45802	0.463825	0.763653	0.683414	0.182761	0.184014	0.634226	0.22952	0.472841	0.120038	0.388248	0.559961	0	1.04306	0.804054
A0A1X9XWP6	nosZ	Denitrification	2.08683	0.12708	1.10983	0	0.144945	0	0	0.114226	0	0	0.765067	0	0.150048	0	0	0	0	0
A0A1X9XYV3	nosZ	Denitrification	2.78916	0	0	0	0	0	0	0	0	0.05298	0	0	0	0	0	0	0	0
A0A1X9XWP6	nosZ	Denitrification	4.43451	3.04992	0.416185	1.53476	0.289891	0.272733	0.170854	2.51297	1.15009	0.297293	1.33887	0.322391	0.150048	0.27732	0	0	0	0.463877
A0A1X9XWP6	nosZ	Denitrification	3.35136	2.43607	1.81062	0.312985	0.236471	0	0.139369	2.32942	0.84434	0.404183	3.51047	0.394474	0.917981	0.113108	0	0.104599	0	0.252264
A0A1X9XWP6	nosZ	Denitrification	2.62753	1.38246	0.894326	1.23675	1.98561	0.659326	0.894908	1.01251	0	0	0.231191	0	0	0.167603	0	0	0	0.498406
A0A1X9XWP6	nosZ	Denitrification	6.92827	0.24818	0.812784	0.149864	0.679368	0	0.533867	0.178461	0	0	0.373533	0	0.058607	0.379112	0	0	0.088567	0.60395
A0A1X9XWP6	nosZ	Denitrification	1.98545	0.276358	0.804502	0.834398	0.735487	1.38391	0.495401	1.57322	0.75032	0.215505	0.415943	0.0779	0.652608	0.804106	1.24896	1.58018	1.7259	1.90548
A0A0U5IL71	nosZ	Denitrification	4.87061	0.747599	0.603222	0.637906	0.444886	0	0.874012	0.321381	0.058833	0.025347	0.880594	0.054974	0.115137	0.106398	0.110174	0	0	0.03955
A0A1X9XWP6	nosZ	Denitrification	3.76537	0.091719	0.801005	1.66154	0.104613	0.393685	0	1.48394	1.99215	0.500659	2.89894	0.310243	0.21659	0.400305	0.155441	0.185095	0.163657	0.223199
A0A1X9XWP6	nosZ	Denitrification	12.7937	4.44571	2.09354	2.23713	2.38621	2.0579	0.703182	4.07437	2.84005	1.29155	4.46078	0.516004	1.54388	0.665797	0	0.263875	0.233312	2.01525
A0A1X9XWP6	nosZ	Denitrification	3.56747	1.07874	1.57015	2.53322	0.683549	0.514474	3.06177	0.538678	1.73559	0.186935	5.05118	1.52037	1.83979	4.05422	0.304699	0.120943	0.320804	1.31256
A0A1X9XZQ4	nosZ	Denitrification	3.90918	1.04639	0.82246	0.442308	1.00254	0.179658	1.40683	0	1.17428	0.52223	1.76391	0.035395	0.444784	0.228349	1.34777	1.14032	1.15761	0.814854
A0A1X9XWP6	nosZ	Denitrification	1.71338	0.910589	0.165675	0.916438	1.0386	0	0	5.0473	1.78553	0.236694	0.456839	0	0.179193	0	0	0.153136	0	0.369322
A0A1X9XWP6	nosZ	Denitrification	1.8992	0.962242	0.888834	1.56438	1.85733	0.158855	0.398059	0	0.200963	0	0.334214	0.062593	0	0.646106	0	0	0	0.180126
3cb191bd337d9380462558c5670b6d50	nosZ	Denitrification	0.876344	2.36067	0.328984	1.36484	0.744743	0.431178	0.675278	0.406317	0	0	0.453576	0.722055	0.118609	0.109607	0.425611	0.709531	0.492918	0.61114
A0A1X9Y1K5	nosZ	Denitrification	1.17405	2.15327	1.0284	0	1.61174	0	0	0	0.060898	0	0.101277	0.056903	0	0	0	0	0	1.88313
A0A1X9Y0W6	nosZ	Denitrification	0.668888	1.68076	0.262117	0.20713	0.391235	0	0.13835	3.17566	0	0	0.619518	0.174039	0.121502	0	0	0	0	0.083473
A0A1X9XWP6	nosZ	Denitrification	9.8649	6.22236	3.81053	0.840068	1.154	0.651421	0.340068	2.27356	0.686744	0	5.32979	0.042779	1.07516	0.496781	0	0	0.090266	0.800198
A0A1X9XWP6	nosZ	Denitrification	0.050586	6.94962	0.107612	0.223221	0.056217	0.21156	0	0.575933	0.312244	0.038435	0.148366	0.12504	0.174588	0.107559	0.083531	0.198934	0.043973	0.239887
A0A1X9XWP6	nosZ	Denitrification	0.974801	4.54899	5.67536	2.03755	3.02187	0.107284	0.470455	0.089865	0.452404	0.116945	0.827614	2.49408	14.8739	0.218176	0	0	0	1.27731
A0A1X9Y1K5	nosZ	Denitrification	1.25956	2.78617	0.869014	0.95138	0.643138	1.56607	0.847283	0.238509	0.030018	0.025865	0.449297	0.336585	0.548287	1.73717	0.252958	0.133874	0.059184	1.00896
A0A1X9XWP6	nosZ	Denitrification	1.68112	2.68034	0.704413	0.374661	0.735981	0	0.266934	0.133846	0.044921	0	1.19531	0	0	0.108318	0	0	0.044284	0.24158
A0A1X9XWP6	nosZ	Denitrification	1.98249	12.9113	2.66358	0.844116	3.53667	10.5821	2.32361	3.70092	0.78206	0.118917	0.994587	0.257913	3.24103	0.665567	13.0514	9.74537	8.20847	21.7713
A0A1X9XWP6	nosZ	Denitrification	0.261484	3.31207	0.222501	0.384616	1.10425	8.20176	1.0961	0.137402	0.092229	0	0.076692	1.98211	0.120328	1.00076	0.172712	0.308492	0.272761	0.185999
A0A1X9XWP6	nosZ	Denitrification	1.97772	4.71602	3.76434	0.918641	7.22985	0.217662	5.45417	2.18786	0.183572	0	0.457937	0.171529	0.299374	0.055331	2.92199	1.48388	3.89078	4.93613
A0A1X9XWP6	nosZ	Denitrification	0.834732	3.76157	1.10983	0.690641	1.10159	1.09093	0.410049	0.639664	0.138011	0	0	0.128957	0.060019	0.665567	0.430739	0.461623	0.861662	3.03067
A0A1X9Y0W6	nosZ	Denitrification	0.864799	3.61118	0.985544	0.863164	0.789446	3.61673	1.01147	0.054098	0	0.0704	0.860564	0.025448	0.710639	0.952223	0.255003	0.182191	0.187937	2.12373
A0A1X9XXG7	nosZ	Denitrification	1.14757	2.57169	0.447558	0.337592	0.510126	0.159978	0.200436	0.134003	0.033731	0	0.28048	0.063035	0.220034	0.162668	0.063165	0	0.099755	1.17909
A0A1X9Y0W6	nosZ	Denitrification	3.08718	4.47236	1.72825	0.358494	1.85084	0.254824	0.691749	0.4269	0	0	0.059569	0	0.560778	0.129555	0	0	0	1.0113
A0A1X9XXG7	nosZ	Denitrification	0.467045	2.01527	0.177418	0.686975	0.185369	0	0.131102	0	0.029417	0	0	0.137434	0	0	0	0	0	0.0791
A0A1X9XWP6	nosZ	Denitrification	1.04974	1.47028	0.348922	0.193007	0	3.70422	0.515667	0	0	0	0	0	0	0	0.054169	0	0.228127	0
b97f762a3a5a9dc47cbfa5c4b6881593	nosZ	Denitrification	0.561074	1.76866	0.21063	0.534007	0.073357	0	0	0.43357	0	0	0	0	0.113908	0.280702	0	0.064896	0.143449	0.078256
A0A1X9XWP6	nosZ	Denitrification	0.102127	3.38321	0.16294	0.450654	3.74533	1.28133	0.200672	0	1.12568	0.038798	0.224648	0.042073	1.64486	0	24.9585	20.7839	26.4996	4.72192
A0A1V5GBD9	nosZ	Denitrification	0.581665	1.35388	1.6842	4.8007	1.61603	6.75727	5.63001	1.27353	16.2705	1.59592	3.55414	18.8241	32.4546	4.80964	0.426882	1.52496	1.03934	5.74654
A0A1X9XWP6	nosZ	Denitrification	0.308563	3.55764	0.218802	0	0.057152	0	0	0	0.136044	0	0	0.084746	0	0	0	0	0	0
A0A1X9XWP6	nosZ	Denitrification	0	3.34925	0.054571	0.075465	0	0.536419	0	0.629054	0.135721	0	0.150475	0	0.059023	0	0.338875	1.16013	0.133795	0
A0A1X9XWP6	nosZ	Denitrification	1.26649	5.40604	0.96221	2.04029	1.8096	1.38722	0.474012	2.64087	2.02082	0.320757	9.19786	0.397526	4.30164	0.256463	0.647309	0.7708	0.891222	1.93045
A0A1X9XWP6	nosZ	Denitrification	0.682685	5.60641	0.363068	0.358628	0.162574	0	0	0.042706	0.128996	0.0741	1.5017	0.080356	0	0	0	0	0	0
A0A1X9XXG7	nosZ	Denitrification	0.125149	2.29244	0.133115	0.51543	0.890115	0.680415	0.655762	0.109604	0.066213	0.038035	0.036706	0.103116	0.086386	1.43693	0.061997	0.049216	0.108789	0.356086
A0A1X9XWP6	nosZ	Denitrification	0.668554	2.35506	0.218802	0.529509	0.285759	0	0.26947	0.135117	0.045348	0	0.754164	0.932204	0.414145	0.437388	0	0	0	0
W0TIW4	nosZ	Denitrification	0	3.29927	0.145522	0.20124	2.4327	0.071522	0.224026	0	0.120641	0	0.050158	0	0.74763	0	2.65452	2.15213	2.82456	0.892091
A0A1X9XYV3	nosZ	Denitrification	0.687971	3.15444	0.215223	0.119051	0.764553	0.169248	0.4241	0	0.107055	0	0	0.033344	0.046557	0	0.300712	0.079574	0.316607	1.39134
cd1a63f72d512973875902975b95e265	nosZ	Denitrification	2.56799	4.05513	0.941877	1.042	0.934883	0	0.521994	0.659193	0	0	0.909006	0.109442	0.050936	0.188283	0	0	0	0.052491
A0A1X9Y0W6	nosZ	Denitrification	1.80558	5.18351	0.943104	0.308266	4.03106	1.21359	0.718017	0.183544	0.12794	0	0.661957	0.119546	1.63209	0.274222	0.718754	0.475486	0.560552	1.41431
A0A1X9XWP6	nosZ	Denitrification	1.75687	3.1215	0.879385	0.532037	0.746521	0.540259	0.203067	4.11813	1.23024	0.039261	1.81863	0.08515	0.475568	0.384541	0.426627	0.457216	0.179671	0.612599
C1A867	nosZ	Denitrification	0	1.66964	0.140206	0.193889	0.183112	0.344549	0.086337	1.70278	0	0	0.338283	0	0.341204	0.035034	0.054416	0.064797	0	0.117205
A0A1X9XWP6	nosZ	Denitrification	0.682685	7.79196	0.933603	0.573806	1.73412	1.22361	0.255511	1.79365	0.515986	0	6.86493	0.321423	1.68297	0.725778	0.644169	0.575295	0.423886	3.8155
A0A1X9XWP6	nosZ	Denitrification	0.508767	0.220316	0.541149	2.41133	0.502578	0.118208	0.370257	1.08917	1.6948	0.085902	3.73045	0.698655	1.17061	0.240392	0.280037	1.55615	0.884515	1.4744
A0A1X9XWP6	nosZ	Denitrification	1.79229	1.53674	0.228764	0.210902	0.239016	0	0.281739	0.502291	2.40224	0.381297	0.6308	0.236278	0	0.76217	0	0	0	0.254979
A0A1X9XYV3	nosZ	Denitrification	0.751046	0.605607	0.055093	0.419029	0.057562	0.054155	0.033925	0.453624	5.04691	0.314837	0.531703	0.106693	0.089382	0.027533	0	0.076385	0	0
A0A1X9XWP6	nosZ	Denitrification	0	0	0	0.311454	0	0.332081	0	0	4.43445	2.85566	0	0.436161	0.060899	0	0.087412	0	0.046016	0
A0A1X9XWP6	nosZ	Denitrification	0	0	0	0	0	0	0	0.121548	3.9162	0.316351	0.203528	0.114353	0	0.147548	0.114588	0	0	0
A0A1X9XWP6	nosZ	Denitrification	0.255317	0.497531	0	0.375545	0.056747	0	0	0.268323	3.60216	0.310382	0.599062	0.042073	0	0	0	0	0	0
A0A1X9XWP6	nosZ	Denitrification	1.41021	1.37402	0.5294	0.366048	0.092187	0	0	0.871792	4.1694	0	0.85154	0.47844	0.668028	0	0	0	0	0.098344
A0A1X9XWP6	nosZ	Denitrification	0.103841	0	0	0	0	0	0.068014	0	1.6024	0	0	0	0	0	0	0	0	0
A0A1X9XWP6	nosZ	Denitrification	0.496905	0.207495	0.075505	0.104414	0	1.33595	0	0.746025	1.87785	0.323611	0.416397	0.058489	0.408326	0	0	0	0.18512	0.252471
G8TDS3	nosZ	Denitrification	0.032411	0	0.068949	0.047674	0	0.067775	0	0.056771	4.34417	0.024626	0.190121	0.05341	0.037287	0	0	0	0.028174	0.038425
097675bfbee86b1009314bd11a11b5b6	nosZ	Denitrification	0	0	0	0.335223	0	0	0	0	2.713	0.606061	0	0	0	0.24229	0	0	0	0
A0A1X9XXE9	nosZ	Denitrification	0.029987	0.058436	0	0	0.033325	0	0.039282	0.10505	1.40145	0	0.131926	0	0.034498	0	0	0	0	0
A0A1X9XWP6	nosZ	Denitrification	1.14225	0.30353	0.276126	0.305479	0.1154	0	0.204041	0.272827	4.34938	0.197245	0.15228	0.256676	0.059731	0.165594	0	0	0.090266	0.615537
A0A1X9XYV3	nosZ	Denitrification	0.155389	0.403738	0.055093	0.380935	0	0	0	0.113406	5.13825	0.078709	0.303831	0.042677	0.059588	0	0	0.050923	0	0.153516
A0A1X9XWP6	nosZ	Denitrification	0.24886	0.145485	0.15882	2.70876	0.055312	0.41631	0	0.087179	6.75882	2.11773	0.291957	0.574129	0.114519	0.211656	0.123281	0.048933	0.043266	0
A0A1X9XWP6	nosZ	Denitrification	0.589503	0.261081	0.456017	0.394136	0.17867	0	0.280809	0.610147	2.12652	0.203592	0.707308	0.22078	0.308266	0.170922	0	0	0	0.190603
A0A1X9XWP6	nosZ	Denitrification	0.054536	0	0	0	0.060607	0	0	0.095524	1.77931	0.165745	0.079976	0	0	0.057979	0	0	0	0.064655
d39e597761d5d234452562659b68d3a2	nosZ	Denitrification	0	0	0	0.320599	0	0	0	0	3.81189	0.220809	0	0.149656	0	0	0	0	0	0
A0A1X9XWP6	nosZ	Denitrification	0.76958	0.299933	0.600279	1.73569	0.285082	0	0	0.584121	3.84544	0.584724	1.05333	0.211362	0.17707	0.818159	0	0	0	0.060824
A0A1X9XWP6	nosZ	Denitrification	0.150353	0.048832	0.053308	0	0	0	0	0	2.78417	0.304634	0.293984	0.041294	0	0	0	0	0	0
A0A1X9XWP6	nosZ	Denitrification	0.355765	1.23799	0.216234	0.074756	0	0	0	0	7.39458	2.93478	2.01234	0.083751	0.058469	0.324191	0.041962	0.049967	0.132539	0
A0A0U5IL71	nosZ	Denitrification	2.02187	1.66902	0.567508	1.11524	0.468112	0.469766	0.147142	0.639427	5.47239	0.106681	1.44132	0.161962	0.16153	1.01504	0.13911	0	0.024411	0.332917
A0A1X9XWP6	nosZ	Denitrification	0	0	0	0	0	0	0	0.092721	1.7271	0	0.698662	0	0.974392	0	0.393352	0.104088	0	0
A0A1X9XWP6	nosZ	Denitrification	0	0	0	0	0	0	0	0	0.768784	0.220809	0	0	0	0	0	0	0	0
A0A1X9XWP6	nosZ	Denitrification	0.048545	0.141897	0.051634	0	0.053948	0.203021	0	0.595203	4.83708	0.295072	1.2814	0.079995	0.111695	0.309653	0	0.047726	0	0
A0A1X9XWP6	nosZ	Denitrification	3.28949	3.96265	1.39955	0.879729	0.5982	0	0.626778	1.93805	6.6451	0.227213	2.63124	0.689906	0.344032	0.127169	0	0	0	0.212717
A0A1X9XWP6	nosZ	Denitrification	0.145634	0.85138	0	0.285616	0	0	0	1.61555	9.37451	1.1434	1.21021	0.479973	0.055847	0.722524	0	0	0	0
A0A1X9Y065	nosZ	Denitrification	0	0	0	0	0	0	0	0	1.39354	0.060037	0	0	0	0	0	0	0	0
A0A1X9XYV3	nosZ	Denitrification	0.368003	0.657361	0	0.360864	0	0	0	0.161146	3.56951	0	0.089944	0.151606	0	0	0	0	0	0
A0A1X9XXE9	nosZ	Denitrification	0.037984	0.111028	0	0	0	0	0	0.099797	1.97613	0	0.111405	0	0	0.323053	0	0	0	0
A0A1X9XWP6	nosZ	Denitrification	0	0.241365	0	0	0	0	0	0	3.80082	0.301148	0	0.081643	0	0	0	0	0	0
A0A1X9XWP6	nosZ	Denitrification	0.161976	0.052607	0	0.555919	0	0	0	0.236427	3.66594	1.10762	0.158356	0.444863	0	0.287002	0	0	0	0
A0A1X9XWP6	nosZ	Denitrification	0.327335	0.227811	0.099477	0.343912	0	0	0.122513	0.532396	4.78318	0.177648	0.274301	0.115587	0.053797	0.149142	0.077217	0.045974	0	0.277191
A0A1X9XYV3	nosZ	Denitrification	0.207433	0.606332	0.137897	0.648366	0	0.05422	0	0.13625	3.56679	0.137906	0.26617	0	0.119319	0.027566	0	0	0	0.03074
A0A1X9XYV3	nosZ	Denitrification	0.042122	0.082083	0	0	0.046811	0.088081	0	0.25823	1.82	0.22403	0.123542	0.104119	0.145377	0	0	0.041412	0.036616	0.099875
A0A1X9XWP6	nosZ	Denitrification	0	0	0	0	0	0	0.067367	0	3.49179	0.625187	0.075416	0	0	0	0	0	0	0
A0A1X9XZQ4	nosZ	Denitrification	0.127109	0.082565	0.135199	0.623213	0.047086	0.265795	0.166507	0.11132	4.14707	0.869191	0.124267	0.13964	0	0	1.1544	0.749798	1.21541	0.200923
e17ac909fe5a3daba0d5b1d12a1f5bcd	nosZ	Denitrification	0	0	0	0	0	0	0	0	1.42861	0	0	0.121354	0	0	0	0	0	0
A0A1X9XWP6	nosZ	Denitrification	0	0	0	0.078439	0	0	0	0	1.08154	0.040518	0	0	0	0	0	0	0	0
C1A867	nosZ	Denitrification	0.091098	0.17752	0	0.17866	0	0	0	0.026594	2.97216	0.207647	0.089061	0.02502	0	0	0	0	0	0
A0A1X9Y1K5	nosZ	Denitrification	0.051305	0.374917	0	0	0	0	0	0.044932	4.38832	0.23389	0.188094	0.084545	0	0	0	0	0	0
A0A1X9XWP6	nosZ	Denitrification	0.052423	0	0	0	0	0	0	0	3.14339	0.995777	0	0.043194	0	0	0	0	0	0
A0A1X9XWP6	nosZ	Denitrification	0.230328	0.598448	0	0.22586	0	0.481636	0	0.537914	3.52041	0.058334	0.900717	0.253035	0.706607	0	0.126778	0.528374	0	0.364083
A0A1X9XWP6	nosZ	Denitrification	0.049658	0.048384	0	0.073042	0	0	0	0.04349	1.70772	0.03773	0.072822	0	0	0	0	0	0	0
A0A1X9XWP6	nosZ	Denitrification	0	0.047088	0	0	0	0	0.063307	0.042325	3.66488	0.220316	0	0	0	0	0	0	0	0.114589
A0A1X9XWP6	nosZ	Denitrification	0.316533	0.678504	0.067336	1.21053	0.070354	0.529517	0.248787	0.166329	12.0578	1.443	0.557023	0.312965	0.436981	0.067303	0	0.06224	0.055031	0.300209
A0A1X9XYV3	nosZ	Denitrification	0.287147	0.055956	0	0	0	0	0	0.100591	2.07626	0	0.50531	0.141955	0	0	0	0	0	0
A0A1X9XWP6	nosZ	Denitrification	0	0	0	0	0	0	0	0.042137	1.69702	0.073112	0.070556	0	0	0	0	0	0	0
5d066934bca3459eeecabc09722a5a26	nosZ	Denitrification	0	0	0	0	0	0	0	0	1.01191	0	0	0	0	0	0	0	0	0
E4TR05	nosZ	Denitrification	0	0	0	0.122485	0	0	0	0	2.57001	0.12654	0	0.068612	0	0	0	0	0	0
A0A1X9XWP6	nosZ	Denitrification	0.936551	0.858842	1.75793	6.32062	3.12241	2.88001	0.721671	2.89488	4.17778	0.795304	5.17053	0.136176	3.10556	1.8742	3.27493	3.95388	2.63392	0.914378
A0A1X9XWP6	nosZ	Denitrification	0	0.104691	0.057144	0	0	0.112342	0	0	2.27392	0.449014	0	0.044265	0.061806	0.114231	0	0	0	0
A0A1X9XWP6	nosZ	Denitrification	0	0	0	0.070456	0.053232	0	0.062747	0.04195	1.94294	0.181972	0.210732	0.039467	0	0	0	0	0	0
A0A1X9XWP6	nosZ	Denitrification	1.46667	0	0.148573	0.205459	0	0	0	0	4.37256	1.11437	0.307261	0	0	0.07425	0	0	0	0
A0A1X9XWP6	nosZ	Denitrification	1.01886	0.099272	0.162557	0.374661	0	0	0	0	5.70498	0	0	0	0.058607	0.162477	0	0.100169	0.044284	0
c6068213d75310e1b5076ab9ca1612e3	nosZ	Denitrification	0	0	0	0	0	0	0	0	3.69512	0.101077	0	0.054805	0	0	0	0	0	0
A0A1X9XYV3	nosZ	Denitrification	0.25382	0.494614	0.188983	0.373344	0.366697	0.849214	0.631737	0.600187	3.31247	0.63641	1.15388	0.250959	0.233603	0.161905	0.146694	0.199634	0.088256	0.511552
5d066934bca3459eeecabc09722a5a26	nosZ	Denitrification	0	0	0	0	0	0	0	0	0	1.64502	0	0.081086	0	0	0	0	0	0
E5Q8N3	nosZ	Denitrification	0	0	0	0.136095	0	0	0	0	0.6527	2.1793	0.407055	0.15247	0	0	0	0	0	0
A0A1X9Y065	nosZ	Denitrification	0.042122	0.041041	0.089607	0.123915	0.093622	0.088081	0	0.07378	1.41143	2.2083	0.123542	1.52707	0	0.134344	0	0	0.036616	0.099875
A0A1X9Y065	nosZ	Denitrification	0.682275	0.443179	0.2419	0.066904	0.252741	0	0.17875	0.039835	1.12303	2.45371	0.667023	0.074954	0	0.145069	0.075108	0.089437	0	0.215697
A0A0T6VYV3	nosZ	Denitrification	0	0	0	0	0	0	0	0	0	1.66989	0	0.077058	0	0	0	0	0	0
A0A1X9XWP6	nosZ	Denitrification	0	0	0	0.091512	0	0	0	0	0.109721	2.50535	0	0.102523	0	0	0	0	0	0
A0A1X9XWP6	nosZ	Denitrification	0.375448	0.243876	0.665575	2.94531	1.18219	3.53292	0.491821	0.438416	0.993198	1.66404	2.47762	1.23739	1.29579	3.85843	0.826621	1.2304	0.543946	0.074185
A0A1X9XWP6	nosZ	Denitrification	0	0	0	0	0	0	0	0	0.078566	1.9632	0.13066	0	0	0	0	0	0	0
A0A1X9XWP6	nosZ	Denitrification	0	0.203328	0.055491	0.230214	0	0.218187	0.205024	0	0.046004	8.08638	0	4.98632	0.060019	0.055464	0	0	0	0
A0A1X9Y0W6	nosZ	Denitrification	0.048727	0	0	0.095563	0.01805	0	0	0	0	2.04857	0.023819	0.040148	0	0	0	0	0	0
097675bfbee86b1009314bd11a11b5b6	nosZ	Denitrification	0	0	0	0	0	0	0	0	0	4.08763	0	0.21623	0	0	0	0	0	0
A0A1X9XWP6	nosZ	Denitrification	0	0	0	0	0	0	0	0	0	1.61051	0	0.124748	0	0	0	0	0	0
A0A1X9Y1K5	nosZ	Denitrification	0	0	0	0.266719	0	0	0	0	0.447706	2.81059	0	0.747027	0	0.038555	0	0	0	0
A0A1X9XWP6	nosZ	Denitrification	0	0	0	0	0	0	0	0	0.890935	1.42569	0	0.118927	0	0	0	0	0	0
A0A1X9XWP6	nosZ	Denitrification	0	0.054793	0	0.661739	0	0.117594	0	0	0	1.41002	0	1.20471	0	0.358715	0	0	0	0
A0A1X9XWP6	nosZ	Denitrification	0	0	0	0	0	0	0	0	0.122381	9.12144	0.407055	2.05835	0	0	0	0	0	0
A0A1X9XWP6	nosZ	Denitrification	0	0	0	0.555919	0	0	0.141455	0.425569	0.523706	1.51785	0	0.71178	0	0.287002	0	0	0	0.128019
A0A1V5TT01	nosZ	Denitrification	0	0	0	0.366048	0	0	0	0	0	1.51266	0.145978	0.902202	0.114519	0	0	0	0	0
A0A1X9XWP6	nosZ	Denitrification	0.050824	0	0	0	0	0	0	0	0.044816	2.35555	0	0.083751	0	0	0	0	0	0
A0A1X9XWP6	nosZ	Denitrification	0.511841	1.99483	0.925511	0.376433	0.170645	1.0703	0.469342	1.47926	0.812403	3.46116	4.80383	0.548243	0.765491	0.65298	0	0.100643	0	0.303403
A0A0P7XUP5	nosZ	Denitrification	0.417701	0.067831	0	1.02399	0.077366	0	0	0.182908	1.22775	5.71262	0.714637	0.11472	0	0	0	0	0	0
A0A1X9XWP6	nosZ	Denitrification	0.347805	0	0	0.255793	0	0	0.227805	0.533054	0.536708	1.58556	0.127511	1.07464	0.200063	0.09244	0.789689	0.341943	1.20935	0.206168
A0A1X9XWP6	nosZ	Denitrification	0.104341	0.050832	0.110983	0.076738	0.231913	0.763653	0.136683	0.04569	0.092007	3.25041	0.153013	1.03165	0.120038	0.499175	0	0	0.045351	0.309252
A0A1X9Y1K5	nosZ	Denitrification	0	0.27757	0.075753	0.419029	0.079148	0.595707	0	0	0.125602	2.65152	0	1.29098	0	0	0	0	0	0
A0A1X9Y065	nosZ	Denitrification	0.02253	0	0.023963	0.066277	0	0	0	0.039462	0.059599	2.65326	0	0.594014	0.103675	0	0	0.02215	0.019584	0.02671
A0A1X9XWP6	nosZ	Denitrification	0	0	0	0	0	0	0	0	0.090912	2.78087	0	0.424738	0	0	0	0	0	0
A0A1X9XWP6	nosZ	Denitrification	0	0	0	0	0	0	0	0	0	2.2007	0	1.49155	0	0	0	0	0	0
A0A1X9XYY6	nosZ	Denitrification	0	0	0	0	0	0	0	0	0	1.68181	0	0.79791	0	0	0	0	0	0
A0A1X9XXE9	nosZ	Denitrification	0.082166	0.080058	0	0.241717	0	0.601359	0.053817	0	0.036227	2.62205	0.783214	0.541601	0	0.043677	0	0.161563	0.035713	0
A0A1X9XWP6	nosZ	Denitrification	0	0	0	0	0	0	0	0	0	3.32328	0	1.20128	0	0	0	0	0	0
A0A1X9XWP6	nosZ	Denitrification	0	0	0	0.19719	0	0	0	0	0.295534	2.29183	0	0.220916	0	0	0	0	0	0
A0A1X9XWP6	nosZ	Denitrification	0	0	0	0	0	0	0	0	0	2.28257	0	0.469447	0	0	0	0	0	0
A0A1X9XWP6	nosZ	Denitrification	0	0	0	0	0	0	0	0	0	1.27152	0.153383	0.086179	0	0	0	0	0	0
A0A1X9XWP6	nosZ	Denitrification	1.27358	0.099272	0.216742	0.599458	0	0	0.2002	0.044615	1.57224	3.40617	0.971185	0.125922	0	0.324953	0	0	0	0.060395
A0A1X9XWP6	nosZ	Denitrification	0	0	0	0	0	0	0	0.22484	0	2.01564	0	0.634589	0	0.636849	0.423929	0.084134	0.595115	0
A0A1X9XWP6	nosZ	Denitrification	0	0	0.106863	0.295556	0.055826	0.420174	0.065804	0	0.177183	3.24425	0.662999	0.206949	0.115582	0.373835	0.08295	0.197549	0	0.059554
A0A1X9XWP6	nosZ	Denitrification	0	0	0	0	0	0	0	0	0	1.17502	0	2.03874	0	0	0	0	0	0
A0A1X9XWP6	nosZ	Denitrification	0.461748	0.399911	0.436566	4.90522	0.456131	1.71654	0.672078	0.988513	1.13101	8.34206	3.68664	0.422725	0.17707	0.381807	0.042359	0.151322	0.044598	0.182473
A0A1X9XWP6	nosZ	Denitrification	0.093727	0.182643	0	0.413587	0	0	0	0.246253	3.38853	1.35305	0	0.15445	0	0.199286	0	0	0	0.555582
A0A1X9XWP6	nosZ	Denitrification	0.102127	0.049753	0.217254	0.600872	0.113495	0.106778	0	0	0	4.19015	0	0.504877	0	0.054287	0.04216	0.050203	0	0.121075
A0A1X9XWP6	nosZ	Denitrification	0.15319	0.049753	0	0	0	0.106778	0.133782	0	0.135081	2.44426	0.299531	0.042073	0.11749	0	0	0	0	0
A0A1X9XYV3	nosZ	Denitrification	0	0	0.027679	0	0	0	0	0	0	1.38403	0	0	0	0	0	0	0	0
A0A1L6R8D8	nosZ	Denitrification	0	0	0	0.085608	0	0	0	0	0.564533	1.19397	0.426751	0.095909	0	1.79438	0	0	0	0
A0A221URI9	nosZ	Denitrification	0	0	0	0.210902	0	0	0	0	0.505734	0.653652	0.420534	0	0	0.76217	0	0	0	0
A0A1X9XWP6	nosZ	Denitrification	0	0	0	0	0	0	0	0	0.71705	7.53004	0.223594	0	0	0	0	0	0	0
A0A1X9XXG7	nosZ	Denitrification	0	0	0	0.037074	0	0	0	0	0	3.77264	0	0.311507	0	0	0	0	0	0
A0A1X9XXG7	nosZ	Denitrification	0	0	0	0	0	0	0	0	0	2.51906	0.036833	0	0	0	0	0	0	0
A0A1X9XWP6	nosZ	Denitrification	0	0	0	0	0	0	0	0	0	3.14262	0.074883	0.042073	0	0	0	0	0	0
A0A1X9XYY6	nosZ	Denitrification	0	0	0	0.116227	0	0	0	0	0	2.07129	0.115877	6.93377	0	0	0	0	0	0
A0A1X9XWP6	nosZ	Denitrification	0.085576	0	0	0.251749	0	0	0.224203	0.074947	0.452762	2.01564	0.25099	1.4102	0	0	0.070655	0.252402	0	0
A0A0X8G8Y7	nosZ	Denitrification	0	0	0	0.142808	0.32369	0	0	0	0.85612	1.47536	0.996646	0	2.1222	0	0	0	0	0
A0A1X9XWP6	nosZ	Denitrification	0	0	0	0	0.115678	2.17662	0	0.227902	0.78018	12.219	0.228968	5.70333	0.119749	0	0.386733	0.153504	0.090483	0
A0A1X9XWP6	nosZ	Denitrification	0	0	0	0	0	0	0	0	0	1.67225	0.15012	0	0	0	0	0	0	0
A0A1X9Y0W6	nosZ	Denitrification	0.531059	0.079605	0	0.42061	0.045398	0.085422	0.053513	0	0.036022	3.6625	0.119812	0.201951	0	0.130288	0.033728	0.040162	0	0
A0A1X9XWP6	nosZ	Denitrification	0	0	0	0	0	0	0	0	0.179684	3.52229	0	0.503689	0	0	0	0	0	0
A0A1X9XWP6	nosZ	Denitrification	0	0	0	0	0	0	0	0	0	0.967661	0	0	0	0	0	0	0	0
A0A1X9XWP6	nosZ	Denitrification	0	0	0	0	0	0	0	0	0	1.18151	0	0	0	0	0	0	0	0
A0A1X9XWP6	nosZ	Denitrification	0	0	0	0	0	0	0	0	0	0.843602	0	0.114353	0	0	0	0	0	0
A0A1X9XWP6	nosZ	Denitrification	0.510633	0.298518	1.1949	2.10305	2.1564	4.69822	2.00672	0	0	0	0	0	0.23498	0	0	0.050203	0	0
A0A1X9XWP6	nosZ	Denitrification	0.204736	0.049871	0.707743	4.96891	0.511935	5.13745	0.938685	0.134479	0.045133	0.077779	0.375299	0.126518	0.883258	0.21766	0.042259	0.050321	0.044493	0.182042
A0A1X9XWP6	nosZ	Denitrification	0.103841	0.202353	0.883602	0.687328	0.865501	4.66852	1.83637	0.090942	0	0.710082	0	0.213897	0.119462	0.331188	0.214337	0.867772	0.631864	0.677091
A0A1X9XWP6	nosZ	Denitrification	0.438498	0.106812	1.10772	1.12873	0.365483	4.81392	0.359009	0	0.289997	0	0.482283	0.361296	0.252232	1.0489	0.135765	0.053888	0.095294	0.064982
A0A1X9Y054	nosZ	Denitrification	0.212263	0	0.225773	0.546381	0.353837	2.99606	0.556112	0	0.046793	0	0.389097	0.131169	0.122097	0.169247	0	0.052171	0	0
A0A1X9XWP6	nosZ	Denitrification	0.578057	0.307213	7.48998	2.62809	4.02962	10.6591	9.56863	0	0	0.039928	0.61651	0.129896	0.665016	0	0.650813	0.671643	0.822256	0.996811
A0A1X9XWP6	nosZ	Denitrification	0.123719	0.602723	0.460578	0.090989	0.412473	4.39802	1.2155	0	0.109094	0	0.36286	0.101937	0.426992	2.89363	0.102147	0.121634	0.215092	0.513358
A0A1X9Y0W6	nosZ	Denitrification	0.298927	0.083216	0.999281	1.19345	0.094915	3.83979	1.23069	0	0	0	0.375743	0	0.933432	0.181598	0	0	0	0.101254
A0A1X9Y1K5	nosZ	Denitrification	0.245683	0.209457	1.07795	0.316203	0.887354	5.39432	0.925275	0.053791	0	0	0	0.455464	0.105991	0	0.177489	0.030193	0.053392	0.400492
A0A1X9XWP6	nosZ	Denitrification	0.230328	0.336627	0.122494	0	0.511935	4.81635	1.5086	0	0.152326	0	0.253327	0	0.132489	0.306084	0	0	0	0
A0A1X9Y0W6	nosZ	Denitrification	0.309298	0	0.29243	1.71868	0.19096	9.55779	0.495204	0	0	0.052223	0.151192	0.056632	0	2.15561	0.028374	0.067574	0	0.040743
A0A1X9XWP6	nosZ	Denitrification	0	0.050832	0	0	0	0.32728	0.068341	0	0	0	0	0.042986	0	1.94124	0.258444	0.153874	0.090701	0.247401
A0A1X9XXE9	nosZ	Denitrification	0.034366	0.234392	0.073108	0.303297	0.114576	0.143726	0.180074	0	0.030304	0.026111	0.151192	0.084948	0.197682	1.86332	0.170245	0.23651	0.238991	0.081485
A0A1X9XWP6	nosZ	Denitrification	0.050002	0.146157	0.106369	0.147096	0.111136	0.209117	0	0.087582	0.088182	0.037991	0	0.865171	0.057524	2.33896	0	0	0	0.71135
A0A1X9XWP6	nosZ	Denitrification	1.07233	0.895555	1.41215	3.00436	4.02907	3.52366	1.13714	0.536646	0.900541	0.310382	1.27301	2.31402	2.58478	4.83151	3.33061	2.96196	2.04185	3.32956
A0A1X9XXT4	nosZ	Denitrification	0.934089	0.552573	0.887091	1.22674	0.667329	4.18555	1.09251	0.029216	0.205917	0.025347	0.440297	0	0.153515	5.24899	0.220347	0.590365	0.318992	0.316399
600a645972cb8cbc39366a19861adbce	nosZ	Denitrification	0	0	0	0	0	0	0	0	0	0	0	0	0	1.04625	0.116076	0	0	0
A0A1X9XYV3	nosZ	Denitrification	0.129801	0.025294	0.11045	0.458219	0.0577	0.651421	0	0.045471	0.251806	0.453664	0	0.299456	0.119462	9.24565	0.021434	0	0	0
A0A1X9XWP6	nosZ	Denitrification	0.419387	0.153235	0.05576	0.077109	0.116518	0.328865	0	0	0.046226	0	0.461263	0.043194	0.603097	3.78981	0.086565	0.10308	0.182281	0.06215
A0A1X9XYY6	nosZ	Denitrification	0	0.041939	0.183132	1.64613	0.765358	0.180015	0.451081	0.037697	0	0.065408	0.063122	0.141861	0.445668	3.52356	0.035538	0	0.037417	0.204118
A0A1X9Y1K5	nosZ	Denitrification	0.742485	0.202561	0.410666	0.873696	0.759124	1.6147	1.16715	0.02601	0.314263	0.090262	0.914617	0.685174	0.341672	4.89399	0	0.029199	0.025817	0
A0A1X9XWP6	nosZ	Denitrification	0	0	0	0	0	0	0	0	0.090054	0	0.074883	0	0	22.529	0	0	0	0
A0A1X9XWP6	nosZ	Denitrification	0	0.212013	0	0	0.423182	0.227506	0.712605	0	0.095937	0.041332	0.159549	0.224108	0.250331	2.37115	0	0.053482	0.047288	0
A0A1X9Y1K5	nosZ	Denitrification	0.579934	0.226021	0.616845	1.13736	1.03118	1.13184	0.253229	0.711055	0.204551	0.440631	0.623666	1.30607	0.355827	2.75388	0.031921	0.114032	0.235256	1.23756
A0A1X9XWP6	nosZ	Denitrification	0.155389	0.050467	0.220372	0	0.115124	1.51635	0.067851	0.045362	0	0	0	0	0.536294	4.07487	0.042765	0	0	0
A0A1X9XWP6	nosZ	Denitrification	0	0.100215	0.0547	0.226933	0.057152	0.107539	0.134735	0	0.680219	0.937781	0.301665	1.99153	2.18905	11.8095	0	0	0	0.060969
A0A1X9XX54	nosZ	Denitrification	0.447068	0.497824	0.271727	0.469708	0.56781	1.20196	0.083663	0.111867	0	0	0.280976	0.368357	1.39602	2.24065	0	0.125581	0.055518	0.757165
A0A1X9XX54	nosZ	Denitrification	0.216509	0.421906	0.230289	0	0.721828	0.905475	0	0	0	0	0	0	0.249079	1.61123	0.357514	0.425719	0.37641	0.513358
A0A1X9XXT4	nosZ	Denitrification	0	0	0	0.075644	0	0.107539	0	0.247715	0.997654	0.781484	0.41479	0.826272	0.118327	4.64725	0	0	0	0
A0A1X9XWP6	nosZ	Denitrification	0	0	0	0.519232	0.261532	0.246053	0.308279	0	0.726306	0	0.690224	0.387804	1.62443	1.75133	0	0	0.102285	0
A0A1X9XWP6	nosZ	Denitrification	1.65184	0.862206	0.878486	2.16936	0.786734	1.6037	0.695518	0.67166	1.14445	0.851647	2.07631	0.243038	0.814427	2.446	0.19483	0.173999	0.205128	0.629458
A0A1V5TT01	nosZ	Denitrification	0.132827	0	0.600446	0.341907	0.590452	2.63865	0.956989	0.029082	0.322095	0	0.438271	0.383046	0.993259	4.13045	0	0	0	0.118104
A0A1X9XWP6	nosZ	Denitrification	0.202818	0	0.647182	1.1933	0.45079	2.65069	1.32842	0	0.312975	0.115575	1.04099	0.793773	0.816652	3.44993	0.334907	0.34895	0.528914	0.180336
A0A1X9XWP6	nosZ	Denitrification	0.870129	0.099741	3.26651	4.29133	2.90096	4.38823	4.02294	0.134479	0.225667	0.116668	1.1259	0.463898	2.88531	4.78852	0.507111	0.150964	0.934352	3.21607
B8J545	nosZ	Denitrification	0	0	0	0.636924	0	0	0.189078	0	0.381829	0	1.48168	0	0.498158	1.99485	0	0	0	0.342238
A0A1X9XWP6	nosZ	Denitrification	0	0	0.367482	0	0	1.3245	0.22629	0.100859	0.253876	0.087501	0.168885	0.284665	0.331222	3.9791	0	0.283058	0.200218	0
A0A1X9XYV3	nosZ	Denitrification	0	0	0.141716	0.391953	0	0.278608	0.174533	0	0.176229	0	0	0.329335	0.153279	2.19552	0	0	0	0
A0A1X9Y1K5	nosZ	Denitrification	0.473478	0.545207	0.366265	0.569813	0.334844	0.270022	0.281925	0.150787	0	0	0	0.07093	0.148556	3.02019	0.035538	0	0.074833	0.306178
A0A1X9XWP6	nosZ	Denitrification	0.052171	0.660817	0.055491	0.230214	0.985629	1.6364	0.410049	0.091381	0.322025	0	0.306027	0.300899	0.420133	3.16145	0.172296	0.102583	0.136052	0.123701
A0A1X9XWP6	nosZ	Denitrification	0.051427	0	0.109401	0.529509	0.228607	0.215077	0.067367	0.090078	0.045348	0.234445	0.301665	0.127119	0.177491	3.7178	0	0	0	0
A0A1X9XWP6	nosZ	Denitrification	0.155389	0.050467	0.991674	0.53331	0.518058	2.49114	0.610658	0	0.182693	0	0.683619	0.042677	0.35753	2.14757	0	0	0	0
A0A1X9Y1K5	nosZ	Denitrification	0.597916	0.643897	1.97486	2.86986	0.909279	1.97415	2.14362	0	0.110997	0.119551	0.369189	0.181501	0.86888	5.48674	0.025982	0.030939	0.027355	0.111924
A0A1X9Y0W6	nosZ	Denitrification	0.521137	0.507764	0.604697	0.627168	0.473848	0.792538	0.248242	0	0	0	0.416853	0.07807	0.163509	2.61906	0	0	0	0.168498
A0A1X9Y1K5	nosZ	Denitrification	0.946905	1.44625	0.653302	0.715222	0.597257	2.03357	0.90516	0.313783	0.022567	0.038889	0.337769	0.063259	0.765491	3.02003	0.02113	0.075482	0.133479	0.788848
C6X281	nosZ	Denitrification	0	0	0	0	0	0	0	0	0	0	0	0	0	1.42376	0	0	0	0
A0A1X9XWP6	nosZ	Denitrification	0	0	0	0	0.109368	0	0.257834	0.086189	0	0	0.288639	0	0	1.46475	0	0	0	0
A0A1X9XZQ4	nosZ	Denitrification	0.032171	0.06269	0.102655	0.09464	0.286014	0.739987	0.758559	0.028175	0.312045	0	0.377418	0.344587	0.03701	2.4283	0.265612	0.221399	0.195756	0.076279
A0A1X9XWP6	nosZ	Denitrification	0.107716	0.629711	0.114572	0.158439	0.359118	3.1534	0.141103	0.094336	0	0	0.631847	0.887512	0	2.17579	0	0	0	0.255402
A0A1X9XWP6	nosZ	Denitrification	0.621556	0.757009	1.76298	2.51417	1.95711	1.51635	1.76412	0.090725	0.228367	0	0.759576	0.128031	0.834236	2.86343	0.256589	0.254616	0.135075	1.04391
A0A1X9Y1K5	nosZ	Denitrification	0.628389	0.500944	0.607622	2.26873	1.07925	2.62803	0.074833	1.05064	0	1.12851	0.753965	1.83567	1.18296	2.36856	0.282992	0.16849	0.248292	0.541802
B4UJY3	nosZ	Denitrification	0	0	0.109923	0.228016	0	0.108052	0.135378	0.181017	0.045564	0	0.530434	0	0.713352	2.03258	0.170651	0.355612	0.224589	0.12252
A0A1X9XWP6	nosZ	Denitrification	0.470671	2.08915	1.05688	2.07693	2.20849	1.96842	1.57565	0.320605	0.368917	0.07947	0.920298	0.215447	1.56426	4.05865	1.25216	1.38821	1.59111	1.85999
A0A1X9XWP6	nosZ	Denitrification	2.63048	2.11939	0.538058	0.520849	1.85516	4.23119	0.795188	0	0.089212	0	0.222549	3.12599	0.116392	8.49713	0.083531	0	0.043973	0
A0A1X9XWP6	nosZ	Denitrification	0.283018	0.482572	0.225773	0	0.550414	2.51521	0.556112	0.185897	0.06239	0	0.518796	0.233189	0	3.53537	0.116834	0	0.061505	0.335528
A0A1X9XXE9	nosZ	Denitrification	0.035091	0.581232	0.298592	0.103229	0.779933	2.42145	0.78144	0.092195	0.526021	0.053323	0.566051	0.318037	1.21108	2.53678	0.173832	0.551985	0.18302	0.499213
A0A1X9XWP6	nosZ	Denitrification	0.30638	0	6.46329	2.32838	3.68859	0	4.3479	0.089441	0	0.077595	0.374414	0.042073	1.40988	0	0	0.351419	0.133164	0.060537
A0A1X9Y1U7	nosZ	Denitrification	0.075439	0.147006	1.68504	1.10962	2.59892	1.41973	0.395285	0.264271	0	0.057318	0.442513	0.248627	0.867871	0.401002	0	0.370835	1.04923	1.87814
A0A1X9XWP6	nosZ	Denitrification	0	0	1.73803	0.686711	0.259417	0	1.07025	0	0	0	0	0	0.268549	0	0	0	0	0
A0A1X9XWP6	nosZ	Denitrification	0.572499	0.304259	2.54646	1.91383	1.67732	5.33272	2.86344	0	0	0	0.076323	0	0.299374	0.110661	0.644556	0.204672	0.407175	0.74042
A0A1X9XWP6	nosZ	Denitrification	0	0.056405	15.7631	0.596052	0.514672	0.605264	3.64	0.050699	0	0.131954	0.509363	0.143094	0.998979	0	0.047796	0.341486	0	0.617676
A0A1X9XWP6	nosZ	Denitrification	0.15727	0.051078	3.3456	1.15664	2.73817	0.219243	1.44212	0	0.092453	0	0.538141	0	1.14588	0.055733	0.995498	0.515398	0.364562	0.435049
A0A1X9XWP6	nosZ	Denitrification	13.1359	0.809412	3.31351	1.37466	1.8464	0.21714	3.06061	0.636596	0.183132	0.039449	5.40592	0.299456	0.657043	2.87029	0	0	0	0.738644
A0A1X9XWP6	nosZ	Denitrification	1.81722	0.910589	3.86576	0	2.7696	0	0.272055	0.818481	0.045783	0	0.685258	0	0.119462	0	0	0.051045	0	0.184661
A0A1X9Y0W6	nosZ	Denitrification	0.028488	0	2.5756	0.796155	1.51964	0.178712	1.15686	1.09777	0.075361	0.021645	0.960864	0.093889	1.14707	0	0.094083	0.168047	0.148583	0.776791
A0A1X9XWP6	nosZ	Denitrification	0.052171	0.25416	2.60809	1.45802	2.26115	0.32728	2.32361	0.274142	0.092007	0.039639	0.45904	0.085971	0.420133	0.499175	0.301517	0.564205	0.453506	1.29886
A0A1X9XWP6	nosZ	Denitrification	3.07807	1.57579	5.88208	3.60668	7.94301	0.545467	0.95678	0.731045	0.966074	0.475669	2.52472	0.085971	1.32042	1.33113	0.129222	1.23099	0	1.29886
A0A1X9XWP6	nosZ	Denitrification	3.48112	1.07545	2.34804	0.749322	1.69842	0.710176	1.22344	1.2641	1.64711	0.322554	2.11669	0.419741	1.17214	0.722119	0	0.083474	0.073806	1.40922
A0A1X9XWP6	nosZ	Denitrification	0.254716	0.049636	7.96528	1.57358	2.20794	0	3.93727	0	0.134763	0.464477	0.298826	0.335793	1.28935	0.108318	0	0.200338	0	0.181185
A0A1X9XWP6	nosZ	Denitrification	4.14975	0.439486	4.89364	9.81925	2.80711	0.943203	2.36347	0.474037	0.159096	0	1.58752	0	1.45296	0.959064	0.968266	0.266074	0.078419	0
A0A1X9XZQ4	nosZ	Denitrification	0.139085	0.180688	0.049312	0.340966	0.103045	0	0	0.081205	0.73586	0.105676	0.067988	0.038199	0	0	2.5646	2.00553	3.70768	0.65956
A0A1X9XWP6	nosZ	Denitrification	0.051063	0.049753	1.14058	0.375545	1.0782	0.106778	0.401345	0	0	0	0.299531	0	0.82243	0	1.43343	0.903648	0.266328	0.302687
A0A1X9XWP6	nosZ	Denitrification	0	0	0	0	0.165937	0	0	0	0.087777	0	0	0.041009	0	0	3.32857	1.90839	1.29797	0
A0A1X9XYV3	nosZ	Denitrification	0	0.026076	0.028466	0.039365	0.178449	0	0.070115	0	0.023599	0	0	0	0	0.028452	1.78978	0.815654	0.744446	0
A0A1X9XWP6	nosZ	Denitrification	0.051921	0.101177	0.828377	1.29829	1.2117	1.51998	3.4687	0	0.183132	0	0	0	0.298656	0	5.48702	9.34131	6.18324	1.35418
88246f49e1224bfea29ce234e37aa604	nosZ	Denitrification	0	0	0	0	0	0	0.401345	0	0.180108	0	0	0	0	0	1.05399	0.200811	0.710208	0.181612
A0A1X9XWP6	nosZ	Denitrification	0.051796	0.050467	0.165279	0	0.633182	0	0.339255	0	0.228367	0.078709	0	0	0	0	3.63501	0.967542	3.24181	1.78079
A0A1X9XWP6	nosZ	Denitrification	0	0	0	0	0.112962	0	0	0.89021	0.089631	0	0.298125	0	0	0	1.17493	0.399736	1.23703	0.36152
A0A1X9XWP6	nosZ	Denitrification	0	1.35291	0.109401	0.151288	0.057152	0.322616	0.202102	0	0.498827	0.039074	0.150833	0	3.49065	0.054673	21.1876	11.9828	10.6843	2.01197
A0A1X9XYV3	nosZ	Denitrification	0	0.04314	0.61222	0.781502	0.246022	1.01843	0.463995	0	0.156167	0	0.064929	0.036481	0.305618	0.141212	1.93745	1.65412	1.07766	0.524906
A0A1X9XWP6	nosZ	Denitrification	0.388937	0.631596	0.965282	0.190696	0.57631	0.5422	0.339661	0.227084	0.22864	0	0.950607	0.534102	1.49149	0.826977	2.35488	2.29429	1.35237	1.537
A0A1X9XWP6	nosZ	Denitrification	0.402807	0.049059	0.214222	0	0.167867	0.105288	0.395744	0.220482	0.177595	0.038256	0.073838	0	0.115851	0	2.70214	0.594026	3.72033	0.955084
A0A1X9XWP6	nosZ	Denitrification	0	0	0	1.18774	0	0.211066	0	0.176797	0.133507	0.076691	0.14802	0	0	0	4.00015	2.33202	5.17674	0.059832
A0A1X9XWP6	nosZ	Denitrification	0.068299	0	0.217939	0.200922	0.986726	0.142819	0.805221	0.059815	0.120451	0.051893	0.400635	0.056274	0.314295	0	1.24058	1.14152	1.0093	0.566799
A0A1X9XWP6	nosZ	Denitrification	0	0	0.662702	0.07637	0.3462	0	0.136027	0	0.091566	0.078898	0.304559	0	0.059731	0	2.18623	9.23922	2.75312	0.061554
A0A1X9XXJ3	nosZ	Denitrification	0	0.092727	0.101226	0.559933	0.423049	1.19403	0	0.041674	0.419593	0	2.51211	0	1.69702	0.202352	5.42163	2.24555	2.77137	1.18467
A0A1X9Y0R7	nosZ	Denitrification	0.755262	0.392471	0.428444	0.666548	1.73463	0.631727	0.461702	0.485061	0	0.306051	0.738379	0.248916	0.637179	0.428233	1.66285	0.544524	0.744067	1.96986
A7H6W6	nosZ	Denitrification	0.216509	0.351588	1.34335	2.38847	0.76193	6.33832	1.84351	0.979676	0.381829	0.027417	3.33378	0.35678	2.69835	0.959064	3.21762	5.21505	2.28983	0.684477
A0A1X9Y1U7	nosZ	Denitrification	0	0.232242	0.253529	0.525901	0.441485	1.41221	0.05204	0.661042	0.560484	0.030184	3.20416	0.098196	2.05661	1.01362	2.68955	2.6168	1.72665	0.518067
A0A1X9Y1U7	nosZ	Denitrification	0	0	0.179562	0.124157	0.234512	0.088253	0.055286	0.036962	0.111646	0	0.495131	0.034774	0.339874	0.044868	0.940825	0.912847	0.366872	0.850593
A0A1X9XWP6	nosZ	Denitrification	0	0	0	0.074061	0	0.526439	0	0.088193	0.221994	0	0	0	0.115851	0	3.15942	2.52461	1.22552	0
A0A1X9XWP6	nosZ	Denitrification	0.098862	0.144488	0.105155	0.363541	0.219735	0.310094	0.064753	0.303037	0.174351	0.15023	1.01485	0	0.170602	0	1.71411	1.11775	0.730477	0.527422
A0A1X9XWP6	nosZ	Denitrification	0.970203	4.03	1.95528	7.43579	2.55364	1.60166	0.802689	5.14285	1.75605	0.038798	12.6552	0.925608	7.87183	0.8143	3.79436	2.96196	3.6842	3.8744
I0I0G7	nosZ	Denitrification	0	0.136687	0	0	0.051967	0.195567	0.061256	0.081907	0.123703	0	0	0	0	0	7.10394	4.91921	4.2275	0.055438
A0A1X9XWP6	nosZ	Denitrification	0	0	0	0.077297	0	0	0	0	0.046339	0	0	0	0.241824	0	2.03922	1.60161	1.55315	0.062301
A0A1X9XWP6	nosZ	Denitrification	0.052807	0.463068	0	0.310695	0	0.331271	0	0.508723	0.419081	0	0.154879	0	0.182253	0	6.19109	5.45127	6.65604	1.87814
A0A1X9XWP6	nosZ	Denitrification	0.050468	0.344212	0.375763	1.70737	0.785205	0.949799	0.132222	0.044199	0	0	0.59208	0.332662	1.21927	0	3.00011	2.28241	0.965155	0.119664
I0I0G7	nosZ	Denitrification	0	0	0	0	0	0	0	0	0	0	0	0	0	0	0.308201	1.46799	0.324492	0
A0A1X9XZS5	nosZ	Denitrification	0.183482	0.178774	0.39032	0	0.203906	0.575514	0.600883	0	0.080896	0	0	0.151178	0.52771	0	1.96935	1.89409	0.239244	0.652573
A0A1X9XWP6	nosZ	Denitrification	0	0	0	0.305479	0.1731	0	0.068014	0	0.045783	0	0	0	0.119462	0	2.40057	3.72631	2.25666	0.184661
A0A1X9XWP6	nosZ	Denitrification	0	0.30353	0	0.15274	0.1154	0.21714	0.068014	0	0.091566	0.039449	0	0.042779	0	0.331188	1.32889	1.93972	1.94073	0.061554
A0A1X9XWP6	nosZ	Denitrification	0	0.299933	0	0	0.114033	0	0	0	0.135721	0	0.300951	0.33818	3.83652	0	3.89707	1.05925	1.02576	0.608244
A0A1X9XWP6	nosZ	Denitrification	0	0.101177	0.11045	0	0	0	0.136027	0.363769	0	0	0	0.085559	0	0	5.05835	5.5129	5.50624	0.307768
A0A1X9Y1K5	nosZ	Denitrification	0	0.131299	0.382222	1.12321	0.94846	1.78465	0.117683	1.06216	0.396089	0.102387	3.03011	0.03701	3.4623	1.33712	3.18944	3.2238	1.32759	1.11831
A0A1X9XWP6	nosZ	Denitrification	0	0.199012	0	0.150218	0.170242	0	0	0	0.090054	0	0	0	0	0	2.15014	1.10446	2.88522	0.544837
A0A1X9Y1K5	nosZ	Denitrification	0	0.065109	0.106615	0.049145	0.259917	0.139734	0.131304	0.029262	0.029462	0.025386	0	0.027529	0.076876	0.071042	1.51723	0.558427	0.87132	0.277277
A0A1X9XWP6	nosZ	Denitrification	0	0	0	0.148122	0.223823	0	0.131915	0	0.088798	0	1.03373	0	0.347552	0.107058	1.82914	1.83158	1.88205	0.119386
A0A1X9XWP6	nosZ	Denitrification	0.103841	0.354118	0.386576	0.458219	0.1731	0.977131	0.136027	0.318298	0.412046	0	0.15228	0	0.179193	0.055198	3.00071	6.0744	2.93365	0.369322
A0A1X9XWP6	nosZ	Denitrification	0.052171	0.101664	0	0	0.463825	0	0.068341	0.456903	0.092007	0	0.153013	0	0.120038	0	3.1444	2.92361	4.08156	0.247401
A0A1X9XZQ4	nosZ	Denitrification	0	0	0	0	0.047364	0	0	0	0.112745	0	0	0	0	0	2.28724	0.460916	1.48193	0.555801
A0A1X9XWP6	nosZ	Denitrification	0	0.839614	0.229143	0.158439	0.239412	0	0.49386	0.094336	0	0	0.078981	0.310629	0.06196	0.343545	3.02375	2.70045	0.983161	0.830056
A0A1X9XWP6	nosZ	Denitrification	0.197725	0.433465	0.841238	0.508958	0.824005	1.03365	0.518022	0.519493	0.435878	0.037558	2.0297	0.285098	1.13735	0.788272	2.77522	2.3327	2.01955	0.820435
A0A1X9XWP6	nosZ	Denitrification	0.412959	2.87402	2.19622	10.3262	3.86811	2.71396	0.850078	2.73831	0.780305	0.134471	3.20098	0.243038	2.1718	0.376309	5.7962	4.34999	5.58974	0.979156
A0A1X9XWP6	nosZ	Denitrification	0.776945	1.16075	0.220372	0.457123	0.230248	0	0.271404	0	0.365387	0.039355	0.303831	0.042677	0.476706	0	2.77971	3.61555	2.02613	0.122813
A0A1X9XWP6	nosZ	Denitrification	0.25592	0.997414	0.979952	1.50573	0.455053	2.56872	0.402293	0.493088	0.045133	0.038889	3.37769	0	2.00205	0.10883	6.33889	4.57924	3.51494	1.5777
A0A1X9XWP6	nosZ	Denitrification	0.154282	0.801722	0.492304	1.81546	0.62867	0.107539	0	0.720626	0.272087	0.078148	0.527915	0.127119	0.177491	0.16402	9.55351	5.15716	9.61143	0.731626
A0A011MDL9	nosZ	Denitrification	0	0	0.068234	0.094359	0	0.134144	0	0.196638	0.028284	0	0.752599	0.052856	0.553509	0	1.32412	1.82901	1.00376	0.380265
A0A1X9XYV3	nosZ	Denitrification	0.328043	0.767102	0.279138	1.15804	0.072912	0	0.085945	0.517131	0.404971	0.199397	0.288639	0.162173	0.528349	0.20925	8.39615	4.83771	7.41414	1.16672
A0A1X9Y1K5	nosZ	Denitrification	0.027581	0.134365	0.176017	0.851937	0.275858	1.38417	0.289036	0.265702	0.048641	0.020956	1.53696	0.113624	1.30092	0.586434	2.61873	2.00657	0.575404	0.850147
A0A1X9XWP6	nosZ	Denitrification	0.135318	0.131846	0	0.796155	0.300762	0.565922	0.177261	0.355528	0.477287	0.205628	1.78595	0.111494	0.622697	0.719298	1.89929	1.86252	0.941026	0.641697
A0A1X9XWP6	nosZ	Denitrification	0.052045	0	1.49466	0.306214	0.347033	0.870649	4.43151	0.136741	0.045893	0	0.992197	0.085764	0.898121	0.055331	0.214852	1.84205	0.316691	0.061702
A0A1X9XWP6	nosZ	Denitrification	0	0	0	0	0	0	0	0	0.1354	0	0	0	0.176652	0	1.31004	1.66061	1.2458	0
A0A136NR02	nosZ	Denitrification	0	0	0	0	0	0	0	0.102494	0	0	0.057208	0	0.044879	0.041473	0	1.99436	0	0
W0TIW4	nosZ	Denitrification	0	2.62665	0.328557	0.371746	1.65399	0.822091	0.551784	0.049187	0.594287	0	0.205903	0	2.09989	0.029854	15.2558	12.1476	19.0646	3.36246
A0A0K2JZH2	nosZ	Denitrification	0	0.057014	0	0	0	0	0	0.409978	0	0	0.686493	0	0.538549	0	0.676377	1.72589	0.457796	0.693727
A0A1V5TT01	nosZ	Denitrification	0	0	0	0	0	0	0	0	0	0	0	0	0	0	0.43335	1.41906	0.91251	0
H6VUE1	nosZ	Denitrification	0	0	0	0	0	0	0	0	0	0	0	0	0	0.060893	0.236451	2.47773	0.099579	0
A0A1X9XWP6	nosZ	Denitrification	0	0.049753	0.054313	0	0	0.213555	0	0	0	0	0	0	0	0	0.758873	1.75709	1.50919	0.121075
A0A1X9XWP6	nosZ	Denitrification	0.95989	1.87052	1.30459	2.74536	0.888951	4.01442	1.25741	1.16758	1.31665	0.121553	1.56405	0.571199	1.22699	1.02048	1.54101	1.52042	0.741695	1.39087
A0A1X9XWP6	nosZ	Denitrification	1.09295	1.67343	3.04468	4.82286	5.37901	7.07402	3.2725	1.413	0.963752	0.355895	3.20556	0.600351	4.07148	2.87719	4.89862	6.089	4.16223	3.39359
A0A1X9XWP6	nosZ	Denitrification	0	0	0.164492	0	0	0	0	0	0	0	0	0	0	0	1.14915	1.67247	0.268865	0.183342
A0A1V5TT01	nosZ	Denitrification	0	0	0.03532	0.048844	0	0	0	0	0	0	0.048697	0	0	0	1.316	2.90559	1.29896	0
A0A1X9XWP6	nosZ	Denitrification	0	0	0	0	0.246148	0	0.145073	0	0	0	0	0	0	0	1.09723	2.17759	0.818283	0.19694
A0A1X9XWP6	nosZ	Denitrification	0	0	0	0	0	0	0	0	0.044711	0	0	0	0	0	2.05131	2.44265	2.99718	0
A0A1X9XWP6	nosZ	Denitrification	0	0.294353	0.428444	0.666548	0.335734	0.631727	0.461702	0.220482	0.088798	0	0.073838	0.041486	0.463403	0.053529	0.207857	2.47511	0.306381	0.059693
A0A0K2JZH2	nosZ	Denitrification	0	1.37274	0	0.084585	0.351488	0.240498	0	0.050362	0.583139	0	0.16866	0.023691	4.13478	0	23.7393	12.9468	10.5975	1.32941
A0A1X9XWP6	nosZ	Denitrification	0.25592	0.997414	1.03439	1.1293	0.796343	2.46169	1.13983	0.134479	0.045133	0	0	0.084345	0	0	1.26778	2.76767	0.489422	0.849528
A0A1V0DG54	nosZ	Denitrification	0	0	0	0	0	0	0	0	0	0	0	0	0	0	0	1.66949	0	0
A0A1X9XWP6	nosZ	Denitrification	0	0	0	0	0	0	0	0	0	0.373869	0.360799	0	0.141522	0	0.507832	1.6932	0.21387	0
K7XU76	nosZ	Denitrification	0	0.082404	0.179913	1.24399	0	0	0	0.518478	0.149152	0	0.620123	0.069684	1.55674	0.629386	1.46636	2.49444	1.39684	1.00265
A0A1X9XWP6	nosZ	Denitrification	0	0	0	0.152011	0	0.216104	0	0	0	0	0.303105	0	0.356676	0	0.597278	3.20051	0	0
I6ZZA8	nosZ	Denitrification	0	0	0.27146	0.187699	0.189084	0.177893	0	0.223514	0.487601	0.032319	0.124756	0	0.09787	0	4.42502	6.39832	5.32447	0.302568
A0A1X9XWP6	nosZ	Denitrification	0	0	0	0	0	0	0	0.132908	0	0	0.074183	0	0	0	0	1.1936	0	0
A0A090BVN8	nosZ	Denitrification	0	0	0	0	0	0	0	0	0	0	0	0	0	0	0	3.5988	0	0
A0A1X9XWP6	nosZ	Denitrification	0.118311	0.115275	0.251682	0	0.657403	0	0.77491	0.310844	0.104325	0	0	0.584885	0	0	0.976813	1.51212	1.95404	0.701308
A0A1X9XWP6	nosZ	Denitrification	0.31378	0.662413	0.222501	0.384616	0.464946	0.546784	0.068506	0.778611	0.553376	0	1.53383	0.043089	0.661804	0.27799	3.19517	3.80473	4.77332	0.495998
A0A1X9XWP6	nosZ	Denitrification	0.328043	0.213084	0.46523	2.57343	1.09368	1.60059	0.429723	0.478825	0	0.083082	0.64142	0	0.880582	0.2325	2.16675	4.5152	0.665372	0.648179
A0A1X9XWP6	nosZ	Denitrification	0	0	0.222501	0	0.348709	0	0.685065	0	0.092229	0	0	0	0	0	1.33852	4.67879	2.36393	0
A0A1X9XWP6	nosZ	Denitrification	0	0.198544	0.216742	0.599458	0.113228	0.426106	0	0	0.224606	0.077413	0.821772	0	0.644675	0	1.09357	1.70287	0.531403	0.36237
A0A1X9XWP6	nosZ	Denitrification	0.050118	0.244159	0.426461	0.073718	0.33418	0.419201	0.393912	0.043892	0.088386	0	0.220488	0.041294	0.288286	0	0.413789	2.3651	0.479226	0.178249
I0AHV3	nosZ	Denitrification	0	0	0	0.244219	0.22142	0.138876	0.086999	0.058164	0	0	0.048697	0	0.229214	0	2.35784	5.22354	2.367	0.236208
A0A1X9XWP6	nosZ	Denitrification	0	0	0.16294	0.300436	0.056747	0	0	0	0.090054	0	0	0	0	0	3.963	3.06236	4.97146	1.63451
A0A1X9XWP6	nosZ	Denitrification	0.656086	1.4752	0.912566	0.445401	1.40215	2.2162	0.330556	0.61879	0.311516	0.115037	0.37005	0.91482	0.696724	0.160962	6.00023	4.61443	6.36125	1.73513
A0A1X9XWP6	nosZ	Denitrification	0	0	0.055225	0.07637	0	0	0	0	0.045783	0	0	0	0.059731	0	0.557275	3.67527	1.17346	0.184661
A0A1X9XZQ4	nosZ	Denitrification	0.48247	0.058761	0.449031	0.44354	0.536177	0.882775	0.632015	0.528175	0.265898	0.091645	0.707527	0.298145	0.485669	0.577041	0.398344	2.60886	0.366974	0.214495
A0A1X9XWP6	nosZ	Denitrification	0	0	0	0	0	0	0	0	0	0	0	0	0	0	0	4.93515	0	0
A0A1X9XWP6	nosZ	Denitrification	0.28582	0.905079	0.228009	0.525515	0.317636	1.49418	0.187206	1.06384	0.252033	0	0.943078	0	0.739838	0.227896	3.95271	3.09103	3.22992	2.20253
W0J6Q8	nosZ	Denitrification	0	0	0	0	0	0	0.135378	0	0.182257	0	0	0	0	0	0.981242	0.30481	1.66196	0.306299
A0A1X9Y1K5	nosZ	Denitrification	2.74244	1.89858	1.4585	3.60924	1.04264	2.26369	0.756312	2.40179	0.954573	0.329005	4.97421	0.118927	1.99263	0.3069	3.45596	3.90242	5.58342	3.42238
A0A1V5TT01	nosZ	Denitrification	0	0	0	0	0	0	0.078347	0	0	0.090885	0.087708	0.049279	0	0	1.18513	5.11568	2.54753	0
A0A1X9XWP6	nosZ	Denitrification	0	0.068714	0.150025	0.103734	0.078374	0	0.184767	0	0	0	0	0	0	0	2.79489	0.624018	4.90437	0.752479
A0A1X9XWP6	nosZ	Denitrification	0.24886	0.38796	0.63528	0.439258	0.497812	3.01825	0.260797	0.174358	0.219442	0.075633	1.89772	0	1.54601	0.370397	3.45186	1.71266	2.46614	0.767086
A0A1X9XWP6	nosZ	Denitrification	0	1.62675	0.229143	0.237658	0.538678	0.450485	0	0.094336	0.902333	0	0.236942	0	1.48704	0	14.9853	9.37216	17.8374	4.15028
b3e19ad585d622f8bb17058e149e17bd	nosZ	Denitrification	0.439408	0.544897	0.297421	1.88022	0.221964	0.250593	0.104656	0.839623	0.951051	0	3.10473	0.296219	1.47058	1.40144	2.57251	3.49529	4.13218	1.2313
cd1a63f72d512973875902975b95e265	nosZ	Denitrification	0	0.85853	0	0.123435	1.259	0.438699	0	0.073494	0.147996	0	0.123063	0	1.06196	0.178431	7.41356	6.55904	8.68078	1.29334
A0A1X9XWP6	nosZ	Denitrification	0	0.302803	0.991674	1.67612	1.38149	0.216621	0.135702	0.090725	0	0.236128	0.303831	0	0.476706	0.110132	1.454	1.62955	1.62091	0.122813
I0I0G7	nosZ	Denitrification	0.311844	0.824714	0.426461	0.45869	0.396065	0.279468	0.116715	0.468185	0.510677	0.033848	0.195989	0.036706	0.102502	0	6.6574	5.21199	6.50586	0.792219
A0A1V5TT01	nosZ	Denitrification	0	0	0	0	0	0	0	0	0.17148	0	0	0	0.074575	0	0.69576	0.764764	4.28251	7.0702
A0A1X9XWP6	nosZ	Denitrification	0	0.090151	0	0	0.102824	0	0	0	0	0	0	0	0	0	4.96547	3.45669	6.27351	0
A0A1X9XWP6	nosZ	Denitrification	0.265981	0.051831	0.28291	0.078246	0.177353	0.667426	0.139369	0.093177	1.1727	0.080837	0.078011	0.175322	0	0.113108	0.483126	1.46439	9.8958	0.567595
A0A1X9XWP6	nosZ	Denitrification	0	0	1.66474	0	0.579782	0	2.59697	0	0.184014	0	0	0	0	0	1.55066	0.923245	2.04078	0.123701
A0A1X9XWP6	nosZ	Denitrification	0	0	0	0	0.130766	0	0.308279	0	0	0	0	0	0	0.125095	0	0.578422	2.04571	2.23199
A0A1X9XZQ4	nosZ	Denitrification	0.487193	0.721532	0.891307	0.687947	0.909594	1.34476	1.22535	0.853352	0.584257	0.2221	1.14312	0.208737	0.784677	0.455793	1.96295	2.20331	4.67548	1.31689
A0A1X9XZQ4	nosZ	Denitrification	0.217324	0.344089	0.722361	0.639322	0.543409	0.681662	0.64054	0.475821	0.407221	0.268323	0.717071	0.313357	0.281269	0.317682	2.17558	0.961472	2.90455	0.611907
c83b2ea5940cd9ae8bee9ed393899117	nosZ	Denitrification	0	0	1.07111	0.987479	1.30563	0	0.659574	0.587953	0.147996	0	0.984505	0	0.965422	0	3.60285	6.10527	7.00298	0.198976
A0A1X9XZQ4	nosZ	Denitrification	0.885257	1.15827	2.60958	2.00899	1.85516	2.5916	2.28616	1.37338	0.579881	0.499657	2.5964	0.416799	1.94957	0.833579	2.52682	3.60568	4.15547	2.57878
G8TDS3	nosZ	Denitrification	0	0.271322	0	0.307198	0.232099	0	0	0	0	0	0.204182	0	1.20135	0	0	0	0	1.89827
A0A1X9XWP6	nosZ	Denitrification	0.103099	0.351588	0.054831	0.151649	0.572879	0.970152	0	0	0.636382	0	0.680363	0.637107	1.00818	2.84979	1.70244	2.17927	1.97167	1.77231
A0A1X9XWP6	nosZ	Denitrification	0	0.302803	0.220372	0.076187	0.230248	0	0	0	0.045673	0	0.303831	0.085354	0.238353	0	0.470413	1.12031	0.855478	3.07032
A0A1X9XWP6	nosZ	Denitrification	0.15319	0.248765	0.380194	0.375545	0.170242	0.533888	0.133782	0.670807	0.090054	0.077595	0.224648	0.042073	0.058745	0.271433	0	0.200811	0.44388	3.45064
A0A1X9XWP6	nosZ	Denitrification	1.17169	0.794176	0.650227	1.19892	0.339684	3.83495	0.533867	0.84769	0.80858	0.696716	1.71825	0.419741	1.28935	0.433271	0.084121	0.55093	0.088567	5.01279
A0A0K2JZH2	nosZ	Denitrification	0	0.087171	0	0	0	0.374163	0	0	0	0	1.96799	0.073715	0.926326	0	0.369332	1.93508	0.155541	2.96984
A0A1D9MDJ8	nosZ	Denitrification	0	0	0.090428	0	0	0	0.037123	0	0	0.021532	0	0	0.065204	0	0.046795	0	0	4.0652
A0A0X8G8Y7	nosZ	Denitrification	0.427103	0	0.06989	0.1933	0	0	0.086075	0	0	0	5.8779	0	2.00321	0.069856	1.7089	0.93671	1.28516	3.27178
A0A1X9XWP6	nosZ	Denitrification	0.157461	1.5342	1.17238	0.347413	0.61246	0.164632	0.6188	0.206852	0.069424	0	0	0	0.452871	0.0837	0.325012	0.928841	1.30033	3.26682
A0A1X9XWP6	nosZ	Denitrification	0	0.218039	0	0	0.062173	0	0.073286	0.097992	0.394656	0	0	0	0	0	0.785236	0.550024	5.05771	10.0151
A0A1V5TT01	nosZ	Denitrification	0	0.053815	0	0	0	0	0	0	0.097405	0	0	0	0.127081	0	0.638417	1.19462	4.27303	9.10162
A0A1X9XWP6	nosZ	Denitrification	1.64567	1.40301	1.36751	1.51288	0.228607	0.430154	0.606307	0.675587	1.94996	0.507965	5.58081	1.14407	1.77491	2.02292	0.12738	0.101121	0.089409	5.18235
A0A1X9XWP6	nosZ	Denitrification	0.106132	0.723858	0.790207	0.468327	0.707675	0.22193	0.278056	1.58012	0	0.161277	2.0233	0.961907	0.610487	0.789817	0	0	0	1.50988
A0A1X9Y1U7	nosZ	Denitrification	0	0	0.040687	0.337592	0	0.319956	0.050109	0.067002	0.168653	0.029064	0.504863	0.094553	0.792124	0.040667	0.757979	1.84278	0.432273	3.26517
A0A1X9XWP6	nosZ	Denitrification	0.864001	0.346636	0.270292	0.373782	0	0.106276	0.266307	0.267063	1.21002	0.386156	1.93781	0.251253	0.701631	0.702413	0.041962	0	0.04418	5.18178
A0A1X9XWP6	nosZ	Denitrification	0.049658	0.580605	0.528185	3.94426	2.09705	0.311517	0.715547	0.173959	0.087576	0.07546	0.582574	0	0.228513	0	0.163997	0.292926	0.215832	7.71214
A0A1X9XZQ4	nosZ	Denitrification	0	0	0.171346	0	0	0.067372	0.126615	0.169299	0	0.02448	0.094495	0.026546	0.222392	0.034252	0.106403	0.095026	0.16804	2.63554
A0A1V5GBD9	nosZ	Denitrification	0	0	0	0	0	0	0	0	0	0.057822	1.0044	0	0.350199	0.080905	0	0	0	1.7142
A0A1X9XWP6	nosZ	Denitrification	0.154282	0.150323	0.328203	0.226933	0	1.398	0.067367	0.270235	0.272087	0.312594	0.603331	0.169492	0.769127	0.109347	0.50952	1.01121	0.581156	4.6946
A0A1X9XWP6	nosZ	Denitrification	0.583406	8.08443	0.482641	1.04883	0.864465	0.40665	0.084915	0.851563	0.914561	0.049252	2.75676	0.213641	1.26777	0.689148	0.32112	0.701034	0.281744	3.2277
A0A1X9XWP6	nosZ	Denitrification	0.258982	1.31215	1.76298	0	0.460496	0	1.62842	0.408262	0.091347	0	0	0	0	0	1.24018	0.30554	1.57588	7.6758
A0A1X9XWP6	nosZ	Denitrification	0.874263	0.901937	1.47691	3.85785	1.37165	0.107539	1.14525	0	0	0	0	0	0.177491	0	1.18888	0	0.894086	4.81654
A0A1X9XWP6	nosZ	Denitrification	0.317616	0.567355	0.394137	0.700772	0.588287	0.221387	0.970816	0.046361	0.046678	0.040221	0.077629	0.218081	0.852593	0.393943	0.786705	0.780658	0.414143	2.32203
A0A1X9XWP6	nosZ	Denitrification	0	0	1.5304	0.403117	0.304569	0.573085	1.25653	0.960075	0.060416	0	0.803805	0.22581	1.18234	0	0.056569	0.269442	0.536027	1.70578
A0A1X9XWP6	nosZ	Denitrification	1.91189	0.050347	1.04427	0.380026	0.976219	0.108052	0.338445	0.588304	0.501208	0.274825	0.757763	0	0.118892	0.054934	0	0.050802	0.044918	3.85937
A0A1X9XWP6	nosZ	Denitrification	0	0	0	0	0.171049	0	0	0.224662	0	0.038982	0	0	0	0	0	0	0	3.64946
Q47FQ7	nosZ	Denitrification	0	0	0	0.057692	0.043589	0.820176	0	0.068701	0.034586	0.029801	0.40263	0.258536	0.90246	0.041698	0.259068	0.694106	0.375047	4.69648
E6VCU4	nosZ	Denitrification	0	0	0	0.105801	0	0	0	0	0	0	0	0.059266	0.08275	0	0	0	0	3.15519
A0A1X9XYV3	nosZ	Denitrification	0.354932	0.922199	0.660665	0.522069	0.525922	0.309247	0.348709	0.28494	0	0	0.433747	0	0.272217	0.566005	0	0	0.128555	2.17406
A0A1X9XWP6	nosZ	Denitrification	0	0.30353	0	0.305479	0	0	0	0	0	0	0.380699	0	0.059731	0	0.385806	0.102091	0.992929	3.3239
A0A1X9XWP6	nosZ	Denitrification	2.47156	0.481628	2.73402	0.727082	3.95522	1.44711	0.906538	3.54987	0.348703	0.300461	1.59476	0.081457	1.13735	0.630617	0.163248	0.194392	0	1.17205
A0A1X9XWP6	nosZ	Denitrification	0.218695	0.53271	0.232615	1.12588	0.24304	0	0	2.58566	0.096422	0.083082	1.12248	0	0.251595	0.2325	0	0	0	0.518543
A0A1X9XWP6	nosZ	Denitrification	0	0.945978	0	0.71404	0.107897	0.203021	0	5.44186	0	0	1.42378	0.159991	0.223389	0	0.08016	0.190905	0.084397	0.115103
A0A1X9XWP6	nosZ	Denitrification	2.06199	0.803631	0.383815	0.606594	0.28644	0.646768	0.405167	3.06995	0	0.548341	0.529172	0.297317	0.177913	0.274018	0.255367	0.202723	0.179243	0.366684
A0A1X9XXE9	nosZ	Denitrification	0.23491	0.114441	0.083287	0	0.130529	0.163739	0	1.88586	0.483328	0.029747	0.401902	0.096776	0.090083	0.041623	0.096975	0.115475	0.1021	0.139247
A0A1X9XWP6	nosZ	Denitrification	0	0	0.108884	0.075287	0.056882	0.10703	0.134098	1.29996	0.225667	0	0.07506	0	0	0	0	0	0	0.546125
A0A1X9XWP6	nosZ	Denitrification	0.680132	1.6567	0.36171	1.0004	0.881814	0.474071	0	4.46736	0.099955	0	0.332464	0	0.391223	0.482043	0.28077	0.222889	0.098537	0.268774
F4KSA9	nosZ	Denitrification	0.451059	0.146495	0	0	0	0	0	1.05342	0	0	0.881953	0.371646	0.172971	0.159844	0	0	0	0.178249
A0A1X9XWP6	nosZ	Denitrification	0.192025	0.093549	0.255309	0.070612	0.1067	0	0	5.29744	0	0.07295	0.1408	0.197772	0.055228	0	0.079271	0.094394	0	0.17074
A0A1X9XYV3	nosZ	Denitrification	0.246834	0.412286	0.337557	0.311201	0.117562	0.147471	0.138575	2.68672	0.186562	0.214335	0.310263	0.319591	0	0.299903	0.029113	0	0	0.418044
A0A1X9XWP6	nosZ	Denitrification	0.089466	0.523024	0	0.131596	0.497127	0.561245	0.351591	1.80212	0	0	0.1312	0.073715	0	0	0	0.175917	0	0
A0A1X9XWP6	nosZ	Denitrification	0.348084	0.610475	0.148096	0.614396	0.232099	0.291149	0.364781	1.34133	0	0	1.123	0	0.160179	0	0	0	0	0.165067
A0A1X9XWP6	nosZ	Denitrification	1.42152	1.91776	0.581537	0.160839	1.45824	0.228655	0	5.17131	0	0	0.64142	0	0.251595	0	0.180562	0	0.285159	1.03709
A0A1X9XWP6	nosZ	Denitrification	2.81912	1.42833	0.479768	2.32212	0.250635	1.179	0.295434	4.93788	2.88361	0.51407	2.14976	0.278734	0.518914	0	0	0.110864	0.196047	0.401061
A0A1X9XWP6	nosZ	Denitrification	0.558012	0.434955	1.78058	3.77558	1.86038	5.83425	3.07008	1.75931	0.393639	0	0.818306	0	1.02713	0.118647	1.56642	1.75554	1.84325	2.38156
A0A1X9XWP6	nosZ	Denitrification	0.796964	2.58838	0	0.781502	0.147613	0.277753	0	1.86125	0.351377	0	1.16872	0	0.458427	0	0	0.261177	0	0.314943
A0A1X9XWP6	nosZ	Denitrification	0	0.196693	0	0.445401	0.056086	0	0.132222	3.75694	0	0	0	0	0	0	0.208341	0	0.175483	0.119664
A0A1X9Y065	nosZ	Denitrification	0.256361	0.726641	0.371833	0.479921	0.103599	0.438605	0.488468	5.5721	0.267157	0.123952	0.410122	0.038405	0.563042	0.123883	0.885125	0.50408	0.648285	0.635481
A0A1X9XWP6	nosZ	Denitrification	0.241909	0.353553	0.643265	1.42329	0.806512	1.26463	0.158445	2.1186	0	0	1.95114	0	0.417451	0.12859	0	0.118916	0.315428	1.00377
A0A1X9XWP6	nosZ	Denitrification	0.591823	1.20133	0.052458	0.580341	0.328851	0.721905	0.258421	4.40563	0.434885	0.224832	0.216972	0.203178	0.226951	0.262159	0.122157	0.145462	0.085743	0.350814
A0A1X9Y0W6	nosZ	Denitrification	0	0	0.451547	0.374661	0.534687	0	0.296593	9.12134	0.049912	0.086014	0.332029	0.116595	1.13958	0	0.116834	0.473021	0.221418	1.34211
A0A1V5TT01	nosZ	Denitrification	0	0.093549	0	0	0	0	0	1.93399	0	0.1459	0.281599	0.039554	0	0	0.237814	0.094394	0	0.227653
A0A1X9Y065	nosZ	Denitrification	0	0.046363	0	0	0	0	0	3.04217	0	0	0	0	0	0	0	0	0	0
A0A1X9XWP6	nosZ	Denitrification	0.139085	0.135516	0	0.545545	0.154567	1.06641	0.121463	12.9523	0.122643	0.246577	0.203963	0.114597	0.053336	0.098576	0.153111	0.182321	0.080602	0.054963
A0A1X9XWP6	nosZ	Denitrification	0.897135	0.815841	0.699773	0.615811	0.5982	0	0.313389	2.56661	0.580128	0	2.10499	0.394232	1.44493	0.254337	0.148141	0.940815	0.831846	1.2054
A0A1X9XWP6	nosZ	Denitrification	8.14436	9.01972	3.22835	1.78577	1.68651	1.0578	0.331328	9.03771	0.981337	0.115305	4.67352	0.500159	0.698352	0.484014	0.501187	0.547068	0.307812	1.31938
A0A1X9XWP6	nosZ	Denitrification	0.389229	0.474052	0.207001	0.214694	0.432556	0.81391	0.509873	5.36887	0.557728	0.221801	0.927537	0.280613	0.335837	0.051725	0.20085	0.095667	0.169173	0.288403
A0A1X9XYV3	nosZ	Denitrification	0.813471	0.487753	0.066557	0.092041	0	0.261698	0	1.89067	1.10355	0.380352	1.28469	0.23201	0.071988	0.099787	0.025832	0	0	0
A0A1X9XWP6	nosZ	Denitrification	0	0	0	0	0	0	0	1.53623	0	0	0.073496	0	0	0	0	0	0	0.118833
A0A1X9XZQ4	nosZ	Denitrification	0.039365	0.460261	0.209353	1.50546	0.174989	0.493895	0.1547	3.58544	0.034712	0.02991	0.346367	0.194607	0	0.29295	0.422516	0.657929	0.821259	0.466689
A0A1X9XWP6	nosZ	Denitrification	0.255317	0.099506	0.977641	1.57729	0.68097	1.06778	0.401345	2.81739	0	0.077595	1.27301	1.17805	1.29239	0	0	0.351419	0	0.302687
A0A136ML44	nosZ	Denitrification	0.073393	0.143019	0	0	0	0	0	1.79973	0	0	0.753397	0	0.253301	0	0	0	0	0.08701
A0A1X9XWP6	nosZ	Denitrification	0.254716	0.843812	0.650227	1.57358	1.98149	2.98274	0.266934	4.86306	0.224606	0.038706	4.5571	0.041974	4.10248	0.162477	1.09357	0.951606	0.531403	1.69106
b3e19ad585d622f8bb17058e149e17bd	nosZ	Denitrification	0	0	0	0	0.072147	0	0	3.32608	0	0	0.190407	0	0.149373	0	0.0536	0.54252	0.08465	0.307861
A0A1X9XWP6	nosZ	Denitrification	0.462845	0.050108	0.984608	1.89111	0.514367	5.59201	0.471572	2.20692	0.272087	0.117223	15.2341	0.381356	2.24822	0.765429	1.78332	2.9325	0.849382	0.426782
A0A1X9XWP6	nosZ	Denitrification	0	0.081765	1.07111	0.740609	0.093259	0.701918	0.659574	2.13133	0	0	0.738379	0.138287	0.675795	0	0.484999	0.90754	0	0.795903
A0A1X9XWP6	nosZ	Denitrification	0.049658	0.435454	1.10919	1.02259	0.938156	0.103839	0	5.65365	0	0.07546	0.655396	0	0.057128	0	0.081999	0.244105	0.258998	0.353228
A0A1X9XWP6	nosZ	Denitrification	0	0.105477	0	0.318462	0.120305	0	0	1.2325	0.477287	0	0.158751	0.267585	0	0	0	0	0	0.256679
A0A1X9XWP6	nosZ	Denitrification	0	0.399911	0.109142	0	0	0.107284	0	1.25811	0	0	0	0.042272	0	0	0	0.100881	0	0
A0A1X9XWP6	nosZ	Denitrification	0.044919	0.087532	0	0.132142	0.099838	0	0.058842	2.12432	0	0	0.131744	0.074021	0.155028	0	0.037086	0.044162	0	0
A0A1X9XWP6	nosZ	Denitrification	0.254716	1.7869	0.812784	1.12398	1.01905	1.49137	0.6006	5.30921	0.044921	0	3.13768	0.041974	1.34796	0.216636	0.336483	0.55093	0.531403	0.422765
A0A1X9XWP6	nosZ	Denitrification	0	0	0.690866	0	0.882234	0	0.283617	1.39051	0	0	0	0	0	0	0.059586	0.070953	0.188205	0.256679
A0A1X9XWP6	nosZ	Denitrification	0.052297	0.050955	0	0	0	0	0	1.41982	0	0	0.153383	0	0	0	0	0	0	0.991996
A0A1X9XWP6	nosZ	Denitrification	0.048545	0.283793	0	0.071404	0.161845	0.101511	0.063591	2.12573	0	0.073768	0.284756	0.039998	0	0	0	0.047726	0	0.057551
G8TDS3	nosZ	Denitrification	0.24886	1.60033	0.58234	0.366048	1.60406	0.104078	0.325996	1.30769	0	0	2.11669	0	0.629855	0.211656	0.246561	0.048933	0.129797	0.70808
A0A1X9XWP6	nosZ	Denitrification	0.101172	1.42935	0.161417	0.148814	0.337303	0.528899	0.198797	7.70864	1.20437	0.038435	1.33529	0.08336	0.407372	0.161338	0.208828	0.298401	0.351785	0.599717
A0A1X9XWP6	nosZ	Denitrification	0.102611	0.999777	0.054571	0.679184	0.912263	1.82382	0.336039	3.41486	0	0.038982	0.601901	0	0.354141	0.054544	0.127078	0.151322	0	1.52061
A0A1X9Y065	nosZ	Denitrification	2.19395	3.319	1.22821	1.18893	2.63066	5.55358	1.05884	1.8203	0.050911	0.219336	2.28602	0.142712	1.72695	0.797941	0.429016	0.283812	0.652445	1.71119
A0A1X9XWP6	nosZ	Denitrification	0.565699	1.35291	0	0.226933	0.057152	0.107539	0.134735	4.00848	0.544175	0.039074	0.603331	0.042373	0	0.16402	0	0.05056	0.089409	0.060969
A0A1X9XWP6	nosZ	Denitrification	0	0	0.107111	0.074061	0.279778	0.94759	0.659574	2.91037	0.044399	0	1.25524	0	1.10058	0	0.332571	0.594026	0.218843	0.65662
A0A1X9XYV3	nosZ	Denitrification	0.147956	0.240265	0.078686	0.108814	0.164426	0.412517	0.064605	2.93709	0.130466	0.09368	0.216972	0.060953	0.141844	0.026216	0	0.048487	0	0.029234
A0A1X9XWP6	nosZ	Denitrification	9.7272	15.796	4.89503	5.38462	0.929891	0.218714	0.411039	7.69451	4.15032	0.317879	7.209	1.6374	0.842296	1.55674	0	0	0	0.371998
A0A1X9XWP6	nosZ	Denitrification	0.102854	0.701507	0.109401	0.075644	0.057152	0	0.134735	4.90927	0.181392	0	2.41332	0.508475	0.236655	0.054673	0	0	0	0.426782
A0A136LS46	nosZ	Denitrification	0.03336	0	0	0.343488	0.074148	0	0	4.17795	0.029417	0.025347	0.146766	0	0.076758	0	0	0	0	0
A0A1X9XWP6	nosZ	Denitrification	0.392463	0.955981	0.139147	0	0.508841	0.136779	0	1.89042	1.03821	0.198794	0.287767	0.053894	0.225751	0.486776	0.162015	0.385848	0.113719	0.155093
A0A1X9XWP6	nosZ	Denitrification	0	0.665467	0	0	0	0	0	3.23003	0.180676	0	0.100159	0	0	0	0	0	0	0.323885
A0A1X9XWP6	nosZ	Denitrification	1.48293	1.05958	0.736083	2.47208	0.549336	0	0.388516	1.73164	2.09222	1.05161	1.88472	0.24437	1.02361	0.630617	0	0	0	0.70323
G8TDS3	nosZ	Denitrification	0.526998	0.299528	0.140135	0.516774	0.292831	0	0	0.461537	0	0	2.57609	0.072369	0.252616	0.046689	0	0.043176	0.114526	0.260323
A0A1X9XWP6	nosZ	Denitrification	0.283636	0.460596	0.301688	1.2516	1.3659	1.58161	0.990801	0.165602	0.083369	0	0.970533	1.16849	2.28413	0.201027	0.234179	0.185903	0.246557	0.560434
A0A1V5TT01	nosZ	Denitrification	0.040774	0.039728	0.173476	0.119948	0.226562	0.170523	0.106824	0.249963	0.611215	0.092939	2.92988	1.24302	2.4861	1.43047	0	0.160346	0.106331	0.241694
A0A1X9XXJ3	nosZ	Denitrification	0.992331	1.75794	0.527745	0.199039	1.55394	1.32048	0.177261	1.02708	0.079548	0	7.01152	0.074329	0.570806	1.4386	0.819302	0.221728	0.274466	2.40636
U6BP11	nosZ	Denitrification	0	0	0	0	0	0	0.226894	0.151692	0.152732	0.131602	1.27001	0	0.199263	0.18414	0	0	0	0.410686
A0A1X9XZS5	nosZ	Denitrification	0	0	1.40278	0	0.793889	0	0.71984	0.192502	0.193822	0	1.20877	0	0.63218	0	0	0	0	0
A0A1X9XWP6	nosZ	Denitrification	0.72355	1.57266	0.592002	0.491201	2.04116	1.513	0.291637	1.31609	0.049078	0.084577	7.59069	0.091717	0.384183	1.59762	1.01096	0.492477	0.967636	2.37543
A0A1V5GBD9	nosZ	Denitrification	0.043563	0.084891	0	0	0	0	0	0	0.076827	0	1.91652	0	0.150349	0	0	0.042829	0	1.08456
A0A1X9XWP6	nosZ	Denitrification	0	0	0	0	0	0.107284	0	10.0199	0.180962	0	6.09425	0	0	0	1.1437	1.26101	0.758172	0.912366
A0A1X9XWP6	nosZ	Denitrification	0.143383	0.977928	0.610037	0.738157	0.478032	2.54852	0.375652	0.125573	0	0.054471	3.57454	0	0.494859	0	0	0.070483	0	0.169986
A0A1X9XWP6	nosZ	Denitrification	0	0.054793	0.239261	0.082717	0	0	0	0	0.049588	0	2.14418	0	0.582262	0.119572	0	0	0	0.13334
A0A1V5TT01	nosZ	Denitrification	0	0	0.254463	0.175946	0.132933	0.250131	0	0.10476	0.738344	0	2.45582	0.591348	1.78896	0.890181	0	0.117602	0	0.141812
A0A1V5GBD9	nosZ	Denitrification	0	0	0.137281	0.427147	0.071717	0	0.169071	0	0	0	7.99672	0.584885	2.67268	0	0	0.063445	0	0
A0A1X9XWP6	nosZ	Denitrification	0	0	0	0	0	0	0	0	1.14183	0.078709	7.51981	0.170708	0.238353	0.110132	0	0	0	0
A0A1X9XWP6	nosZ	Denitrification	0	0	0	0.460427	0	0	0	0	0.092007	0	2.37171	0.77374	4.68148	0	0	0	0	0
A0A1X9XWP6	nosZ	Denitrification	0.244642	1.66856	0.78064	0.539766	0	0.511568	0	0.535635	0.431446	0	5.02264	0.201571	0.985058	0.130043	0	0	0	0.145016
A0A1X9XWP6	nosZ	Denitrification	0.742315	0.120545	0.789562	0.727913	0.549964	0.517414	0.162067	0.108351	0.109094	0.188003	0.725721	0.611623	0.142331	0	0	0	0.215092	0
A0A1X9XXE9	nosZ	Denitrification	0.293145	0.775263	0.668149	1.60155	1.30311	3.76551	1.59089	0.696844	0.553911	0.350005	0.798363	2.27732	0.867199	0.712342	0.864394	0.535236	0.618856	1.93626
A0A1X9XWP6	nosZ	Denitrification	0	0	0	0	0	0	0	0	0	0.677128	0	1.55497	0	0	0	0	0	0
A0A1X9XYY6	nosZ	Denitrification	0	0	0	0	0	0	0	0	0	0.669162	0	4.59581	0	0	0	0	0	0
A0A1X9XWP6	nosZ	Denitrification	0	0	0	0	0	0	0	0	0.087576	0.03773	0	2.1685	0	0.052793	0	0	0	0
A0A1X9XWP6	nosZ	Denitrification	0.154649	0.401815	0.219323	2.12308	0.572879	0	0.540223	0	0.090912	0	0	1.86885	0.118609	0	0.085122	0	0.044811	1.03894
A0A1X9XWP6	nosZ	Denitrification	0	0	0.054313	0.675981	0.340485	0.106778	0.200672	0.268323	0	0.038798	0.074883	3.9128	0.411215	0	0.04216	0	0.22194	0.181612
A0A1X9XWP6	nosZ	Denitrification	0.744869	0.435454	0.422548	2.41038	2.04187	3.63436	1.23595	1.00026	0.39409	1.69785	1.6749	4.78707	1.37108	2.8508	0.53299	0.829956	0.388497	0.47097
A0A1X9XYV3	nosZ	Denitrification	0.444646	0.533215	1.05504	4.27635	1.14033	4.00526	2.15065	0.029955	0.784168	2.10501	1.95618	5.35452	1.81005	6.94526	0.169438	0.470779	0.208126	0.121649
510571e57ae9956f6075d897dd8adc6a	nosZ	Denitrification	0	0	0	0	0	0	0	0	0.550715	0.263626	0	1.91541	0	0	0	0	0	0
A0A1X9XWP6	nosZ	Denitrification	0.051796	0	0.055093	0.228561	0	0.216621	0.067851	0	0	0	0	2.21921	0	0	0	0	0	0.307032
A0A1X9XWP6	nosZ	Denitrification	0	0.050108	0.0547	0.302577	0	0	0.134735	0	0	0	0	1.48305	0	0.109347	0	0	0	0
A0A1X9Y065	nosZ	Denitrification	0.043432	0	0	0	0	0.04541	0	0.019019	0.057447	0.032999	0.031846	7.03182	0.024983	0.06926	0	0.02135	0.018877	0
A0A1X9XWP6	nosZ	Denitrification	0.051427	0	0.164101	0.226933	0.114304	0	0	0	0	0	0	2.79661	0	0	0.04246	0	0	0
A0A1X9XYV3	nosZ	Denitrification	0.053196	0.051831	0	0.234739	0.177353	0	0	0	0	0.444601	0	1.75322	0	0.226217	0.043921	0	0	0.063066
A0A1X9XWP6	nosZ	Denitrification	0	0.609985	0.221965	0.076738	1.04361	2.61824	2.11858	0	2.30018	0.277474	1.68315	2.62212	4.26135	0.055464	0.603035	0.35904	0.72561	0.371102
A0A1X9XXT4	nosZ	Denitrification	0.128263	0.074983	0.163712	0.075465	0.114033	0.268209	0.302435	0.022466	0.475025	0.097454	0	1.66976	0	0.163632	0.042359	0.02522	0.066898	0.121649
A0A1X9XWP6	nosZ	Denitrification	0.125512	0	0	0.369231	0.627677	0.393685	0.082208	0.109922	0.110675	0	0	1.3961	0	0	0	0	0	0
A0A1X9XWP6	nosZ	Denitrification	0.069172	0	0.367874	0	0.076872	0.144645	0.181225	0.12116	0	0	0	2.33674	0.238734	0.073538	0	0	0	0
A0A1X9XWP6	nosZ	Denitrification	0.104341	0	0.554913	2.14866	0.811694	1.30912	0.820097	0	0	0.158556	0	1.59047	0	0.221856	0	0.102583	0	0.247401
A0A1X9XWP6	nosZ	Denitrification	0.102611	0.649855	0.272854	0.45279	1.19735	0.536419	0.470455	0.089865	0	5.84724	0.376188	5.91815	0.354141	0.054544	0.211797	0.201762	0.133795	0.121649
A0A1X9Y1K5	nosZ	Denitrification	0.910877	0.409618	0.149054	0.618373	0.54507	0	0.642498	0.122728	0	0.479133	0	3.23296	0	0.744904	0	0	0	0.166135
A0A1X9XYY6	nosZ	Denitrification	0	0	0	0	0	0	0	0	0	1.51008	0	3.69323	0	0	0	0	0	0
A0A1X9Y1K5	nosZ	Denitrification	0	0.210953	0.614104	0.849232	0.721828	0.301825	1.03993	0.12641	0	0.329005	0.423337	2.37853	0.747237	0.15345	0.834198	0.141906	0.37641	0.513358
A0A1X9XWP6	nosZ	Denitrification	0	0	0	0.322766	0	0.305904	0	0	0.128996	0.722477	0	1.80801	0	0	0	0	0	0
A0A1X9XWP6	nosZ	Denitrification	0	0	0	0	0	0	0	0	0	2.00801	0	2.55441	0	0	0	0	0	0
A0A1X9XWP6	nosZ	Denitrification	0.207185	0	0.055093	0.609497	0	0	0.203553	0	0	0	0	1.92047	0	0	0.042765	0	0.09005	0.245626
A0A1X9Y065	nosZ	Denitrification	0	0.107629	0.195824	0.05416	0.2046	0.153992	0.530576	0	0.064937	0.951204	0.323983	1.82031	0.084721	0	0.091202	0.217203	0.064015	0.043653
A0A1V5TT01	nosZ	Denitrification	0	0	0	0	0.246358	0.154518	0	0	0	0	0.433451	0.974143	0	0	0	0	0	0
A0A1X9XWP6	nosZ	Denitrification	0	0	0	0	0	0	0	0	0	3.66103	0.094215	2.54087	0	0	0	0	0	0
A0A0X8G8Y7	nosZ	Denitrification	0	0	0	0.152374	0.038375	0	0	0	0.304489	0.183655	1.06341	5.23505	0.754785	0	0	0	0	0
A0A1X9XWP6	nosZ	Denitrification	0	0	0	0	0	0	0.428424	0	0	0	0	2.91029	0	0	0	0	0	0
A0A1X9XWP6	nosZ	Denitrification	0	0	0	0.076005	0	0	0	0	0	0.157043	0	1.95846	0	0	0	0	0	0
A0A1X9XWP6	nosZ	Denitrification	0.296587	0.288977	0.315464	1.41781	0.906405	0.310094	0.194258	0	0	0	0	2.26042	0.085301	0.394136	0	0	0	0.175807
A0A1X9XWP6	nosZ	Denitrification	0	0	0	1.22192	0	0	0.068014	0	0	2.52474	0.15228	2.43842	0	0	0	0	0	0
A0A1X9XWP6	nosZ	Denitrification	0	0	0	0.149864	0	0	0	0	0.044921	1.08378	0	3.81964	0	0.216636	0	0	0	0
A0A1X9XWP6	nosZ	Denitrification	0.075968	0.296074	0.242409	0.446964	0.084424	0.31771	0	0.133063	0	0.230881	0	2.00298	0.087396	0	0	0.149375	0.198111	0
J5Y4E1	nosZ	Denitrification	0	0	0	0	0	0	0	0	0	0.450691	0	0.48874	0	0	0	0	0	0
A0A1X9XYV3	nosZ	Denitrification	0	0	0	0	0	0	0	0	0	0.261946	0	1.78958	0	0	0	0	0	0
A0A1X9XWP6	nosZ	Denitrification	0	0	0	0	0	0	0	0	0	0.071835	0.55459	0.856895	0.435072	0	0	0	0	0
A0A1X9XWP6	nosZ	Denitrification	0	0	0	0	0	0.263219	0	0	0	0.095641	0.184595	0.829721	0	0	0	0	0	0.149232
A0A1X9XWP6	nosZ	Denitrification	0	0	0	0.215663	0	0	0	0	0	0	0	1.00672	0	0	0	0	0	0
A0A1V5TT01	nosZ	Denitrification	0	0	0	0.81467	0	0	0	0	0.044399	0.918153	0	1.16161	0	0	0	0	0	0
A0A1X9XWP6	nosZ	Denitrification	0	0	0	0.086304	0	0.245386	0.153722	0	0.103477	0	0.172088	2.61058	1.14752	0.062378	0	0	0	0
A0A1X9Y1K5	nosZ	Denitrification	1.24226	0.778106	1.22695	1.1094	1.77499	0.649418	1.2786	0.155422	0.782437	1.14612	0.260248	4.75219	0.051041	1.13201	0	0	0.038567	0.473383
A0A1X9XWP6	nosZ	Denitrification	0.050943	0.74454	0.216742	0.449593	0.056614	0.958738	0.266934	0.133846	0.673817	0.154826	1.04589	2.2666	2.93034	0.758225	0.126181	0.300507	0.132851	0.664345
A0A1X9XWP6	nosZ	Denitrification	0.618596	0.301361	0.493476	2.27473	0.343728	1.9403	0.506459	0.06772	1.84096	0.70501	1.36073	2.80327	2.49079	1.06867	0	0.152042	0.134432	0.733368
A0A1X9XWP6	nosZ	Denitrification	0	0	0	0	0	0	0	0	0.062187	0.589422	0	4.24185	0	0	0.465816	0	0.367828	0
A0A1X9XWP6	nosZ	Denitrification	0	0	0	0	0	0	0	0	0	0.669029	0	2.51794	0	0.055066	0	0	0.045025	0.061406
A0A1X9XWP6	nosZ	Denitrification	0	0	0	0	0	0	0	0	0	0.675493	0	1.55122	0	0.111196	0	0	0	0
A0A1X9XWP6	nosZ	Denitrification	0.101409	0	0.107864	0.671232	0.056349	0.212055	0.332104	0	0.044711	0.654927	0	1.54577	0.058332	0.10781	0.083727	0	0.044076	0.300561
A0A1X9XWP6	nosZ	Denitrification	0	0	0	0	0	0	0	0.053263	0.214511	3.41943	0	2.6558	0	0.064656	0	0	0	0
A0A1X9XWP6	nosZ	Denitrification	0	0	0	0	0	0	0	0	0	0.93191	0.156405	2.37267	0	0	0	0	0.046356	0
A0A1X9XWP6	nosZ	Denitrification	0.603508	0.220508	0.32096	0.332887	0	1.57748	0.098821	0.330339	0.465646	0.057318	0.553141	1.67823	0.607509	0.160401	0	0	0	0.447176
A0A1X9XWP6	nosZ	Denitrification	0	0	0.053556	0	0.335734	0.210576	0.395744	0	0.177595	0	0	3.40185	0.173776	0.053529	0.166285	0.247511	0.087537	0
A0A1X9XWP6	nosZ	Denitrification	0.967921	0.297816	0.758598	1.04905	0.452912	2.76969	0.4004	1.96307	1.12303	0.54189	3.36179	2.77029	7.26724	0.595748	0.126181	0.100169	0.177134	1.50988
A0A1X9XWP6	nosZ	Denitrification	0.452237	0.165237	1.02217	0.582046	0.188467	3.66445	1.99939	0	0.34893	0	0	1.35073	1.82094	2.34382	0.700092	0.666922	0.196559	0.469126
A0A1X9XYY6	nosZ	Denitrification	0	0	0	0	0	0	0	0	0	1.55813	0	3.15188	0	0.125779	0	0	0	0
A0A1X9Y065	nosZ	Denitrification	0	0	0	0.031974	0.024158	0.045456	0	0	0.019168	0.066065	0.031878	7.09261	0	0	0	0	0.037792	0
A0A1X9Y1K5	nosZ	Denitrification	0	0.039065	0.085292	0.117949	0	0	0	0	0	0.060927	0	1.32141	0	0	0	0	0	0
A0A1X9XWP6	nosZ	Denitrification	0	0	0	0.230214	0	0	0	0	0.64405	0.118917	0.306027	2.70809	0.360114	0.388248	0	0	0	0
A0A1X9XWP6	nosZ	Denitrification	0.15319	0	0	0.075109	0	0	0	0	0.045027	0	0.074883	4.67011	0.058745	0	0	0.050203	0.177552	0.060537
A0A1X9XWP6	nosZ	Denitrification	0.154282	0	0.0547	0.075644	0	0	0.134735	0	0.045348	0.039074	0.527915	0.127119	2.36654	0.273367	0	0.05056	0	0
A0A0X8G8Y7	nosZ	Denitrification	0	0	0	0	0.058829	0	0	0	0	0	0	0	10.8401	0	0	0.052044	0.046016	0
A0A1X9XWP6	nosZ	Denitrification	0	0	0.224125	0	0	0.330465	0	0	0.139354	0	0	0.043404	3.69679	0	0	0	0	0.124905
A0A1X9XWP6	nosZ	Denitrification	0.458489	0.645268	0.704413	2.62263	0.56614	2.76969	0.467134	1.87384	1.34763	0.967661	5.30417	1.1333	9.08405	1.51645	0.084121	0.250423	0.044284	1.63067
A0A1X9XWP6	nosZ	Denitrification	0	0	0	0.078246	0	0	0	0	0	0.040418	0	0.04383	6.54827	0	0	0	0	0
447e12ea42671320e6c223798aa8eaaa	nosZ	Denitrification	0	0	0.082246	0.113736	0.085932	0	0	0	0.204551	0	0.566969	0.127421	4.89262	0.082205	0	0	0	0
A0A1X9XWP6	nosZ	Denitrification	0	0.450969	0.109401	0.453865	1.60025	0	0.202102	0.090078	0	0	2.94124	1.82204	5.73887	0.273367	0	0	0	0
A0A1X9XWP6	nosZ	Denitrification	0.48113	1.3126	0.102351	1.69846	0	0.402433	0.126052	0	0.084851	0.292449	3.24559	1.90283	2.87825	1.7391	0.158895	0	0	0.114079
S6AB06	nosZ	Denitrification	0	0	0	0	0	0.40423	0	0	0	0	0	0	21.572	0	0	0.190053	0	0
A0A1X9XWP6	nosZ	Denitrification	0	0.645775	0.82246	1.62481	0.491039	0.692965	0	2.12833	0.097405	0.08393	2.75385	0.364061	5.21032	0.117436	0.182405	0.543008	0.96023	1.17863
A0A1X9XWP6	nosZ	Denitrification	0.844911	0.411616	0.56168	1.24278	0.352111	1.54593	0.691749	0.832455	1.67632	0.802451	1.70367	1.74039	4.00956	0.449123	0.087198	0.103834	0	2.00335
A0A1X9XWP6	nosZ	Denitrification	0	0.060793	0	0	0	0	0	0	0.330112	0	0.365998	0.154228	2.79945	0.132666	0	0	0	0
A0A1X9XWP6	nosZ	Denitrification	0	0.106812	0.174903	1.20935	0.48731	3.32389	0.502612	0	0	0.124939	0.482283	0.361296	3.02678	0	0.407294	0.431107	0.285881	0
A0A1X9XWP6	nosZ	Denitrification	0.157652	0.409618	0.391267	0.077297	0.292002	0.219775	0.481873	0.046023	0.046339	0.079856	0.693574	0.086597	4.35283	0.558678	0.130163	0.154995	0.137043	0.685308
A0A1X9XWP6	nosZ	Denitrification	0.205221	0	0.218283	0	0.228066	0.214567	0.268831	0	1.08577	0.155926	1.2038	0.33818	0.944375	0.109088	0.338875	0.201762	0.089197	0.486595
W0SHM3	nosZ	Denitrification	0.03093	0.060272	0.065797	0	0.068746	0.905475	0	0.027088	0.054547	0	0.680363	0.254843	20.2821	0.263058	0.434124	0.912254	0.295751	0.110005
W0SHM3	nosZ	Denitrification	0	0.727424	0.176467	0	1.56719	0	0.434662	0	0	0	0	0.136697	2.38581	0	0	0	0	0
A0A1X9XWP6	nosZ	Denitrification	0	0.062412	0.749461	0.565317	1.63728	0	0.587372	0	0.056484	0	0.187872	0	3.46352	0	0	0.188928	0.055682	0.607524
A0A1X9XWP6	nosZ	Denitrification	0	0	0.325114	0	0.169842	0	0	0.223076	0	0	0.373533	0.167896	4.21969	0	0	0	0	0
A0A1X9XWP6	nosZ	Denitrification	0.301404	0.440505	0.106863	0.665002	0.334955	0.630261	0.592239	0.175977	0.753028	0.267173	0.294666	1.94532	13.4075	1.01469	0.08295	0.246937	0.087334	0.238217
A0A1X9XWP6	nosZ	Denitrification	0	0	0	0	0	0	0.139369	0	0.281447	0	0	0.131491	3.79432	0	0	0	0	0
A0A1X9XWP6	nosZ	Denitrification	0	0	0	0	0	0.107284	0	0	0.090481	0	0.225713	0.295907	19.6548	0	0.042359	0	0	0
A0A1X9XWP6	nosZ	Denitrification	0.152114	0.197614	0.323591	1.56621	0.112698	0.636165	0.332104	0.488469	0.849503	0.462302	3.04862	1.6711	2.74162	1.94059	0.753541	0.54835	0.264457	0.84157
A0A1X9Y0W6	nosZ	Denitrification	0.215075	0.261945	0.648164	0.105451	1.01582	4.34748	0.986085	0	0.18965	0	1.44558	0	2.8042	0.476356	0.414337	0.387658	0.669936	0.12749
A0A1X9XWP6	nosZ	Denitrification	0	0	1.10716	1.83728	0.694065	0	1.36354	0	0.275358	0.316351	0.763228	0.257293	2.99374	0.110661	0.171882	0.716353	0.090483	0
A0A1X9XWP6	nosZ	Denitrification	0	0	0.084047	0	0	0	0.10351	0	0	0	0	0.455741	2.09081	0.336022	0	0	0	0
A0A1D7TH34	nosZ	Denitrification	0	0	0	0	0	0	0	0	0	0	0	0	4.53392	0	0	0.049046	0	0
A0A1X9XWP6	nosZ	Denitrification	0	0	0	0	0	0	0	0	0	0	0.250002	0	3.20338	0	0	0	0	0
447e12ea42671320e6c223798aa8eaaa	nosZ	Denitrification	0	0	0.93046	0.579022	0	0	0.057296	0.076612	0.154274	0	2.18083	0.072077	4.88094	0.2325	0	0	0	0
W0SHM3	nosZ	Denitrification	0	0.040105	0	0.121088	0.091486	0.430359	0	0	0.108887	0	0.422532	0.30523	37.5039	0	0.067968	1.25449	0.286244	0.048798
A0A1X9XWP6	nosZ	Denitrification	0	0	1.04928	0	0	0	5.37308	0	0.091566	0	0.609118	0.085559	1.37382	0	0.042867	0.051045	1.12833	0.061554
A0A1X9XXT4	nosZ	Denitrification	0	0	0	0	0.149261	0.168513	3.06137	0	0	0	0	0	0	0	0.022178	0	0	0
A0A1X9Y0W6	nosZ	Denitrification	0.076101	0	0.647561	0.167906	0.676582	0.55697	2.14333	0	0	0	0.558002	0	0.393974	0	0.251328	0.261866	0.165382	0.270663
A0A1X9XWP6	nosZ	Denitrification	0.156512	0.152496	1.22081	0.460427	1.04361	0.32728	2.59697	0.137071	0	0	0.153013	0.085971	0	0.499175	0	0.102583	0.090701	0.865905
A0A1X9XWP6	nosZ	Denitrification	0	0	0.431792	0.796155	0.902285	0.565922	2.65891	0	0.119322	0	0.198439	0.222987	0.467023	0.14386	0.670338	0.266074	0.235256	0
A0A1X9XWP6	nosZ	Denitrification	0	0	0.83438	0	0.174355	0	9.72792	0	0	0	0	0	0	0	0	0	0.272761	0
A0A1X9XWP6	nosZ	Denitrification	0.468408	0	0.885726	0.918641	1.90868	0.435324	5.31782	0	0.091786	0	0.228968	0.300175	0.718497	0	0	0	0	0
A0A1X9XWP6	nosZ	Denitrification	0.384904	0.281271	0.614104	7.92617	0.42775	1.00608	2.52104	0.25282	0	0.146224	1.1289	0.079284	0.332105	0.3069	1.11226	0.567625	0.585527	0.342238
A0A1X9XWP6	nosZ	Denitrification	0.411418	0	1.91451	1.21031	1.94316	1.50554	4.98519	0	0	0	0.150833	0	0.236655	0	0.04246	0	0.044704	0.54872
A0A1X9XWP6	nosZ	Denitrification	1.04762	0	0.123811	1.0273	0.776159	0	1.52482	0	0	0	0.341401	0	0	0	0	0	0	0
cd1a63f72d512973875902975b95e265	nosZ	Denitrification	0.50429	0.458594	1.60916	1.97802	2.80213	0.984212	2.77451	0.765526	0.029645	0	0.986034	0	1.27634	0	0.083272	0.099158	0.233795	1.15585
A0A1X9XWP6	nosZ	Denitrification	0	0.102654	1.90507	0	0.819594	0.550775	5.2445	0.138405	0.092903	0	0	0.217019	0.363619	0	0.130479	0.258953	0.45792	0.187357
A0A1X9XWP6	nosZ	Denitrification	0.253523	0.197614	1.61795	0	0.788883	0	8.90039	0	0	0.154101	0	0	0.524991	0.323431	0	0	0.044076	1.02191
cd1a63f72d512973875902975b95e265	nosZ	Denitrification	0.137031	0.445049	1.02027	2.01558	2.28427	0.477571	2.45323	0.960075	0	0	1.47364	0.037635	0.525483	0	0.15085	0.269442	0.516175	0.920578
A0A1X9XWP6	nosZ	Denitrification	0.503508	0.654118	0.357037	0.49374	0.186519	1.05288	3.07801	0.587953	0	0	0	0.276574	0.193084	0.892153	0.277142	0	0	0.198976
A0A1X9XXG7	nosZ	Denitrification	0.731448	0	2.12654	0.896571	1.59864	2.75313	2.81062	0	0.171995	0.018525	0.214529	0.040178	1.03783	0.181445	0.02013	0.023971	0.466274	1.47417
A0A1X9XWP6	nosZ	Denitrification	0	0	0	0.180944	0	0.128619	2.41719	0	0	0	0.0902	0	0.283044	0	0	0.060471	0	0
A0A1X9XWP6	nosZ	Denitrification	0.205709	0	1.14871	0.302577	0.62867	0.215077	3.03153	0	0.090696	0	0.150833	0.042373	1.00578	0	3.26942	4.49988	2.95049	0.670657
A0A1X9XWP6	nosZ	Denitrification	0	0	1.5463	0.07637	0.461601	0	5.57712	0	0	0	0	0	0.179193	0	0	0	0.315932	0.492429
A0A1X9XWP6	nosZ	Denitrification	0.299321	0	2.38779	0.146757	1.99584	0.312952	2.67933	0	0	0	0	0	0	0	0.041188	0	0	1.30114
A0A1X9XWP6	nosZ	Denitrification	0.184263	1.34651	0.587971	1.08413	1.22864	0.963271	1.20688	0.56481	0.243721	0.140002	0.54043	0	1.27189	0.195894	1.67347	1.72099	1.36148	2.29373
A0A1X9XWP6	nosZ	Denitrification	0	0	0.54668	0.094499	0.071397	0	5.47035	0	0	0	0	0	0	0	0	0	0.055847	0.228498
A0A1X9XWP6	nosZ	Denitrification	1.04847	0	1.1152	0	1.57299	0.876973	2.19752	0	0	0	0.076877	0	0.482477	0.167198	0	0	0	0
A0A1X9XWP6	nosZ	Denitrification	0	0.251135	0.712799	2.12308	0.973895	1.40133	3.10628	0.090293	0.272735	0.156669	0.680363	0.467212	2.19427	1.15088	0.212806	0.405446	0.313675	0.61114
A0A1X9XWP6	nosZ	Denitrification	0.104341	0	1.72023	0.383689	0.869672	0	8.33765	0	0.092007	0	0.22952	0.128957	1.74055	0	0	0	0	0
A0A1X9XWP6	nosZ	Denitrification	0	0	0.388439	0.383689	1.04361	0	1.9819	0	0	0	0	0	0	0	0	0	0	0
A0A1X9XWP6	nosZ	Denitrification	0.303517	0	2.42126	2.38103	1.01191	0	0.265063	0	0	0	0	0	0.116392	0	0	0	0.087946	0.119943
A0A1X9XWP6	nosZ	Denitrification	0.177466	0.115275	0.377523	2.08828	0.986104	0.98959	0.464946	0.673495	0	0	0.173499	0.04874	0.340272	0	0.146522	0.465266	0.359955	0.420785
A0A1X9XWP6	nosZ	Denitrification	0.86144	0.78338	0.67193	2.61865	0.382933	0.720537	0.677069	0.653844	0.253203	0	0.926401	0.520501	0.462481	0.244218	0	0.112923	0.249609	0.476592
A0A1X9XWP6	nosZ	Denitrification	0.103099	0	0.438645	3.56374	0.744743	0	0.202583	0	0	0	0	0.424738	0	0	0.680978	0	0.448108	0.733368
I6ZZA8	nosZ	Denitrification	0	0	2.33771	3.78303	0.935414	1.46675	1.28638	0	0.082469	0.071059	0.960052	0.077058	0.968341	0	0.347475	0.919479	0.650385	0.443506
A0A1X9XWP6	nosZ	Denitrification	0	0	0.130475	4.05971	0.136323	0.769525	0.160689	0	0.16225	0	0.539665	0	0.141121	0	0	0.0603	0	0
A0A1X9XWP6	nosZ	Denitrification	0	0	0	2.49774	0	0	0	0	0.467928	0.080638	0	0.349784	0	0.676986	0	0	0	0
A0A1X9XWP6	nosZ	Denitrification	0	0	0	2.97397	0	0	0	0	0	0	0	0	0.096918	0	0	0	0	0
A0A1X9XWP6	nosZ	Denitrification	0.103841	0	2.87171	3.74212	1.0963	1.51998	1.36027	0.045471	0	0.197245	0.913677	0.085559	0.836236	0	0.128602	0.459409	0.090266	0.307768
A0A1X9XWP6	nosZ	Denitrification	0.535912	0.313297	0.798031	10.0899	0.476454	0.448255	0.702022	0.375475	0	0.081437	3.14359	0.088312	0.986451	0.113948	1.76987	2.73977	0.559025	0.381206
A0A1X9XWP6	nosZ	Denitrification	0.15283	0.99272	1.24627	0.824255	4.8688	1.38484	2.13547	0.312307	0.089842	0.077413	0.672359	0.041974	0.761888	0	0.084121	0.300507	0.354269	0.543555
A0A1X9XWP6	nosZ	Denitrification	0.131217	0.958877	2.37267	2.50909	4.3018	2.19509	5.15667	1.43648	0.173559	0.049849	1.05834	0	2.1134	0	0.541687	0.516023	0.855478	1.63341
A0A1X9XWP6	nosZ	Denitrification	0.175074	0.056861	1.05523	0.858388	1.23223	0.73219	0.917359	0.051109	0	0	0.08558	0	1.54415	0	0	0.229498	0	0.138371
A0A1X9XWP6	nosZ	Denitrification	0	0.233527	0	0.352541	1.33179	0.167062	0.418623	0.209906	0	0	0.11716	0	0.459555	0.084936	0.131924	0.549821	0.069448	0.189431
A0A1X9XXZ4	nosZ	Denitrification	0.206691	0.201387	2.36335	1.3681	3.04351	0.756363	0.744579	0.271525	0.182257	0	0.909316	0.383176	0.416122	0.274672	0.767929	0.457216	1.30261	4.22693
A0A1X9XWP6	nosZ	Denitrification	0.193888	0.692682	1.09989	2.94696	3.16024	0.946018	1.35459	1.24523	0.113979	0	0.94777	0	0.892223	0.274836	0	0.19062	0.056181	0.229862
A0A1X9XWP6	nosZ	Denitrification	0.260854	0.203328	0.332948	2.76256	3.01486	0.436373	0.273366	2.3759	0.138011	0.039639	0.306027	0.644783	0.060019	0.110928	0.043074	0.461623	0.408156	1.11331
cd1a63f72d512973875902975b95e265	nosZ	Denitrification	0.028228	0.30254	0.930763	0.415205	3.5762	0.059027	0.480707	0.271938	0	0	0.248373	0.023258	0.162372	0.03001	0.023306	0.027752	0.098151	0.200792
A0A1X9XWP6	nosZ	Denitrification	0.051063	0	0.054313	0.075109	2.89412	0	0.066891	0.04472	0.045027	0	0.074883	0.042073	0	0.108573	1.05399	0.652635	0.932148	0.363225
A0A1X9XYV3	nosZ	Denitrification	0.372488	0.226831	1.78288	1.16427	4.08777	1.55781	1.46383	0.489328	0.287398	0.141507	1.57044	0.076727	1.71409	0.396001	1.30704	2.47192	1.45707	7.23117
A0A1X9XWP6	nosZ	Denitrification	0.051305	3.1493	0.054571	0.15093	2.85082	0.107284	0.134416	0.359459	0.226202	0	0.150475	0	1.06242	0	10.251	7.213	11.551	2.37215
cd1a63f72d512973875902975b95e265	nosZ	Denitrification	0.156607	0.343323	0.666297	0.863821	2.43655	0.163739	1.38475	0.137154	0.069047	0	0.74639	0	0.450414	0	0.161625	0	0.1021	0.556988
A0A1X9XWP6	nosZ	Denitrification	0.144983	0.094175	0.205615	1.42171	1.55752	0.101057	0.063307	0.423247	0.127845	0	1.48829	0.119458	0.222392	0.154135	0.199505	0.095026	0.08402	0
A0A1X9XYV3	nosZ	Denitrification	2.17294	0.255082	4.67818	1.84839	4.74236	0.383212	1.09743	0.206352	0.069256	0.059674	0.998195	0.043141	0.421657	1.1133	0.108075	0.077216	0.022758	0.310373
A0A1X9XWP6	nosZ	Denitrification	0.548754	0.631887	1.85717	2.93513	3.71448	1.87771	1.89514	0.917491	0.263937	0.075808	1.75578	0.78097	1.89392	1.59107	1.56515	3.33512	1.82134	6.26912
A0A1X9XWP6	nosZ	Denitrification	0.104341	0.050832	2.60809	0	4.58027	0.218187	5.67234	0	0	0	0	0	0	0.110928	0	0.051291	0	0.06185
A0A1X9Y054	nosZ	Denitrification	0.106654	0	0.113443	0	2.31127	0	0.349282	0.140109	0	0	0	0.043938	0	0	0	0	0	0.063221
A0A0U5ICS6	napA	Denitrification/Dissimilatory nitrate reduction	5.49431	3.39221	1.24402	1.5203	0.997501	0	1.31832	1.14341	0.119921	0.123997	1.19662	0.201697	0.187748	0.722913	0	0	0	0.032246
A0A1N6ZJ62	napA	Denitrification/Dissimilatory nitrate reduction	1.1908	0.31643	0.345433	0.159231	0	0.226369	0.992659	0.094807	0.095457	0.246754	0.158751	0	0.373618	0.115088	0	0	0	0.128339
A0A0U5ICS6	napA	Denitrification/Dissimilatory nitrate reduction	2.55627	0.490588	0.288376	0.51273	0.258257	0	0.101473	0.407044	0.034153	0	0.511185	0	0.089116	0.535292	0	0.076157	0	0.229588
A0A0U5ICS6	napA	Denitrification/Dissimilatory nitrate reduction	4.84372	3.52536	1.42767	0.686711	0.648543	0	1.1467	0.868855	0.102919	0.088681	0.855803	0.048084	0.268549	0.372251	0	0	0	0.553485
A0A1G0KZ66	napA	Denitrification/Dissimilatory nitrate reduction	0	2.34392	0	0.094359	0.712917	0.335361	0.126052	0.056182	0.084851	0	0.282225	0	0.62731	0	2.46287	1.41906	2.62093	1.55909
B1Y6A6	napA	Denitrification/Dissimilatory nitrate reduction	0.171153	1.66761	0.182046	0.503497	0	1.96842	0	0.074947	0.150921	0.195062	2.5099	0.07051	1.1814	0.090978	0.353274	1.26201	0.371947	0.304362
E8RJB7	napA	Denitrification/Dissimilatory nitrate reduction	0	1.07929	0.107111	0.148122	0	1.6846	0.131915	0	0	0.076513	0.443027	0.082972	0.695104	1.07058	0	0	0	0.119386
I3YGE0	napA	Denitrification/Dissimilatory nitrate reduction	0.475568	0.341427	0.26623	0	0.139081	0	0	0.131525	7.08481	4.7544	0.844227	0.206231	0.086386	0.05322	0	0	0	0.059348
L0DVG7	napA	Denitrification/Dissimilatory nitrate reduction	0	0	0.041719	0.346154	0.043589	0.410088	0.15414	0.034351	0.034586	2.23509	0.057519	0.161585	0.225615	0	0	0	0.102285	0.371998
A0A0N8KKD6	napA	Denitrification/Dissimilatory nitrate reduction	0	0	0	0.24687	0	0	0	0	0.049332	1.53025	0	0	0	0	0	0	0	0
W0DIA6	napA	Denitrification/Dissimilatory nitrate reduction	0	0	0	0.197803	0	0	0	0	0.237161	2.24786	0	0	0.154707	0	0	0	0.116898	0
L0DVG7	napA	Denitrification/Dissimilatory nitrate reduction	0	0	0	0.589745	0	0	0	0	0	0.710813	0	0	0	0	0	0	0	0
N6YK81	napA	Denitrification/Dissimilatory nitrate reduction	0	0	0	0	0	0	0	0	0.079881	1.58308	0.132846	0	0	0	0	0	0	0
A4WZN0	napA	Denitrification/Dissimilatory nitrate reduction	0	0	0	0.457123	0	0	0	0	0	3.62063	0	0.170708	0.119177	0.330395	0	0	0	0
L0DVG7	napA	Denitrification/Dissimilatory nitrate reduction	0	0	0	0	0	0	0	0	0	2.87226	0	0	0	0	0	0	0	0
M1PJT4	napA	Denitrification/Dissimilatory nitrate reduction	0	0.098807	0	0	0	0.106027	0.066421	0.044406	0.044711	1.19428	0	0.041778	0.116665	0.10781	0	0.04985	0	0.060112
A0A222JZF0	napA	Denitrification/Dissimilatory nitrate reduction	0	0	0	0	0	0	0	0	0	1.43046	0	0	0	0	0	0	0	0
L0DVG7	napA	Denitrification/Dissimilatory nitrate reduction	0	0	0.074048	0.204799	0	0.072787	0.045598	0	0.122775	10.817	0.306273	0.430201	0	0	0	0.034222	0	0
439235.Dalk_2597	napA	Denitrification/Dissimilatory nitrate reduction	0	0	0	0	0	0	0	0.243096	0	4.00711	0	0.686115	0	0	0	0	0	0
A4WZN0	napA	Denitrification/Dissimilatory nitrate reduction	0	0	0	0.183375	0	0.173796	0	0	0.622946	5.11505	0	0.06848	0	0.088359	0	0	0	0
M1PJT4	napA	Denitrification/Dissimilatory nitrate reduction	0	0	0	0	0	0	0	0	0	1.85729	0	0	0	0	0	0	0	0
X5EMF6	napA	Denitrification/Dissimilatory nitrate reduction	0.138565	0.168762	0.515847	0.152862	0.500467	4.2014	0.726059	0	0	0	0.558805	0.085627	1.43469	0.920701	0.600623	0.715207	0.180677	0.492823
I4CB25	napA	Denitrification/Dissimilatory nitrate reduction	0	0	0.336188	0	0	1.32186	0	0	0.139354	0	0	0	0.181809	2.52017	0	0	0	0
E8RJB7	napA	Denitrification/Dissimilatory nitrate reduction	0	0.323638	0.096355	1.1104	0	4.2306	0.237336	0.079337	0.053254	0.481806	0.664232	0.14928	1.45904	5.36113	0	0	0	0
I4CB25	napA	Denitrification/Dissimilatory nitrate reduction	0.066618	0	0	0.097988	0	1.81095	0.174533	0	0	0	0.390773	0.054889	0.07664	2.7621	0	0	0	0
E6X0K6	napA	Denitrification/Dissimilatory nitrate reduction	0	0	1.03114	0	0	0	0.846618	0	0	0	0	0	0	0	0	0	0	0
A0A0U5ICS6	napA	Denitrification/Dissimilatory nitrate reduction	0	0.090928	2.77935	2.33356	0.414844	0.195145	2.32272	0	0	0.496343	0	0.307569	2.36196	0	0	0.366999	0	0
335543.Sfum_2945	napA	Denitrification/Dissimilatory nitrate reduction	0.041161	0	0	0	0	0	0	0	0.072591	0	0	0	0	0	1.42734	1.82104	1.03763	0.341588
A0A1G0KZ66	napA	Denitrification/Dissimilatory nitrate reduction	0	0.568224	0.193846	0.107226	0.567093	0.228655	0.095494	0.063843	1.12492	0	0.160355	0	0.796717	0	16.2807	14.0114	17.7432	2.59272
A0A1N6IDX1	napA	Denitrification/Dissimilatory nitrate reduction	0	0	0.150516	0	0	0.295907	0	0	0.124781	0	0	0	0.162797	0	1.51885	1.39124	0.738059	0.503292
A0A1G0KZ66	napA	Denitrification/Dissimilatory nitrate reduction	0	0.632487	0.162461	0.056166	0.636533	0.159696	0.050021	0.100325	0.471394	0.116051	0.055997	0	0.351434	0	7.062	7.58335	7.89997	2.0824
335543.Sfum_2945	napA	Denitrification/Dissimilatory nitrate reduction	0.159197	0	0.16933	0	0	0.332895	0.208542	0	0	0	0	0	0	0	0.525755	1.25211	0.691931	0
A0A0M8KBB1	napA	Denitrification/Dissimilatory nitrate reduction	0	0	0	0	0	0	0.211654	0	0	0	0	0	0	0	0	0.794251	0.84271	0
W0SAZ8	napA	Denitrification/Dissimilatory nitrate reduction	0	0	0	0.052989	0	0.979299	0	0.03155	0.031766	0.109486	2.00751	0	1.82354	0.191494	1.01127	3.82509	1.03341	0.085417
W0SAZ8	napA	Denitrification/Dissimilatory nitrate reduction	0	0	0	0	0	1.26463	0	0.10593	0	0	1.95114	0.099659	0.974052	0	0.499321	3.68639	0.42057	0.573584
I4CB25	napA	Denitrification/Dissimilatory nitrate reduction	0	0	0	0	0	0.096739	0.060602	0	0.081587	0	0	0	0	0	0.572938	2.72897	0.764081	0.164538
L0DVG7	napA	Denitrification/Dissimilatory nitrate reduction	0	0.237026	0.258751	0.644081	0.432556	0.203477	0.254937	0	0.214511	0.036967	0	0.160351	0.223891	0	2.69139	3.39618	1.14192	0.057681
A0A290ZS18	napA	Denitrification/Dissimilatory nitrate reduction	0.127734	0	0	0	0.070976	0.534203	0	0	0.056317	0.048526	2.15415	0	0.367373	0	0.105461	2.13487	0	0.075716
L0DVG7	napA	Denitrification/Dissimilatory nitrate reduction	0	0.132052	0.144156	0.299025	0.150616	0	0.088769	0	0.20914	0.051487	0	0.139585	0.233877	0	5.2592	4.39709	5.2721	2.53064
I3YGE0	napA	Denitrification/Dissimilatory nitrate reduction	0	0.321452	0	0.121319	0.366643	0	0	0.072234	0.181824	0.031334	0	0	0.426992	0	8.37603	6.68986	9.28479	1.85787
Q47A87	napA	Denitrification/Dissimilatory nitrate reduction	0.025836	1.15798	0.027481	0.266018	0.574247	0.162078	0	0.067881	0.820159	0	0.378882	0	3.68565	0.274672	26.4296	14.8595	10.7578	3.73685
L0DVG7	napA	Denitrification/Dissimilatory nitrate reduction	0	0	0.418707	0.347413	1.13743	0	0	0	0.069424	0.179457	0.115456	0.129738	0	0	1.17004	0.387017	1.57408	0
A0A1P8KJQ1	napA	Denitrification/Dissimilatory nitrate reduction	0	0	0	0	0	0.337864	0	0	0	0	0	0	0.743519	0	0	0	0.421355	0
L0DVG7	napA	Denitrification/Dissimilatory nitrate reduction	0	0.302803	0.055093	0.228561	0.230248	0	0.135702	0	0.045673	0.118064	0.075958	0.042677	0.059588	0	6.11536	5.14325	4.50252	4.17564
W0TPY3	napA	Denitrification/Dissimilatory nitrate reduction	0	0.386361	0.16871	0	0.088135	0	0	0	0.069932	0	0	0	0.456188	0	2.88106	1.63738	1.93031	2.06847
W0SAZ8	napA	Denitrification/Dissimilatory nitrate reduction	0.101647	0.198078	0.081088	0.037378	0	0.797073	0.033288	0.089021	0.067223	0.057923	0.670781	0.125627	2.42647	0.189111	0.146866	0.799472	0.331347	4.60937
A0A0M8KBB1	napA	Denitrification/Dissimilatory nitrate reduction	0.084464	1.28931	0.299465	0.16565	0.250309	0	0.221288	2.83559	0	0.021392	0.454165	0	0.03239	0	0	0	0.024474	0.534052
X5EMF6	napA	Denitrification/Dissimilatory nitrate reduction	0	0.309089	0.632662	0.349958	0.264406	0.912108	0.519445	1.11129	0	0	0.523356	0	0	0	0.098218	0	0	0.188043
A0A0U5ICS6	napA	Denitrification/Dissimilatory nitrate reduction	0.556736	0.482178	0.657968	0.181978	1.58115	0	0	0	0	0	4.26361	0	0.284662	0	0	0	0	0.22001
M1PJT4	napA	Denitrification/Dissimilatory nitrate reduction	0	0.056556	0	0.170757	0.064507	0.485509	0	0.30501	0.255918	0.044103	6.55435	0.143477	1.66943	0.431964	0	0.342401	0.050457	0
I3YGE0	napA	Denitrification/Dissimilatory nitrate reduction	0.488365	0.515487	0.519448	0	0.045227	0	0	0.071284	0.251204	0.030921	3.16309	0.201192	0.093639	0.173064	0	0	0	0
A0A0U5ICS6	napA	Denitrification/Dissimilatory nitrate reduction	0.732154	0.509548	0.667504	0	1.16236	0	0	0	0	0	3.06766	0	0.721968	0	0	0	0	0
C8PE74	napA	Denitrification/Dissimilatory nitrate reduction	0	0	0	0.663463	0	0	0	0	0	0	0	0.371646	0	0	0	0	0	0
W7Q5V0	napA	Denitrification/Dissimilatory nitrate reduction	0	0	0	0.342432	0	0	0	0	0	0	0	0.767269	0	0	0	0	0	0
A0A1N6LCE7	napA	Denitrification/Dissimilatory nitrate reduction	0.155018	0.302081	0.164885	0.494034	0.172274	0.594285	0.135378	0.181017	1.2758	0.353346	2.04596	3.36344	7.60909	0.933886	0.106657	0.254009	0.089835	0.888268
A0A0U5ICS6	napA	Denitrification/Dissimilatory nitrate reduction	0	0	0.261692	0	0	0	0	0	0	0	0	2.33123	0.566088	0	0	0	0	0
N6Z8E7	napA	Denitrification/Dissimilatory nitrate reduction	0	0	0	0	0.080203	0.754562	0	0.189615	0	0.054834	0.529172	1.66497	0.498158	0	0	0.141906	0	0.171119
335543.Sfum_1795	napA	Denitrification/Dissimilatory nitrate reduction	0.052171	0	0.055491	0.306951	0.115956	0	0.136683	0	0	0	0	1.16061	0.120038	0	0.172296	0	0.272104	1.48441
A0A1J4S271	napA	Denitrification/Dissimilatory nitrate reduction	0	0.35634	0.155601	0	0.731582	0	0.095817	0.192177	0	0	2.14529	0.904003	5.30134	0	0	0	0	0
A0A1F4KHL8	napA	Denitrification/Dissimilatory nitrate reduction	0	0.68896	0.071629	0.19811	1.23485	0	0.132325	0.206424	0	0	2.37016	1.19297	7.20508	0	0	0	0	0
M1PJT4	napA	Denitrification/Dissimilatory nitrate reduction	0	0	0	0	0	0	0	0	0.096584	0.027741	0.160625	0.391074	2.6882	0	0	0	0	0.043285
W0SAZ8	napA	Denitrification/Dissimilatory nitrate reduction	0	0	0	0	0	0	0	0	0	0	1.45978	0	14.8875	0	0	2.69132	0.432656	0.295033
W0SAZ8	napA	Denitrification/Dissimilatory nitrate reduction	0.039011	0.114029	0.082987	0.229522	0.043353	0.734169	0	0.341648	0	0.05928	0.7437	0.257139	20.6444	0.248838	0.128834	0.536942	0.101733	0.046248
A0A1D7TIG1	napA	Denitrification/Dissimilatory nitrate reduction	0.023306	0	0	0	0	0	0	0	0	0	0.034177	0	4.04854	0	0	0	0	0
M1PR19	napA	Denitrification/Dissimilatory nitrate reduction	0	0	0	0	0	0	0	0	0.139354	0.150093	0	1.07425	2.04536	0.042003	0	0	0	0
A0A0S8DTU0	napA	Denitrification/Dissimilatory nitrate reduction	0	0	0	0	0	0	0	0.737019	0	0	1.3463	0.693388	1.23219	0	0.442155	0.150431	0.066504	0.453496
A0A0U5ICS6	napA	Denitrification/Dissimilatory nitrate reduction	0.260854	0	2.31214	0.767378	2.2225	0.545467	2.39195	0.609204	0	0	0.510045	0	0.700222	0	0	0	0	0.412336
A0A0U5ICS6	napA	Denitrification/Dissimilatory nitrate reduction	0.078256	0.101664	1.19306	2.03355	1.73934	0.545467	2.97285	0.982342	0	0	0.497294	0	0.390124	0	0.021537	0	0	0.463877
A0A1F4LES4	napA	Denitrification/Dissimilatory nitrate reduction	0	0	0	4.56828	0	0	0	0	0	0	0	0	0	0.634967	0	0	0	0
749414.SBI_02725	napA	Denitrification/Dissimilatory nitrate reduction	0	0	0	0.53077	0	0	0	0	0	0	0	0	0	0	0	0	0	0
I3YGE0	napA	Denitrification/Dissimilatory nitrate reduction	0	0.271402	0.484819	0.223482	3.71467	0.105903	0.199029	0	0.044658	0.03848	0.07427	0.020864	0.174792	0.053842	0.167258	0.398333	0.704394	1.17082
A0A1G0KZ66	napA	Denitrification/Dissimilatory nitrate reduction	0	1.39159	0.034526	0.238727	2.7055	0	0.127564	0.028428	0.028623	0.073989	0	0	0.672177	0	2.68001	2.04243	3.5553	0.923582
X5EMF6	napA	Denitrification/Dissimilatory nitrate reduction	0.22206	0.144241	1.53526	2.28639	2.87909	0.619128	2.56952	0.421366	0	0	1.13975	0	1.19217	0	0	0.072772	0.064344	0.482644
A0A0U5ICU2	napB	Denitrification/Dissimilatory nitrate reduction	4.05954	0	0	0	0.150381	0	0	0.118509	0	0	0.396879	0	0	0.14386	0	0	0	0.320849
I3YGD7	napB	Denitrification/Dissimilatory nitrate reduction	0.746581	0	0	0	0	0	0	0	0	0	0	0	0	0	0	0	0	0
B1Y6A3	napB	Denitrification/Dissimilatory nitrate reduction	0	0.969899	0	0	0	0.520388	0	0	0	0	0	0	0	0	0	0	0	0
A0A0U5ICU2	napB	Denitrification/Dissimilatory nitrate reduction	3.83686	2.00272	1.16602	1.20935	1.21827	0	1.61554	0.840066	0.120832	0	1.80856	0.564525	0.472935	1.01976	0	0	0	0
V5SGU3	napB	Denitrification/Dissimilatory nitrate reduction	0	0	0	0.195375	0	0	0	0	0.117126	2.92673	0	0	0	0	0	0	0	0
L0DVJ6	napB	Denitrification/Dissimilatory nitrate reduction	0	0	0	0	0	0	0	0	0	7.45744	0.635006	0	0	0	0	0	0	0
Q47A88	napB	Denitrification/Dissimilatory nitrate reduction	0	0.86693	0	0	0.164801	0.310094	0	0	0.261527	0	0	0	2.72963	0	18.7327	10.3514	9.92589	1.75807
W0SAD4	napB	Denitrification/Dissimilatory nitrate reduction	0	0	0	0	0	0.437427	0	0	0	0.07947	0.460149	0	0.120328	0.111196	0.086356	1.64529	0.545522	0
A0A023XQ39	napB	Denitrification/Dissimilatory nitrate reduction	0.137904	0	0	0.202842	0	0.576736	0.180648	0	0.486407	0.209557	1.41562	2.15886	2.69703	1.31948	0	0	0	0.326979
A0A1D7TIC9	napB	Denitrification/Dissimilatory nitrate reduction	0	0	0	0	0	0	0	0	0	0	0	0	3.27361	0	0	0	0	0
390949671	napC	Denitrification/Dissimilatory nitrate reduction	2.47438	0.502269	0.877291	0	0.458303	0	0	0	0	0.078334	0.151192	0	0.237218	0	0	0	0	0
A0A1Z2RRD9	napC	Denitrification/Dissimilatory nitrate reduction	2.55317	0.696543	0.651761	0.450654	0.567475	0	0.133782	0.268323	0	0	0.449297	0	0	0	0	0	0	0.24215
390952420	napC	Denitrification/Dissimilatory nitrate reduction	1.73207	0.750055	0.409402	0	0.320812	0	0	0	0	0	0.141112	0.237853	0	0	0	0	0	0
390952420	napC	Denitrification/Dissimilatory nitrate reduction	0	0.954059	0	0	0	0	0	0	0	0	0	0	0	0	0	0	0	0
390952420	napC	Denitrification/Dissimilatory nitrate reduction	0	2.79836	0	0.162481	3.069	0	0.289405	0	0.194811	0	0	0	0.635405	0	5.01613	5.53869	7.39377	1.70246
A0A1E2ZG56	napC	Denitrification/Dissimilatory nitrate reduction	0	2.76013	0	0.297628	2.69842	0.21156	0.132531	0.088605	0	0	0	0	0.814744	0	8.26959	5.66962	8.26696	1.91909
390949671	napC	Denitrification/Dissimilatory nitrate reduction	0	0.263691	0	0	0	0	0	0	0	0	0	0.222987	0	0	0	0	0	0
390949671	napC	Denitrification/Dissimilatory nitrate reduction	0.441854	0.861033	0	0	0	0	0	0	0	0	0	0.364061	0	0	0	0	0	0
5a8aa753562999d8d18c213d99c7e17e	napC	Denitrification/Dissimilatory nitrate reduction	0.25981	2.86896	0	0	0.096244	0	0	0	0.076366	0	0.127001	0	0	0.09207	0	0	0	0
765910.MarpuDRAFT_1533	napC	Denitrification/Dissimilatory nitrate reduction	0	2.00908	0.365538	0	0	0	0	0	0	0	0	0	0	0	0	0	0	0
A0A1Z2RRD9	napC	Denitrification/Dissimilatory nitrate reduction	0.906315	2.25671	0.535555	0.888731	0.223823	0	0	0.352772	3.28551	0.459076	0.443027	0.248916	0	0	0	0	0	0.119386
390949671	napC	Denitrification/Dissimilatory nitrate reduction	0	0.170812	0	0	0	0	0	0	5.33324	3.13021	0.514175	0	0	0.279565	0	0	0	0
390949671	napC	Denitrification/Dissimilatory nitrate reduction	1.95889	1.80817	0.657968	1.06154	1.14576	0	0	1.62527	2.72735	0.470007	1.20954	0.254843	0	0.986466	0	0	0	0.488912
390952646	napC	Denitrification/Dissimilatory nitrate reduction	0.318395	0.517042	0.112887	0	0	0	0	0	6.92534	4.75767	0.778193	0.174892	0	0.451324	0	0	0	0
430761317	napC	Denitrification/Dissimilatory nitrate reduction	0	0	0	0	0	0	0	0	0	8.54454	0.308255	0	0	0.223471	0	0	0	0
32b4184f1f6cf4553c964bf0903065af	napC	Denitrification/Dissimilatory nitrate reduction	0	0	0	0	0	0	0	0	0.089212	3.22855	0	0	0	0	0	0	0	0
768036b1c3bfd7d9803abb2205fe414e	napC	Denitrification/Dissimilatory nitrate reduction	0	0	0	0	0	0	0	0	0	2.37342	0	0	0	0	0	0	0	0
A0A1E2ZAV2	napC	Denitrification/Dissimilatory nitrate reduction	0	0	0	0	0	0	0	0	0	0.767109	0	0.64701	0	0	0	0	0	0
390952420	napC	Denitrification/Dissimilatory nitrate reduction	0	0.102904	0.224672	0	0	0	0	0	6.42591	4.65421	0.464638	0.261058	0	0.224561	0	0	0.091807	0
8f6e153a61208386359228594e9bcbb5	napC	Denitrification/Dissimilatory nitrate reduction	0	1.18847	0	0	0.225924	0	0	0	0.268894	0	0	0	3.62509	0	21.9879	9.89346	9.98459	1.8076
390952420	napC	Denitrification/Dissimilatory nitrate reduction	0	0.645775	0.469977	1.13736	0.982079	1.15494	0.289405	0	0	0	0.323983	0	0.381243	0.234873	1.55044	2.60644	1.82444	1.30959
A0A1E2ZG56	napC	Denitrification/Dissimilatory nitrate reduction	0	0.690033	0.107612	0.446442	0.224869	0.846238	0.265063	0.088605	0.178425	0	0	0	0.814744	0	0.918843	1.29307	1.40714	1.07949
W0SHW2	napC	Denitrification/Dissimilatory nitrate reduction	0	0	0	0	0.244273	2.06834	0	0	0	0	4.6739	0	1.26436	0.11684	0.907395	6.26692	0.668749	0
390952420	napC	Denitrification/Dissimilatory nitrate reduction	0	0.322887	0	0	0.491039	0.230988	0	0	0.194811	0	0	0	0.254162	0	16.5988	14.8784	22.7575	1.70246
8f6e153a61208386359228594e9bcbb5	napC	Denitrification/Dissimilatory nitrate reduction	0	0	0	0	0	0	0	0	0	0	0.902852	0	0	0	0.423594	3.2282	0.713574	0
A0A1E2ZG56	napC	Denitrification/Dissimilatory nitrate reduction	0	0.392471	0.214222	0.148122	0.335734	0.210576	0.26383	0	0.621583	0	0	0	1.73776	0	10.7254	5.84126	12.6929	2.26832
652103.Rpdx1_2752	napC	Denitrification/Dissimilatory nitrate reduction	0	0	0	0	0	0	0	0	0	0	0	0	0	0	0	0	0	4.56915
291614950	napC	Denitrification/Dissimilatory nitrate reduction	0	0.210953	0	0	0	0	0	0	0	0	0.317503	0	0	0	0.357514	0.638578	0.564616	1.66841
7efb5b3fe59d3ae21a3fe2f6c6077a77	napC	Denitrification/Dissimilatory nitrate reduction	0	0	1.06492	1.10449	0	0.523396	0.327881	1.64406	0	0	0.367055	0	1.58374	0.133049	0.206655	0.49216	0.217578	1.03859
314264.ROS217_21677	napC	Denitrification/Dissimilatory nitrate reduction	3.62679	0	0.350694	0.161656	0.122137	0	0.863808	0	0	0	2.5787	0.090553	0.252872	0.701042	0	0	0	0.130294
A0A1E2ZG56	napC	Denitrification/Dissimilatory nitrate reduction	0	0	0	0	0	0	0	0	0	0	1.09484	0	0	0	0	0	0	0
02e20d814c1f80f2e6f60ca9ad3029f8	napC	Denitrification/Dissimilatory nitrate reduction	0	0	0	0	0	0	0	0	0	0	0.549789	1.39005	0.107826	0	0	0	0	0
372487854	napC	Denitrification/Dissimilatory nitrate reduction	0	0	0	0	0	0.223023	0	0	0	0	0.156405	0	16.4417	0	0	0	0	0
291614950	napC	Denitrification/Dissimilatory nitrate reduction	0	0	0	0	0	0.89651	0	0	0	0	0	0	19.9756	0	0	0	0	0
372487854	napC	Denitrification/Dissimilatory nitrate reduction	0	0	0	0	0	0	0	0	0	0	0	0	1.43149	0	0	0	0	0
5a8aa753562999d8d18c213d99c7e17e	napC	Denitrification/Dissimilatory nitrate reduction	0.101172	0.098576	0.753281	0.74407	3.37303	0.423119	1.32531	0.620235	0	0	0.148366	0	0.58196	0	0.083531	0	0.439732	0.35983
390952420	napC	Denitrification/Dissimilatory nitrate reduction	0	0	0	0.160031	3.26455	0	0.285042	0	0.095937	0	0.319098	0	0	0	0.35931	0	0.567453	0.386953
75379.Tint_2477	narG	Denitrification/Dissimilatory nitrate reduction	2.14498	0.587795	0.142594	0	0	0	0	0	0	0	0	0	0	0	0	0	0	0
697282.Mettu_3977	narG	Denitrification/Dissimilatory nitrate reduction	0	0.204809	0.223581	0	0.467203	0	0	0	0	0	0	0	0.241824	0	0.347101	0.20666	1.09634	0
W6LVL0	narG	Denitrification/Dissimilatory nitrate reduction	0.220606	0.030706	0	0.695332	0	0.197702	0.082567	0.469207	4.14065	0.933856	0.323511	0.103866	0	0	0.312239	0.216887	0.301347	0
WP_119348375.1	narG	Denitrification/Dissimilatory nitrate reduction	0	0.15398	0.084047	0.077485	0	0	0	0	2.18321	0.360224	0.27038	1.32382	1.09086	0.700047	0.086986	0.207162	0.022896	0.031226
430761038	narG	Denitrification/Dissimilatory nitrate reduction	0	0	0	0	0	0	0	0	0.075065	3.77299	0	0.04676	0	0	0	0	0	0
WP_107988343.1	narG	Denitrification/Dissimilatory nitrate reduction	0.28118	0.410947	0	0.413587	0	0.293985	0	0.123126	0	0	0.206171	0	0.16174	1.19572	0	0.13822	0	0.166675
A0A1V5TSY5	narG	Denitrification/Dissimilatory nitrate reduction	0	0	0	0	0	0.350055	0	0	0.049205	0	0.409153	0.045977	0.449369	3.55941	0	0.082291	0	0
WP_142532693.1	narG	Denitrification/Dissimilatory nitrate reduction	0.032607	0.06354	0.138728	0.191845	0.108709	0.136367	0.085427	0	1.12134	0.074323	0.621617	1.80002	2.10066	3.25851	0.269212	0.192343	0.028344	0
A0A1V5TSY5	narG	Denitrification/Dissimilatory nitrate reduction	0	0	0	0	0	0.254347	0	0	0	0	0.089186	0	1.32935	2.6509	0	0.059792	0	0
A0A1V5RU31	narG	Denitrification/Dissimilatory nitrate reduction	0.035669	0	0	0	0.158556	0.149172	0	0.124952	0.062904	0	0.104614	0.176333	0.410344	1.66849	0	0	0	0.084573
A0A136KN50	narG	Denitrification/Dissimilatory nitrate reduction	0.408507	0	0.217254	0	0.68097	0.854221	0	0	0	0	0	0	2.11482	2.38861	0	0.200811	0	0
A0A136MCW8	narG	Denitrification/Dissimilatory nitrate reduction	0.064437	0.031392	0.137077	0.04739	0	0.471601	0	0.028216	0.05682	0.146877	1.27568	0.079638	0.704241	2.12364	0.079802	0.126702	0.028007	0.038196
WP_119348375.1	narG	Denitrification/Dissimilatory nitrate reduction	0	0	0.138728	0.479612	0.072473	0	0.042713	0.057113	0.172513	0.148647	0.525984	0.564185	1.53799	4.29846	0.053842	0.128229	0.085032	0
328951354	narG	Denitrification/Dissimilatory nitrate reduction	0	0	0	0	0	0	0	0	0	0.267795	0	0.082972	0.115851	1.81999	0	0	0	0
WP_119278212.1	narG	Denitrification/Dissimilatory nitrate reduction	0.026339	0.051327	0	0	0.029271	0.22031	0.10351	0.18454	0	0.040025	0.309005	0	1.48478	4.39629	0	0.103581	0	0.124905
A0A136KN50	narG	Denitrification/Dissimilatory nitrate reduction	0	0.045859	0	0.415385	0	2.85421	0.369935	0	0	0.178807	1.38045	0.03878	0.920509	2.45187	0	0.509011	0	0
tez:BKM78_11485	narG	Denitrification/Dissimilatory nitrate reduction	0	0.084891	0	0.192231	0	0.364376	0.114132	0.038152	0.230481	0.165495	0.319419	0	0	2.17671	0	0	0	0
metr:BSY238_1272	narG	Denitrification/Dissimilatory nitrate reduction	0	0.072617	0.23782	1.15107	0.124239	2.41564	0.195261	0.097908	0.131439	0	1.1476	0	1.41473	0	3.13824	3.15076	0.907013	0.220894
WP_093110346.1	narG	Denitrification/Dissimilatory nitrate reduction	0	0.048607	0	0.513648	0.2772	2.60793	0	0.04369	0.307927	0.075808	1.38999	0	1.77913	0.053036	2.4301	3.43322	1.04077	0.23657
WP_087145999.1	narG	Denitrification/Dissimilatory nitrate reduction	0	1.08661	0.081808	0.791913	0.683792	0	0.100752	0.168397	0.305192	0	0.11279	0	0.353931	0	5.42938	2.45752	5.71636	0.866234
WP_087145999.1	narG	Denitrification/Dissimilatory nitrate reduction	0	1.67645	0.228764	0.421804	0.876392	0	0.469564	0.062786	0.379301	0	0	0	0.247429	0	5.68233	1.62111	6.10732	0.764937
ecog:FIV45_16450	narG	Denitrification/Dissimilatory nitrate reduction	0	0	0	0	0	0	0	0	0.152488	0	0	0	0	0	2.99832	3.07728	2.16466	0
W6LVL0	narG	Denitrification/Dissimilatory nitrate reduction	0	0.115275	0.125841	0.174023	0	0.247397	0	0	0.20865	0	0	0	0	0	0.683769	0.697899	1.33698	0.140262
W6LVL0	narG	Denitrification/Dissimilatory nitrate reduction	0	0.156262	0.085292	0.648719	0	0.167681	0.052522	0.210683	0.141418	0	0	0.033035	0	0	3.50893	2.44394	3.58984	0.570397
A0A136KN50	narG	Denitrification/Dissimilatory nitrate reduction	0	0	0.043698	0	0.091313	0	0.053817	0	0	0	0	0	0	0	2.03518	0.363517	0.499976	0.097411
WP_145744235.1	narG	Denitrification/Dissimilatory nitrate reduction	0.348271	0.452446	0.617396	2.04909	0.838585	0.364132	0.304147	0.660856	0.051184	0.132308	1.61731	0.047826	1.20199	0	1.62942	1.14134	0.201829	0.206444
WP_132542635.1	narG	Denitrification/Dissimilatory nitrate reduction	0	0.065311	0	0.19719	0.223476	0.280333	0	0.176113	0	0	0.884683	0	0.154228	0	0.664112	0.92261	0.058268	0.158934
WP_106555382.1	narG	Denitrification/Dissimilatory nitrate reduction	0.059236	0.115433	0.063007	0.609914	0.394981	2.10575	0.387985	0.077817	0.026117	0.022504	1.69393	0.073211	1.19258	0.062975	1.36941	3.81458	0.720895	0.035113
W6LVL0	narG	Denitrification/Dissimilatory nitrate reduction	0.154649	0.376702	0.082246	0.796155	0	0.242538	0	0.237018	0.136368	0	0.170091	0	0	0.082205	3.22401	2.62273	3.02473	1.19172
256822561	narG	Denitrification/Dissimilatory nitrate reduction	0	0	0	0	0	0	0	0	0.064827	0.027929	0	0.030287	0	0	1.18362	1.98765	0.57516	0
W6LVL0	narG	Denitrification/Dissimilatory nitrate reduction	0.066618	0.45436	0.141716	1.27385	0.148067	0.557215	0.2618	0.758459	0.528687	0	0.195386	0	0	0	6.21523	5.30511	5.73302	2.84321
A7BV24	narG	Denitrification/Dissimilatory nitrate reduction	0	0	0	0	0	0	0	0	0	0	0	0	0	0	0	3.26108	0	0.071498
pzh:CX676_21060	narG	Denitrification/Dissimilatory nitrate reduction	0.121634	0.829591	0.129376	0.357823	0.135174	0.508694	0	1.06525	2.78864	0.277251	2.85396	0.200438	0.839592	0.258624	0.803401	1.43501	0.422933	1.00941
256822561	narG	Denitrification/Dissimilatory nitrate reduction	0	0	0	0	0	0	0	0	0.178425	0	0	0	0	0	1.00237	1.88987	0	0
A7BV24	narG	Denitrification/Dissimilatory nitrate reduction	0	0	0	0	0	0	0	0	0	0	0	0	0	0	0	3.8505	0	0
A0A1A8XUQ5	narG	Denitrification/Dissimilatory nitrate reduction	0	0.523533	0.067238	0.418417	0.421505	1.18968	0.082808	0.304491	0.055742	0	0.880665	0.208339	0.618152	0.134409	1.30479	2.57917	1.31881	1.08667
gpi:GPICK_04735	narG	Denitrification/Dissimilatory nitrate reduction	0.025352	0.098807	0.161795	0.149163	0.197221	0.212055	0.298894	0.022203	0.022355	0	0.074357	0	0.612489	0	1.96758	2.01892	1.43247	0.360673
W6LVL0	narG	Denitrification/Dissimilatory nitrate reduction	0.170479	0.33221	0	0.250758	0	0.178243	0.11166	0.298606	0.375816	0	0	0	0	0	2.39281	2.34648	2.81567	1.41477
W6LVL0	narG	Denitrification/Dissimilatory nitrate reduction	0.033156	0.355357	0	0.243845	0.036847	0.069332	0	0.290375	0.029237	0	0.048622	0	0	0	2.81959	2.41219	3.34331	0.943383
WP_151125835.1	narG	Denitrification/Dissimilatory nitrate reduction	0	0	0	0.595256	0	0	0	0	0.178425	0.153741	0.593463	0	0.232784	0	1.83769	0.99467	1.58303	0
A0A1A8XUQ5	narG	Denitrification/Dissimilatory nitrate reduction	0.054263	0.951668	0.173149	0.518798	0.090455	1.36162	0.142164	1.87714	0.119621	0	0.875321	0.022355	0.468193	0.028844	2.41927	3.46763	2.73582	1.96208
W6LVL0	narG	Denitrification/Dissimilatory nitrate reduction	0.072532	0.106007	0	0.053344	0.040303	0.151671	0	0.381135	0.127916	0.165329	0	0	0.083444	0	0.95816	0.285239	1.73388	0
W6LVL0	narG	Denitrification/Dissimilatory nitrate reduction	0.081089	0	0	0.357823	0	0	0	1.63339	0	0.061611	0	0	0	0	0.2678	0.239168	0	0.096134
A0A1A8XUQ5	narG	Denitrification/Dissimilatory nitrate reduction	0	1.2785	0	1.44755	0.36456	0	0	1.43648	0	0	0	0	0	0	0.541687	2.2576	0.285159	0.388907
metr:BSY238_1272	narG	Denitrification/Dissimilatory nitrate reduction	0	1.05248	0.249771	0.656267	0.730701	1.86595	0.769026	6.95117	0.06212	0	2.13505	0.096741	2.18822	0.224683	0.853069	1.0389	1.14311	0.723823
WP_106555382.1	narG	Denitrification/Dissimilatory nitrate reduction	0.344759	3.35913	1.17345	3.44832	2.60532	7.1371	0.812915	8.7259	0.212803	0.209557	7.43199	0.511309	7.65481	0.623086	2.22023	2.33874	2.48742	1.59403
W6LVL0	narG	Denitrification/Dissimilatory nitrate reduction	0.219098	0.388138	0.063557	0.908217	0	0.0833	0.078275	4.18653	2.75746	0.771814	0.116836	0.032822	0.045829	0.021175	0.822248	0.704962	1.14274	0.236135
398767.Glov_0203	narG	Denitrification/Dissimilatory nitrate reduction	0	0	0	0.563096	0	0.177893	0	0	0	0	3.74267	0.175236	1.71272	0.090442	0.070238	0.125457	0	0
398767.Glov_0203	narG	Denitrification/Dissimilatory nitrate reduction	0	0	0	0.371746	0	0	0	0.07378	0.037143	0	4.32397	0.104119	2.4714	0.134344	0.208665	0.455536	0	0
WP_119348375.1	narG	Denitrification/Dissimilatory nitrate reduction	0	0	0	0.109815	0.082969	0	0	0	0.329163	0.34035	0	1.59936	0.171779	0.317483	0	0	0	0
deu:DBW_2564	narG	Denitrification/Dissimilatory nitrate reduction	0	0.14752	0	0	0	0	0	0	0	0	1.11015	0	1.21927	0.643847	0	0	0	0
gpi:GPICK_04735	narG	Denitrification/Dissimilatory nitrate reduction	0	0	0	0	0	0.626626	0	0.065611	0	0	2.19725	0	3.01653	0	0	0	0	0.088816
WP_119348375.1	narG	Denitrification/Dissimilatory nitrate reduction	0	0	0.089607	0.371746	0	0	0	0	0	0	1.66782	0	2.18065	0.134344	0	0.041412	0.036616	0
A0A136KN50	narG	Denitrification/Dissimilatory nitrate reduction	0.357597	0.221722	0.380357	0.573806	0.469658	3.33095	0.255511	0.056941	0.057332	0.1235	1.81158	0.026785	2.16915	1.62436	0.053681	0.575295	0.084777	0.077081
398767.Glov_0203	narG	Denitrification/Dissimilatory nitrate reduction	0	0	0	0.299306	0	0	0	0	0	0	2.98405	0.033532	2.80916	0	0	0.080022	0	0
WP_093030553.1	narH	Denitrification/Dissimilatory nitrate reduction	3.56652	2.49383	1.29426	0.24687	1.7253	0	0.549645	0.293976	0.665981	0.191282	1.23063	0.103715	0.048271	0	0	0	0	0
A0A3N5YY24	narH	Denitrification/Dissimilatory nitrate reduction	0.796964	4.27083	1.97794	0.390751	1.91897	0	3.13197	0.232656	0	0	0.194787	0.109442	0.152809	0.141212	0.438667	1.04471	1.15463	2.36207
WP_128199359.1	narH	Denitrification/Dissimilatory nitrate reduction	0.639297	5.39841	0.951981	2.69564	1.42092	2.40628	0.22332	10.1899	1.12745	0.323824	9.18758	0.351161	2.99091	0.407791	2.81507	3.89683	1.51898	3.3348
WP_137735197.1	narH	Denitrification/Dissimilatory nitrate reduction	0.721695	8.84831	1.8551	5.04232	2.74027	1.63488	0.31513	4.47702	2.75766	0.274171	11.0244	1.33793	7.47237	0.447563	3.12824	3.66591	2.14345	6.91607
[truncated: 4,846 more rows]

## Sheet: ScycDB.genefamily.profile
GeneFamily	PB1	PB2	PB3	PB4	PB5	PB6	PB7	SM1	SM2	SM3	SM4	SM5	SM6	SM7	LS1	LS2	LS3	LS4
[truncated: 161 more rows]

[truncated: 2 more sheets: KEGG, eggNOG profile]
